# Supplementary material for: Extracellular IL-33 cytokine, but not endogenous nuclear IL-33, regulates protein expression in endothelial cells
Source: Sci Rep. 2016 Oct 3;6:34255. doi: 10.1038/srep34255 (PMC5046127; doi:10.1038/srep34255)
Supplement: Supplementary Table 1 [file srep34255-s2.xls]

## Sheet: stimIL33
Protein IDs	Majority protein IDs	Peptide counts (all)	Peptide counts (razor+unique)	Peptide counts (unique)	Fasta headers	Number of proteins	Peptides	Razor + unique peptides	Unique peptides	Protein name	Gene name	Log(LFQ intensity), MV imputed, Control_A	Log(LFQ intensity), MV imputed, Control_B	Log(LFQ intensity), MV imputed, Control_C	Log(LFQ intensity), MV imputed, IL33_6h_A	Log(LFQ intensity), MV imputed, IL33_6h_B	Log(LFQ intensity), MV imputed, IL33_6h_C	Log(LFQ intensity), MV imputed, IL33_24h_A	Log(LFQ intensity), MV imputed, IL33_24h_B	Log(LFQ intensity), MV imputed, IL33_24h_C	Student's T-test p-value 24h versus Control	Student's T-test q-value 24h versus Control	Student's T-test Difference 24h versus Control	Student's T-test Significant 24h versus Control	Student's T-test p-value 6h versus Control	Student's T-test q-value 6h versus Control	Student's T-test Difference 6h versus Control	Student's T-test Significant 6h versus Control	MS/MS Count CTil33_A	MS/MS Count CTil33_B	MS/MS Count CTil33_C	MS/MS Count IL33_6_A	MS/MS Count IL33_6_B	MS/MS Count IL33_6_C	MS/MS Count IL33_24_A	MS/MS Count IL33_24_B	MS/MS Count IL33_24_C	Razor + unique peptides CTil33_A	Razor + unique peptides CTil33_B	Razor + unique peptides CTil33_C	Razor + unique peptides IL33_24_A	Razor + unique peptides IL33_24_B	Razor + unique peptides IL33_24_C	Razor + unique peptides IL33_6_A	Razor + unique peptides IL33_6_B	Razor + unique peptides IL33_6_C	Sequence coverage [%]	Unique + razor sequence coverage [%]	Unique sequence coverage [%]
sp|O95760|IL33_HUMAN	sp|O95760|IL33_HUMAN	4	4	4	>sp|O95760|IL33_HUMAN Interleukin-33 OS=Homo sapiens GN=IL33 PE=1 SV=1	1	4	4	4	IL33_HUMAN Interleukin-33	IL33	17.5711	17.4083	17.6327	25.1996	25.0863	24.8273	23.8986	24.8112	25.2398	5.94185e-05	0	-7.11253	+	5.22476e-07	0	-7.50035	+	0	0	0	11	4	7	4	6	8	0	0	0	4	4	4	4	4	4	20	20	20
sp|Q03169|TNAP2_HUMAN	sp|Q03169|TNAP2_HUMAN	6	6	6	>sp|Q03169|TNAP2_HUMAN Tumor necrosis factor alpha-induced protein 2 OS=Homo sapiens GN=TNFAIP2 PE=2 SV=2	1	6	6	6	TNAP2_HUMAN Tumor necrosis factor alpha-induced protein 2	TNFAIP2	15.4033	17.3476	17.9058	22.9668	23.1959	23.3786	22.9275	22.8726	22.9097	0.00136717	0	-6.01767	+	0.00120543	0	-6.29487	+	0	0	1	24	19	26	10	10	14	1	1	3	6	6	6	6	6	6	11.6	11.6	11.6
sp|P19320|VCAM1_HUMAN	sp|P19320|VCAM1_HUMAN	28	28	28	>sp|P19320|VCAM1_HUMAN Vascular cell adhesion protein 1 OS=Homo sapiens GN=VCAM1 PE=1 SV=1	1	28	28	28	VCAM1_HUMAN Vascular cell adhesion protein 1	VCAM1	20.9822	20.3625	21.1238	26.8955	27.3218	27.0307	26.45	25.5822	26.2371	0.000114251	0	-5.26693	+	1.91773e-05	0	-6.25981	+	0	0	0	42	55	47	22	20	11	7	4	7	25	23	23	25	27	26	53.3	53.3	53.3
sp|P78556|CCL20_HUMAN	sp|P78556|CCL20_HUMAN	1	1	1	>sp|P78556|CCL20_HUMAN C-C motif chemokine 20 OS=Homo sapiens GN=CCL20 PE=1 SV=1	1	1	1	1	CCL20_HUMAN C-C motif chemokine 20	CCL20	17.5711	17.4083	17.6327	21.5583	21.9632	21.4807	21.9756	22.3369	22.42	6.47005e-06	0	-4.7068	+	1.47154e-05	0	-4.13007	+	0	0	0	4	1	4	6	3	3	0	0	0	1	1	1	1	1	1	17.7	17.7	17.7
sp|P05362|ICAM1_HUMAN	sp|P05362|ICAM1_HUMAN	18	18	18	>sp|P05362|ICAM1_HUMAN Intercellular adhesion molecule 1 OS=Homo sapiens GN=ICAM1 PE=1 SV=2	1	18	18	18	ICAM1_HUMAN Intercellular adhesion molecule 1	ICAM1	22.6003	23.4156	23.4415	26.9174	27.1497	27.1654	27.8173	27.5622	27.6603	9.30296e-05	0	-4.52746	+	0.000166868	0	-3.92501	+	1	4	2	26	25	35	39	46	43	9	10	9	17	18	18	18	18	18	38.2	38.2	38.2
sp|P16581|LYAM2_HUMAN	sp|P16581|LYAM2_HUMAN	10	10	10	>sp|P16581|LYAM2_HUMAN E-selectin OS=Homo sapiens GN=SELE PE=1 SV=1	1	10	10	10	LYAM2_HUMAN E-selectin	SELE	17.5711	17.5079	17.6327	25.34	25.5948	25.335	21.8434	22.1839	21.7847	4.62215e-06	0	-4.36679	+	1.18116e-07	0	-7.85271	+	0	0	0	19	24	20	2	3	1	0	2	0	7	5	5	9	10	9	20.2	20.2	20.2
sp|Q96AZ6|ISG20_HUMAN	sp|Q96AZ6|ISG20_HUMAN	4	4	4	>sp|Q96AZ6|ISG20_HUMAN Interferon-stimulated gene 20 kDa protein OS=Homo sapiens GN=ISG20 PE=1 SV=2	1	4	4	4	ISG20_HUMAN Interferon-stimulated gene 20 kDa protein	ISG20	19.5776	20.2998	20.3104	22.1209	22.1669	22.2197	23.9488	23.8954	23.6913	0.000120079	0	-3.78253	+	0.00099283	0.0214545	-2.10656	+	5	5	6	8	4	7	11	9	4	1	2	2	3	4	4	4	4	3	27.6	27.6	27.6
sp|P04179|SODM_HUMAN;REV__sp|Q8N4P2|TT30B_HUMAN;REV__sp|Q86WT1|TT30A_HUMAN	sp|P04179|SODM_HUMAN	12;1;1	12;1;1	12;1;1	>sp|P04179|SODM_HUMAN Superoxide dismutase [Mn], mitochondrial OS=Homo sapiens GN=SOD2 PE=1 SV=2	3	12	12	12	SODM_HUMAN Superoxide dismutase [Mn], mitochondrial	SOD2	26.2589	26.2965	26.4145	28.2559	28.2832	28.2211	29.9111	29.2027	29.784	0.000120179	0	-3.30928	+	2.73353e-06	0	-1.93011	+	10	10	11	24	33	43	69	32	156	9	7	8	12	12	12	10	10	9	68	68	68
sp|P10145|IL8_HUMAN	sp|P10145|IL8_HUMAN	1	1	1	>sp|P10145|IL8_HUMAN Interleukin-8 OS=Homo sapiens GN=CXCL8 PE=1 SV=1	1	1	1	1	IL8_HUMAN Interleukin-8	CXCL8	17.5711	17.4083	17.6327	21.3056	20.0521	20.8109	20.7451	20.3682	20.7346	2.59309e-05	0	-3.0786	+	0.001007	0.0236	-3.18551	+	0	0	0	2	0	0	1	1	0	0	0	0	1	1	1	1	1	0	16.2	16.2	16.2
sp|O75144|ICOSL_HUMAN	sp|O75144|ICOSL_HUMAN	2	2	2	>sp|O75144|ICOSL_HUMAN ICOS ligand OS=Homo sapiens GN=ICOSLG PE=1 SV=2	1	2	2	2	ICOSL_HUMAN ICOS ligand	ICOSLG	18.175	17.4083	17.6327	19.3318	19.159	19.2428	20.3357	20.1995	20.8489	0.00083267	0.00657143	-2.7227	+	0.00295233	0.0468235	-1.50586	+	2	2	0	9	2	7	12	12	16	1	1	0	2	1	2	1	1	1	6.6	6.6	6.6
sp|P52569|CTR2_HUMAN	sp|P52569|CTR2_HUMAN	6	6	5	>sp|P52569|CTR2_HUMAN Cationic amino acid transporter 2 OS=Homo sapiens GN=SLC7A2 PE=1 SV=2	1	6	6	5	CTR2_HUMAN Cationic amino acid transporter 2	SLC7A2	21.4586	21.5621	21.8276	23.8831	24.3844	24.5	24.6083	23.9628	24.1417	0.000292154	0	-2.62152	+	0.000271242	0	-2.63974	+	0	3	6	12	20	18	13	7	19	1	3	2	6	6	6	6	6	6	11.1	11.1	9.1
sp|Q00653|NFKB2_HUMAN	sp|Q00653|NFKB2_HUMAN	11	11	11	>sp|Q00653|NFKB2_HUMAN Nuclear factor NF-kappa-B p100 subunit OS=Homo sapiens GN=NFKB2 PE=1 SV=4	1	11	11	11	NFKB2_HUMAN Nuclear factor NF-kappa-B p100 subunit	NFKB2	21.4792	21.7717	21.8221	23.2074	23.0619	23.2205	23.7027	23.9949	24.0336	0.00011972	0	-2.21936	+	0.000240203	0.0386667	-1.47225	+	0	0	0	2	4	4	13	8	7	6	7	4	11	11	10	11	9	10	20.3	20.3	20.3
sp|Q6PJF5|RHDF2_HUMAN	sp|Q6PJF5|RHDF2_HUMAN	1	1	1	>sp|Q6PJF5|RHDF2_HUMAN Inactive rhomboid protein 2 OS=Homo sapiens GN=RHBDF2 PE=1 SV=2	1	1	1	1	RHDF2_HUMAN Inactive rhomboid protein 2	RHBDF2	17.5711	17.4083	17.6327	18.7071	18.8267	18.7681	19.015	18.4255	18.5058	0.00480079	0.0403019	-1.1114	+	8.22905e-05	0.0532308	-1.22994	+	0	0	0	1	0	0	1	2	0	0	0	0	1	1	1	1	1	0	2.6	2.6	2.6
sp|Q14213|IL27B_HUMAN	sp|Q14213|IL27B_HUMAN	1	1	1	>sp|Q14213|IL27B_HUMAN Interleukin-27 subunit beta OS=Homo sapiens GN=EBI3 PE=1 SV=2	1	1	1	1	IL27B_HUMAN Interleukin-27 subunit beta	EBI3	17.5711	17.4083	17.6327	18.7894	18.3138	18.7014	20.6434	20.1998	20.6177	4.9213e-05	0	-2.94961	+	0.00269794	0.0810909	-1.06419	0	0	0	0	0	0	0	4	2	1	0	0	0	1	1	1	1	1	1	5.2	5.2	5.2
sp|Q6ZTI6|F101A_HUMAN	sp|Q6ZTI6|F101A_HUMAN	1	1	1	>sp|Q6ZTI6|F101A_HUMAN Filamin-interacting protein FAM101A OS=Homo sapiens GN=FAM101A PE=1 SV=3	1	1	1	1	F101A_HUMAN Filamin-interacting protein FAM101A	FAM101A	19.5698	19.6913	19.2507	20.3245	21.0244	21.2305	20.6286	20.6045	21.1401	0.00415738	0.0362667	-1.28712	+	0.0111626	0.117	-1.35583	0	0	0	0	0	1	1	0	0	2	1	1	1	1	1	1	1	1	1	5.1	5.1	5.1
sp|O95236|APOL3_HUMAN	sp|O95236|APOL3_HUMAN	5	5	5	>sp|O95236|APOL3_HUMAN Apolipoprotein L3 OS=Homo sapiens GN=APOL3 PE=1 SV=3	1	5	5	5	APOL3_HUMAN Apolipoprotein L3	APOL3	19.5723	17.9932	18.9564	20.7489	19.2609	22.3064	22.1531	22.6929	21.8595	0.00285045	0.00575	-3.39453	+	0.1234	0.416613	-1.93142	0	0	0	0	2	0	2	3	5	3	1	1	1	5	5	5	4	4	4	19.2	19.2	19.2
sp|Q13077|TRAF1_HUMAN	sp|Q13077|TRAF1_HUMAN	2	2	2	>sp|Q13077|TRAF1_HUMAN TNF receptor-associated factor 1 OS=Homo sapiens GN=TRAF1 PE=1 SV=1	1	2	2	2	TRAF1_HUMAN TNF receptor-associated factor 1	TRAF1	17.5711	17.4083	17.6327	19.4011	19.997	18.3678	20.6569	20.1789	19.0702	0.00687676	0.0193939	-2.43132	+	0.0232808	0.156571	-1.71795	0	0	0	0	0	1	0	2	1	0	0	0	0	1	2	2	0	2	2	5.3	5.3	5.3
sp|P80162|CXCL6_HUMAN	sp|P80162|CXCL6_HUMAN	3	3	3	>sp|P80162|CXCL6_HUMAN C-X-C motif chemokine 6 OS=Homo sapiens GN=CXCL6 PE=1 SV=4	1	3	3	3	CXCL6_HUMAN C-X-C motif chemokine 6	CXCL6	21.5957	21.5468	21.4962	21.8535	21.8459	21.9151	23.221	24.0733	23.4052	0.00149018	0.0102	-2.02026	+	0.000842626	0.506043	-0.325254	0	0	0	0	0	1	0	1	4	1	1	0	1	3	3	3	2	3	3	21.9	21.9	21.9
sp|O43353|RIPK2_HUMAN	sp|O43353|RIPK2_HUMAN	4	4	4	>sp|O43353|RIPK2_HUMAN Receptor-interacting serine/threonine-protein kinase 2 OS=Homo sapiens GN=RIPK2 PE=1 SV=2	1	4	4	4	RIPK2_HUMAN Receptor-interacting serine/threonine-protein kinase 2	RIPK2	20.9207	20.7826	21.0154	22.2418	21.4813	21.5444	22.1908	22.6856	22.7441	0.000965938	0.00971429	-1.63395	+	0.028305	0.345818	-0.84959	0	0	0	0	1	0	0	4	6	2	2	3	4	4	4	4	2	3	3	11.1	11.1	11.1
sp|P30483|1B45_HUMAN;sp|P30481|1B44_HUMAN;sp|P30488|1B50_HUMAN;sp|P30487|1B49_HUMAN;sp|P30485|1B47_HUMAN;sp|P03989|1B27_HUMAN	sp|P30483|1B45_HUMAN;sp|P30481|1B44_HUMAN;sp|P30488|1B50_HUMAN;sp|P30487|1B49_HUMAN;sp|P30485|1B47_HUMAN;sp|P03989|1B27_HUMAN	11;9;9;9;8;8	7;5;5;5;4;4	3;2;1;1;0;0	>sp|P30483|1B45_HUMAN HLA class I histocompatibility antigen, B-45 alpha chain OS=Homo sapiens GN=HLA-B PE=1 SV=1;>sp|P30481|1B44_HUMAN HLA class I histocompatibility antigen, B-44 alpha chain OS=Homo sapiens GN=HLA-B PE=1 SV=1;>sp|P30488|1B50_HUMAN HLA cl	6	11	7	3	1B45_HUMAN HLA class I histocompatibility antigen, B-45 alpha chain	HLA-B	24.2012	24.1128	23.9134	24.7627	24.8377	24.4413	25.6382	25.8872	25.2799	0.00146055	0.0198519	-1.52594	+	0.015158	0.384286	-0.604767	0	2	1	2	6	4	2	13	7	9	7	6	7	7	7	7	6	6	7	35.4	24	6.4
sp|Q96CG3|TIFA_HUMAN	sp|Q96CG3|TIFA_HUMAN	4	4	4	>sp|Q96CG3|TIFA_HUMAN TRAF-interacting protein with FHA domain-containing protein A OS=Homo sapiens GN=TIFA PE=1 SV=1	1	4	4	4	TIFA_HUMAN TRAF-interacting protein with FHA domain-containing protein A	TIFA	21.0823	21.386	20.6973	21.6436	22.0973	22.1059	22.0306	22.7934	22.6358	0.00948375	0.0393846	-1.43141	+	0.0235826	0.31834	-0.893725	0	0	0	0	4	2	1	5	5	4	0	1	1	3	3	4	3	3	3	22.8	22.8	22.8
sp|P28065|PSB9_HUMAN	sp|P28065|PSB9_HUMAN	3	3	3	>sp|P28065|PSB9_HUMAN Proteasome subunit beta type-9 OS=Homo sapiens GN=PSMB9 PE=1 SV=2	1	3	3	3	PSB9_HUMAN Proteasome subunit beta type-9	PSMB9	20.0188	20.7302	20.4104	20.3474	20.9751	20.7469	22.1465	21.4097	21.8886	0.0087071	0.0401569	-1.42849	+	0.332794	0.810053	-0.303384	0	0	0	0	0	0	1	3	2	1	2	1	1	2	3	2	2	2	2	16.9	16.9	16.9
sp|O00182|LEG9_HUMAN;sp|Q6DKI2|LEG9C_HUMAN;sp|Q3B8N2|LEG9B_HUMAN	sp|O00182|LEG9_HUMAN;sp|Q6DKI2|LEG9C_HUMAN;sp|Q3B8N2|LEG9B_HUMAN	3;2;2	3;2;2	3;2;2	>sp|O00182|LEG9_HUMAN Galectin-9 OS=Homo sapiens GN=LGALS9 PE=1 SV=2;>sp|Q6DKI2|LEG9C_HUMAN Galectin-9C OS=Homo sapiens GN=LGALS9C PE=1 SV=2;>sp|Q3B8N2|LEG9B_HUMAN Galectin-9B OS=Homo sapiens GN=LGALS9B PE=1 SV=3	3	3	3	3	LEG9_HUMAN Galectin-9	LGALS9	20.4734	20.8372	20.9523	20.8893	21.6729	21.3461	22.1879	22.2484	21.8801	0.00182854	0.0182857	-1.35121	+	0.111263	0.573891	-0.548495	0	0	1	3	0	3	4	3	7	4	2	3	2	3	3	3	2	3	3	11.3	11.3	11.3
sp|Q03518|TAP1_HUMAN	sp|Q03518|TAP1_HUMAN	7	7	7	>sp|Q03518|TAP1_HUMAN Antigen peptide transporter 1 OS=Homo sapiens GN=TAP1 PE=1 SV=2	1	7	7	7	TAP1_HUMAN Antigen peptide transporter 1	TAP1	21.5285	22.3298	22.1503	22.6434	22.5611	22.7786	23.2348	23.2484	23.4025	0.00652848	0.03912	-1.29238	+	0.0586095	0.487787	-0.658183	0	1	1	1	1	8	0	7	2	4	4	7	6	7	7	7	6	6	5	18.4	18.4	18.4
sp|P13747|HLAE_HUMAN	sp|P13747|HLAE_HUMAN	5	2	2	>sp|P13747|HLAE_HUMAN HLA class I histocompatibility antigen, alpha chain E OS=Homo sapiens GN=HLA-E PE=1 SV=3	1	5	2	2	HLAE_HUMAN HLA class I histocompatibility antigen, alpha chain E	HLA-E	20.1716	20.5214	20.4419	21.1017	21.0091	20.2603	21.707	21.6843	21.4967	0.000562148	0.0191429	-1.25101	+	0.223961	0.717556	-0.412045	0	0	0	0	1	1	0	2	2	1	2	2	2	2	2	2	2	2	2	20.9	8.9	8.9
sp|P40306|PSB10_HUMAN	sp|P40306|PSB10_HUMAN	1	1	1	>sp|P40306|PSB10_HUMAN Proteasome subunit beta type-10 OS=Homo sapiens GN=PSMB10 PE=1 SV=1	1	1	1	1	PSB10_HUMAN Proteasome subunit beta type-10	PSMB10	20.4832	20.8285	20.9395	20.7792	21.3282	21.4084	22.105	21.7386	22.0031	0.00240494	0.0379535	-1.1985	+	0.154842	0.679542	-0.421581	0	1	3	4	3	3	2	3	2	4	1	1	1	1	1	1	1	1	1	7.3	7.3	7.3
sp|P02794|FRIH_HUMAN	sp|P02794|FRIH_HUMAN	12	12	12	>sp|P02794|FRIH_HUMAN Ferritin heavy chain OS=Homo sapiens GN=FTH1 PE=1 SV=2	1	12	12	12	FRIH_HUMAN Ferritin heavy chain	FTH1	25.5973	25.8882	25.8374	26.1184	26.2194	25.9054	26.9369	26.8503	27.1257	0.000587974	0.0178667	-1.19667	+	0.0759936	0.68757	-0.306733	0	7	5	7	11	10	9	22	15	11	10	9	8	11	11	9	10	11	8	66.1	66.1	66.1
sp|Q03519|TAP2_HUMAN	sp|Q03519|TAP2_HUMAN	4	4	4	>sp|Q03519|TAP2_HUMAN Antigen peptide transporter 2 OS=Homo sapiens GN=TAP2 PE=1 SV=1	1	4	4	4	TAP2_HUMAN Antigen peptide transporter 2	TAP2	20.9265	20.8305	20.877	21.3256	21.1047	20.4712	21.7558	21.8953	22.1226	0.000691284	0.0262703	-1.04661	+	0.746614	0.943421	-0.0891698	0	0	2	1	2	2	3	5	0	5	3	4	4	4	4	4	4	4	4	10.1	10.1	10.1
sp|Q96CG8|CTHR1_HUMAN	sp|Q96CG8|CTHR1_HUMAN	1	1	1	>sp|Q96CG8|CTHR1_HUMAN Collagen triple helix repeat-containing protein 1 OS=Homo sapiens GN=CTHRC1 PE=1 SV=1	1	1	1	1	CTHR1_HUMAN Collagen triple helix repeat-containing protein 1	CTHRC1	17.5711	17.4083	19.4171	20.0653	20.1806	20.0833	22.5245	21.0649	21.0932	0.0130327	0.0232222	-3.4287	+	0.0374722	0.212375	-1.97754	0	0	0	0	0	0	0	3	0	0	0	0	1	1	1	1	1	1	1	4.9	4.9	4.9
sp|P25774|CATS_HUMAN	sp|P25774|CATS_HUMAN	4	4	4	>sp|P25774|CATS_HUMAN Cathepsin S OS=Homo sapiens GN=CTSS PE=1 SV=3	1	4	4	4	CATS_HUMAN Cathepsin S	CTSS	23.0712	23.245	24.0023	24.1638	23.3503	24.221	26.3911	26.2909	25.9755	0.000877938	0.00613333	-2.77969	+	0.304219	0.732327	-0.472189	0	0	0	2	1	0	3	3	5	3	3	3	3	4	4	4	2	2	3	13.6	13.6	13.6
sp|Q2Y0W8|S4A8_HUMAN	sp|Q2Y0W8|S4A8_HUMAN	3	1	1	>sp|Q2Y0W8|S4A8_HUMAN Electroneutral sodium bicarbonate exchanger 1 OS=Homo sapiens GN=SLC4A8 PE=1 SV=1	1	3	1	1	S4A8_HUMAN Electroneutral sodium bicarbonate exchanger 1	SLC4A8	20.0051	19.6453	19.4838	20.3515	19.5206	23.527	23.3065	21.9158	21.2484	0.0174001	0.0366809	-2.44545	+	0.312257	0.658776	-1.42161	0	0	0	0	0	0	1	2	1	1	1	1	1	1	1	1	1	1	1	2.9	1.1	1.1
sp|P05120|PAI2_HUMAN	sp|P05120|PAI2_HUMAN	7	7	7	>sp|P05120|PAI2_HUMAN Plasminogen activator inhibitor 2 OS=Homo sapiens GN=SERPINB2 PE=1 SV=2	1	7	7	7	PAI2_HUMAN Plasminogen activator inhibitor 2	SERPINB2	20.7544	20.7536	20.8353	21.7375	21.2955	22.0757	22.6631	22.6613	22.5165	5.05757e-06	0	-1.83252	+	0.0154569	0.2248	-0.921792	0	0	0	0	5	1	2	10	8	7	4	5	3	6	6	6	5	7	4	26.5	26.5	26.5
sp|Q9UKB1|FBW1B_HUMAN	sp|Q9UKB1|FBW1B_HUMAN	1	1	1	>sp|Q9UKB1|FBW1B_HUMAN F-box/WD repeat-containing protein 11 OS=Homo sapiens GN=FBXW11 PE=1 SV=1	1	1	1	1	FBW1B_HUMAN F-box/WD repeat-containing protein 11	FBXW11	15.6772	15.3929	16.0542	16.3337	15.725	16.0612	17.5607	17.5035	17.6476	0.000685234	0.00541176	-1.86252	+	0.271083	0.772355	-0.331896	0	0	0	0	1	0	0	0	0	0	1	1	1	0	0	0	1	1	0	4.6	4.6	4.6
sp|P48307|TFPI2_HUMAN	sp|P48307|TFPI2_HUMAN	4	4	4	>sp|P48307|TFPI2_HUMAN Tissue factor pathway inhibitor 2 OS=Homo sapiens GN=TFPI2 PE=1 SV=1	1	4	4	4	TFPI2_HUMAN Tissue factor pathway inhibitor 2	TFPI2	22.5998	22.9603	23.1736	22.289	23.4138	23.2114	24.2829	24.4356	24.668	0.00153109	0.0170769	-1.55091	+	0.883329	0.966324	-0.0601254	0	0	0	1	0	2	1	5	4	2	4	4	4	4	4	4	4	4	4	26.8	26.8	26.8
sp|Q99571|P2RX4_HUMAN	sp|Q99571|P2RX4_HUMAN	2	2	2	>sp|Q99571|P2RX4_HUMAN P2X purinoceptor 4 OS=Homo sapiens GN=P2RX4 PE=1 SV=2	1	2	2	2	P2RX4_HUMAN P2X purinoceptor 4	P2RX4	19.8468	19.8759	20.3516	20.395	20.2508	20.3247	21.8426	21.5285	21.1425	0.00472904	0.0369756	-1.47976	+	0.15159	0.721154	-0.298746	0	0	0	0	0	0	0	3	1	1	1	1	1	2	2	2	1	1	0	8	8	8
sp|P55011|S12A2_HUMAN	sp|P55011|S12A2_HUMAN	18	18	18	>sp|P55011|S12A2_HUMAN Solute carrier family 12 member 2 OS=Homo sapiens GN=SLC12A2 PE=1 SV=1	1	18	18	18	S12A2_HUMAN Solute carrier family 12 member 2	SLC12A2	23.4661	23.6739	23.7716	24.076	24.2009	24.4254	25.1896	24.9609	24.886	0.000429063	0.00927273	-1.37495	+	0.0118649	0.365179	-0.596892	0	2	5	7	9	14	14	29	19	22	8	13	13	18	16	18	16	14	16	21.8	21.8	21.8
sp|Q86SQ9|DHDDS_HUMAN	sp|Q86SQ9|DHDDS_HUMAN	1	1	1	>sp|Q86SQ9|DHDDS_HUMAN Dehydrodolichyl diphosphate syntase complex subunit DHDDS OS=Homo sapiens GN=DHDDS PE=1 SV=3	1	1	1	1	DHDDS_HUMAN Dehydrodolichyl diphosphate syntase complex subunit DHDDS	DHDDS	17.2501	16.9252	16.8741	18.3167	17.6507	17.3983	18.4573	17.9311	18.5686	0.00472926	0.0354783	-1.30254	+	0.0607061	0.449953	-0.772131	0	0	1	0	2	0	1	2	1	2	1	1	1	1	1	1	1	1	1	3.3	3.3	3.3
sp|Q9BXJ8|T120A_HUMAN	sp|Q9BXJ8|T120A_HUMAN	6	6	6	>sp|Q9BXJ8|T120A_HUMAN Transmembrane protein 120A OS=Homo sapiens GN=TMEM120A PE=1 SV=1	1	6	6	6	T120A_HUMAN Transmembrane protein 120A	TMEM120A	21.952	21.88	21.9481	22.2191	22.3138	22.2555	22.9325	23.1698	23.1846	0.000161711	0.0147826	-1.1689	+	0.000744548	0.500889	-0.336123	0	3	6	3	1	6	5	17	16	18	5	5	5	5	5	6	4	5	4	19	19	19
sp|P15090|FABP4_HUMAN;sp|P02689|MYP2_HUMAN	sp|P15090|FABP4_HUMAN	4;1	4;1	4;1	>sp|P15090|FABP4_HUMAN Fatty acid-binding protein, adipocyte OS=Homo sapiens GN=FABP4 PE=1 SV=3	2	4	4	4	FABP4_HUMAN Fatty acid-binding protein, adipocyte	FABP4	23.856	24.0311	24.341	24.7049	24.5289	24.7118	25.1909	25.2145	25.1725	0.00142638	0.0356923	-1.11659	+	0.0204925	0.418214	-0.572472	0	14	11	9	11	4	9	7	9	11	4	4	4	4	4	4	4	4	4	22.7	22.7	22.7
sp|O14798|TR10C_HUMAN	sp|O14798|TR10C_HUMAN	1	1	1	>sp|O14798|TR10C_HUMAN Tumor necrosis factor receptor superfamily member 10C OS=Homo sapiens GN=TNFRSF10C PE=1 SV=3	1	1	1	1	TR10C_HUMAN Tumor necrosis factor receptor superfamily member 10C	TNFRSF10C	18.9339	18.8938	18.895	19.0497	18.2987	19.1611	17.6698	17.9259	18.0682	0.000964577	0.0360952	1.01959	+	0.806175	0.951092	0.0710691	0	0	1	0	1	1	0	1	0	0	1	1	1	1	1	1	1	1	1	5.4	5.4	5.4
sp|O94911|ABCA8_HUMAN	sp|O94911|ABCA8_HUMAN	1	1	1	>sp|O94911|ABCA8_HUMAN ATP-binding cassette sub-family A member 8 OS=Homo sapiens GN=ABCA8 PE=1 SV=3	1	1	1	1	ABCA8_HUMAN ATP-binding cassette sub-family A member 8	ABCA8	17.5711	17.4083	17.6327	16.4516	16.5625	17.3862	16.3675	16.2063	16.2892	0.000105642	0.0107368	1.24967	+	0.0713093	0.478255	0.737243	0	0	0	0	0	0	1	0	0	0	0	0	0	1	1	0	1	1	1	0.9	0.9	0.9
sp|P16144|ITB4_HUMAN	sp|P16144|ITB4_HUMAN	6	6	6	>sp|P16144|ITB4_HUMAN Integrin beta-4 OS=Homo sapiens GN=ITGB4 PE=1 SV=5	1	6	6	6	ITB4_HUMAN Integrin beta-4	ITGB4	22.2228	22.2254	22.1923	22.1174	22.0742	22.1774	21.2991	21.1113	20.9488	0.000424665	0.02	1.09378	+	0.0463591	0.880328	0.0904922	0	3	5	5	5	5	5	0	1	0	6	6	5	3	3	4	6	5	5	5.4	5.4	5.4
sp|P29084|T2EB_HUMAN	sp|P29084|T2EB_HUMAN	1	1	1	>sp|P29084|T2EB_HUMAN Transcription initiation factor IIE subunit beta OS=Homo sapiens GN=GTF2E2 PE=1 SV=1	1	1	1	1	T2EB_HUMAN Transcription initiation factor IIE subunit beta	GTF2E2	20.3435	20.155	20.3368	20.5607	19.4984	19.7089	19.213	18.7104	19.3524	0.00439045	0.037551	1.18651	+	0.342369	0.797888	0.355798	0	1	2	1	1	1	1	1	2	2	1	1	1	1	1	1	1	1	1	6.5	6.5	6.5
sp|Q96EK9|KTI12_HUMAN	sp|Q96EK9|KTI12_HUMAN	3	3	3	>sp|Q96EK9|KTI12_HUMAN Protein KTI12 homolog OS=Homo sapiens GN=KTI12 PE=1 SV=1	1	3	3	3	KTI12_HUMAN Protein KTI12 homolog	KTI12	21.3589	21.5613	21.7387	20.7578	20.0682	21.5633	20.3465	20.3394	20.3323	0.000380996	0.01776	1.21357	+	0.164906	0.571845	0.756526	0	0	0	2	0	0	2	0	0	0	1	0	1	2	0	1	1	1	3	12.4	12.4	12.4
sp|P61812|TGFB2_HUMAN	sp|P61812|TGFB2_HUMAN	3	3	3	>sp|P61812|TGFB2_HUMAN Transforming growth factor beta-2 OS=Homo sapiens GN=TGFB2 PE=1 SV=1	1	3	3	3	TGFB2_HUMAN Transforming growth factor beta-2	TGFB2	21.6651	21.4485	21.4368	20.8171	21.9465	21.8556	20.195	19.2891	20.1201	0.00531888	0.0315789	1.64879	+	0.953558	0.985828	-0.0229162	0	1	3	5	3	2	3	0	0	0	2	3	3	3	3	3	3	3	3	10.6	10.6	10.6
sp|Q8WYJ6|SEPT1_HUMAN	sp|Q8WYJ6|SEPT1_HUMAN	1	1	1	>sp|Q8WYJ6|SEPT1_HUMAN Septin-1 OS=Homo sapiens GN=SEPT1 PE=1 SV=2	1	1	1	1	SEPT1_HUMAN Septin-1	2001-09-01	28.653	28.4103	27.9776	28.3892	28.0995	27.9822	25.9728	26.5423	26.841	0.004181	0.0206452	1.89493	+	0.458061	0.867584	0.190015	0	1	3	1	1	1	1	0	1	3	1	1	1	1	1	1	1	1	1	3	3	3
sp|Q8IZT6|ASPM_HUMAN	sp|Q8IZT6|ASPM_HUMAN	3	3	3	>sp|Q8IZT6|ASPM_HUMAN Abnormal spindle-like microcephaly-associated protein OS=Homo sapiens GN=ASPM PE=1 SV=2	1	3	3	3	ASPM_HUMAN Abnormal spindle-like microcephaly-associated protein	ASPM	19.0885	19.6715	19.8282	19.6513	19.3913	20.4629	17.5607	17.5035	17.6476	0.00102375	0.0113333	1.95879	+	0.480384	0.847186	-0.305812	0	0	1	2	1	4	4	0	0	0	1	2	2	1	1	1	2	3	3	0.9	0.9	0.9
sp|P02788|TRFL_HUMAN	sp|P02788|TRFL_HUMAN	3	1	1	>sp|P02788|TRFL_HUMAN Lactotransferrin OS=Homo sapiens GN=LTF PE=1 SV=6	1	3	1	1	TRFL_HUMAN Lactotransferrin	LTF	21.1619	20.0661	20.7156	20.5509	18.2485	18.2497	18.5462	18.7104	18.3608	0.00321157	0.0141667	2.10874	+	0.120977	0.432298	1.63149	0	1	1	0	1	0	0	0	1	0	1	1	0	0	1	1	1	1	1	4.2	1.3	1.3
sp|Q29963|1C06_HUMAN;sp|Q07000|1C15_HUMAN;sp|Q29865|1C18_HUMAN;sp|P30505|1C08_HUMAN;sp|Q9TNN7|1C05_HUMAN;sp|P30499|1C01_HUMAN;sp|P30501|1C02_HUMAN;sp|P04222|1C03_HUMAN	sp|Q29963|1C06_HUMAN;sp|Q07000|1C15_HUMAN;sp|Q29865|1C18_HUMAN;sp|P30505|1C08_HUMAN;sp|Q9TNN7|1C05_HUMAN;sp|P30499|1C01_HUMAN;sp|P30501|1C02_HUMAN;sp|P04222|1C03_HUMAN	10;9;8;8;7;6;6;5	6;5;6;5;4;6;3;4	0;0;0;0;0;0;0;0	>sp|Q29963|1C06_HUMAN HLA class I histocompatibility antigen, Cw-6 alpha chain OS=Homo sapiens GN=HLA-C PE=1 SV=2;>sp|Q07000|1C15_HUMAN HLA class I histocompatibility antigen, Cw-15 alpha chain OS=Homo sapiens GN=HLA-C PE=1 SV=1;>sp|Q29865|1C18_HUMAN HLA c	8	10	6	0	1C06_HUMAN HLA class I histocompatibility antigen, Cw-6 alpha chain	HLA-C	23.3191	23.3975	23.4962	23.5147	23.8421	23.7455	24.3516	24.2979	24.4842	0.000207807	0.0188235	-0.973642	+	0.0540758	0.679458	-0.296513	0	3	3	7	10	8	6	12	10	16	6	5	6	6	6	6	6	6	6	36.9	23.8	0
sp|P30455|1A36_HUMAN;sp|P30443|1A01_HUMAN;sp|P13746|1A11_HUMAN;sp|P04439|1A03_HUMAN	sp|P30455|1A36_HUMAN;sp|P30443|1A01_HUMAN;sp|P13746|1A11_HUMAN;sp|P04439|1A03_HUMAN	10;10;10;10	2;2;2;2	0;0;0;0	>sp|P30455|1A36_HUMAN HLA class I histocompatibility antigen, A-36 alpha chain OS=Homo sapiens GN=HLA-A PE=1 SV=1;>sp|P30443|1A01_HUMAN HLA class I histocompatibility antigen, A-1 alpha chain OS=Homo sapiens GN=HLA-A PE=1 SV=1;>sp|P13746|1A11_HUMAN HLA cla	4	10	2	0	1A36_HUMAN HLA class I histocompatibility antigen, A-36 alpha chain	HLA-A	22.5148	22.1923	22.3203	22.5723	22.9441	22.4555	23.3928	23.1347	23.3893	0.00161438	0.0383333	-0.963177	+	0.145676	0.716981	-0.314894	0	4	2	3	6	2	4	3	5	8	2	1	2	2	2	2	2	2	2	41.4	11.8	0
sp|P05534|1A24_HUMAN;sp|P30447|1A23_HUMAN;sp|P30456|1A43_HUMAN;sp|P17693|HLAG_HUMAN;sp|P30511|HLAF_HUMAN	sp|P05534|1A24_HUMAN;sp|P30447|1A23_HUMAN	14;12;5;1;1	14;12;5;1;1	5;4;0;0;0	>sp|P05534|1A24_HUMAN HLA class I histocompatibility antigen, A-24 alpha chain OS=Homo sapiens GN=HLA-A PE=1 SV=2;>sp|P30447|1A23_HUMAN HLA class I histocompatibility antigen, A-23 alpha chain OS=Homo sapiens GN=HLA-A PE=1 SV=1	5	14	14	5	1A24_HUMAN HLA class I histocompatibility antigen, A-24 alpha chain	HLA-A	26.7286	26.7321	26.6315	26.8389	26.9616	26.7787	27.572	27.6208	27.5668	1.8155e-05	0.0184828	-0.889152	+	0.0617993	0.814754	-0.162362	0	31	30	23	28	31	24	53	45	53	14	13	11	14	13	14	14	14	13	46.6	46.6	12.6
sp|Q08AF3|SLFN5_HUMAN;sp|P0C7X5|ZN806_HUMAN	sp|Q08AF3|SLFN5_HUMAN	13;1	13;1	12;1	>sp|Q08AF3|SLFN5_HUMAN Schlafen family member 5 OS=Homo sapiens GN=SLFN5 PE=1 SV=1	2	13	13	12	SLFN5_HUMAN Schlafen family member 5	SLFN5	21.5349	21.6459	21.502	22.0958	21.8987	22.1324	22.3197	22.4105	22.3993	9.70329e-05	0.0348	-0.815598	+	0.00471964	0.399579	-0.481371	0	0	5	0	3	5	5	12	5	7	8	11	7	11	8	10	8	11	7	19.2	19.2	17.8
sp|Q9UGR2|Z3H7B_HUMAN	sp|Q9UGR2|Z3H7B_HUMAN	7	7	7	>sp|Q9UGR2|Z3H7B_HUMAN Zinc finger CCCH domain-containing protein 7B OS=Homo sapiens GN=ZC3H7B PE=1 SV=1	1	7	7	7	Z3H7B_HUMAN Zinc finger CCCH domain-containing protein 7B	ZC3H7B	22.5078	22.4756	22.4925	22.9769	22.8597	23.1368	23.1799	23.2775	23.316	5.10663e-05	0.0370909	-0.765869	+	0.00349634	0.368571	-0.499162	0	4	3	4	13	7	7	8	15	7	5	5	6	6	7	6	7	5	6	11.2	11.2	11.2
sp|P08962|CD63_HUMAN	sp|P08962|CD63_HUMAN	1	1	1	>sp|P08962|CD63_HUMAN CD63 antigen OS=Homo sapiens GN=CD63 PE=1 SV=2	1	1	1	1	CD63_HUMAN CD63 antigen	CD63	23.2463	23.3081	23.0675	23.3204	23.7379	24.5165	23.9083	23.937	24.0472	0.000826592	0.0491636	-0.75685	+	0.142997	0.574344	-0.65097	0	9	17	8	9	10	5	12	11	14	1	1	1	1	1	1	1	1	1	4.2	4.2	4.2
sp|Q9NUL5|CS066_HUMAN	sp|Q9NUL5|CS066_HUMAN	1	1	1	>sp|Q9NUL5|CS066_HUMAN UPF0515 protein C19orf66 OS=Homo sapiens GN=C19orf66 PE=1 SV=2	1	1	1	1	CS066_HUMAN UPF0515 protein C19orf66	C19orf66	20.0909	20.2363	20.18	20.2805	20.4266	20.9454	20.8053	20.9201	20.9833	0.000397442	0.0395556	-0.733804	+	0.137652	0.680998	-0.38175	0	1	1	1	0	4	3	2	7	2	1	1	1	1	1	1	1	1	1	6.2	6.2	6.2
sp|P17813|EGLN_HUMAN	sp|P17813|EGLN_HUMAN	23	23	23	>sp|P17813|EGLN_HUMAN Endoglin OS=Homo sapiens GN=ENG PE=1 SV=2	1	23	23	23	EGLN_HUMAN Endoglin	ENG	28.8756	28.9527	28.9456	28.6347	28.7029	28.6576	28.2931	28.3053	28.1647	0.000197299	0.0482857	0.670294	+	0.00121379	0.609299	0.259606	0	84	110	96	79	83	74	76	65	68	20	23	22	22	21	19	22	21	21	50	50	50
sp|P31431|SDC4_HUMAN	sp|P31431|SDC4_HUMAN	5	5	5	>sp|P31431|SDC4_HUMAN Syndecan-4 OS=Homo sapiens GN=SDC4 PE=1 SV=2	1	5	5	5	SDC4_HUMAN Syndecan-4	SDC4	21.7717	22.3497	22.584	24.0963	24.3455	24.521	23.5483	23.3427	23.2517	0.011149	0.0518209	-1.14575	0	0.00153331	0.0494286	-2.08579	+	1	5	3	6	7	7	9	6	4	2	5	5	5	4	5	4	5	5	30.8	30.8	30.8
sp|Q9P0B6|CC167_HUMAN	sp|Q9P0B6|CC167_HUMAN	1	1	1	>sp|Q9P0B6|CC167_HUMAN Coiled-coil domain-containing protein 167 OS=Homo sapiens GN=CCDC167 PE=1 SV=2	1	1	1	1	CC167_HUMAN Coiled-coil domain-containing protein 167	CCDC167	17.5711	17.4083	17.6327	19.6207	19.1179	18.9099	17.5607	19.6164	17.6476	0.335637	0.513491	-0.737563	0	0.00162161	0.04325	-1.6788	+	0	0	0	0	0	1	0	0	0	0	0	0	0	1	0	1	1	1	15.5	15.5	15.5
sp|Q9NXJ5|PGPI_HUMAN	sp|Q9NXJ5|PGPI_HUMAN	1	1	1	>sp|Q9NXJ5|PGPI_HUMAN Pyroglutamyl-peptidase 1 OS=Homo sapiens GN=PGPEP1 PE=1 SV=1	1	1	1	1	PGPI_HUMAN Pyroglutamyl-peptidase 1	PGPEP1	17.5711	17.4083	17.0433	15.9098	15.8811	15.8518	16.4961	17.0086	18.4543	0.973731	0.98821	0.0212549	0	0.000742604	0.0461333	1.46003	+	0	0	2	0	0	0	0	1	1	0	0	1	1	1	1	1	0	1	7.7	7.7	7.7
sp|Q6NV74|K121L_HUMAN	sp|Q6NV74|K121L_HUMAN	2	2	2	>sp|Q6NV74|K121L_HUMAN Uncharacterized protein KIAA1211-like OS=Homo sapiens GN=KIAA1211L PE=2 SV=3	1	2	2	2	K121L_HUMAN Uncharacterized protein KIAA1211-like	KIAA1211L	24.5982	26.8677	26.7371	17.5216	17.4511	17.6146	17.5607	17.5035	26.7949	0.161228	0.201333	5.448	0	0.000317495	0	8.53858	+	1	1	1	0	0	1	0	0	2	1	1	1	0	0	1	0	0	1	2.2	2.2	2.2
sp|O95150|TNF15_HUMAN	sp|O95150|TNF15_HUMAN	2	2	2	>sp|O95150|TNF15_HUMAN Tumor necrosis factor ligand superfamily member 15 OS=Homo sapiens GN=TNFSF15 PE=1 SV=2	1	2	2	2	TNF15_HUMAN Tumor necrosis factor ligand superfamily member 15	TNFSF15	18.3948	18.9896	18.7459	20.3745	19.8767	20.2353	19.589	19.7085	20.28	0.0138249	0.0588	-1.14911	0	0.00309597	0.0568889	-1.45208	0	0	0	0	3	0	3	0	0	3	1	2	2	2	2	2	2	1	2	10.8	10.8	10.8
sp|Q96RD7|PANX1_HUMAN	sp|Q96RD7|PANX1_HUMAN	2	2	2	>sp|Q96RD7|PANX1_HUMAN Pannexin-1 OS=Homo sapiens GN=PANX1 PE=1 SV=4	1	2	2	2	PANX1_HUMAN Pannexin-1	PANX1	18.199	17.2788	17.7909	19.0685	18.0751	18.5535	19.0285	18.4989	19.2158	0.0276196	0.0873684	-1.15817	0	0.107408	0.509043	-0.809484	0	0	0	0	1	0	1	2	1	3	2	1	2	2	1	2	2	2	2	5.4	5.4	5.4
sp|O15533|TPSN_HUMAN	sp|O15533|TPSN_HUMAN	4	4	4	>sp|O15533|TPSN_HUMAN Tapasin OS=Homo sapiens GN=TAPBP PE=1 SV=1	1	4	4	4	TPSN_HUMAN Tapasin	TAPBP	22.0173	21.4624	21.7107	21.5906	22.0999	21.6282	22.9674	22.6616	22.6353	0.00601015	0.0516721	-1.02463	0	0.861214	0.966779	-0.0427488	0	1	0	1	0	1	0	6	4	4	3	2	4	4	3	3	3	3	2	9.4	9.4	9.4
sp|P78504|JAG1_HUMAN	sp|P78504|JAG1_HUMAN	3	3	3	>sp|P78504|JAG1_HUMAN Protein jagged-1 OS=Homo sapiens GN=JAG1 PE=1 SV=3	1	3	3	3	JAG1_HUMAN Protein jagged-1	JAG1	19.7924	20.211	21.1133	21.9241	21.476	21.6868	22.0785	22.021	21.7795	0.0166069	0.0552982	-1.58746	0	0.0322039	0.232093	-1.32339	0	0	0	2	2	3	2	4	3	4	1	3	3	3	3	3	3	3	3	5.5	5.5	5.5
sp|P35030|TRY3_HUMAN	sp|P35030|TRY3_HUMAN	1	1	1	>sp|P35030|TRY3_HUMAN Trypsin-3 OS=Homo sapiens GN=PRSS3 PE=1 SV=2	1	1	1	1	TRY3_HUMAN Trypsin-3	PRSS3	23.55	22.6392	23.116	23.5262	23.4614	23.2369	24.0027	24.7489	24.65	0.0178612	0.0544706	-1.36543	0	0.331085	0.807227	-0.306403	0	3	7	5	8	5	3	11	9	9	1	1	1	1	1	1	1	1	1	4.3	4.3	4.3
sp|Q8IYD8|FANCM_HUMAN	sp|Q8IYD8|FANCM_HUMAN	2	2	2	>sp|Q8IYD8|FANCM_HUMAN Fanconi anemia group M protein OS=Homo sapiens GN=FANCM PE=1 SV=2	1	2	2	2	FANCM_HUMAN Fanconi anemia group M protein	FANCM	26.9662	26.5577	27.6561	28.3914	27.8822	26.2954	27.8784	28.6119	28.5519	0.0317164	0.0858925	-1.28738	0	0.548775	0.845899	-0.462982	0	2	1	2	2	0	1	3	2	4	2	2	2	2	2	2	2	2	2	1.4	1.4	1.4
sp|Q7Z7G0|TARSH_HUMAN	sp|Q7Z7G0|TARSH_HUMAN	5	5	5	>sp|Q7Z7G0|TARSH_HUMAN Target of Nesh-SH3 OS=Homo sapiens GN=ABI3BP PE=1 SV=1	1	5	5	5	TARSH_HUMAN Target of Nesh-SH3	ABI3BP	20.1862	21.1456	20.9199	21.6522	21.1014	21.4781	22.19	22.0086	21.7888	0.0162472	0.0596522	-1.24522	0	0.11783	0.556109	-0.660011	0	0	1	0	2	1	3	5	7	4	2	4	4	5	5	5	5	4	4	6	6	6
sp|Q9NP81|SYSM_HUMAN	sp|Q9NP81|SYSM_HUMAN	2	2	2	>sp|Q9NP81|SYSM_HUMAN Serine--tRNA ligase, mitochondrial OS=Homo sapiens GN=SARS2 PE=1 SV=1	1	2	2	2	SYSM_HUMAN Serine--tRNA ligase, mitochondrial	SARS2	20.8068	21.2371	20.8845	20.9082	20.1916	20.1198	20.1865	19.5782	19.9375	0.00820285	0.056	1.0754	0	0.115712	0.566636	0.569593	0	1	2	1	1	0	2	2	0	0	2	2	2	2	2	2	1	2	1	6.4	6.4	6.4
sp|Q9BU02|THTPA_HUMAN	sp|Q9BU02|THTPA_HUMAN	1	1	1	>sp|Q9BU02|THTPA_HUMAN Thiamine-triphosphatase OS=Homo sapiens GN=THTPA PE=1 SV=3	1	1	1	1	THTPA_HUMAN Thiamine-triphosphatase	THTPA	18.8721	19.303	19.0401	19.6091	18.2198	18.7116	17.6891	17.9243	18.304	0.00734971	0.0543448	1.09922	0	0.625208	0.89413	0.224866	0	0	1	0	1	0	0	0	0	0	1	1	1	1	1	1	1	1	1	13.5	13.5	13.5
sp|Q9NPI0|TM138_HUMAN	sp|Q9NPI0|TM138_HUMAN	1	1	1	>sp|Q9NPI0|TM138_HUMAN Transmembrane protein 138 OS=Homo sapiens GN=TMEM138 PE=1 SV=1	1	1	1	1	TM138_HUMAN Transmembrane protein 138	TMEM138	17.5941	18.1101	16.7832	19.5373	18.7201	19.5279	19.4737	17.7473	18.8547	0.13304	0.252166	-1.19615	0	0.0200548	0.125538	-1.76599	0	0	0	0	1	1	2	1	0	0	0	1	1	1	1	0	1	1	1	8.6	8.6	8.6
sp|P24310|CX7A1_HUMAN	sp|P24310|CX7A1_HUMAN	1	1	1	>sp|P24310|CX7A1_HUMAN Cytochrome c oxidase subunit 7A1, mitochondrial OS=Homo sapiens GN=COX7A1 PE=1 SV=2	1	1	1	1	CX7A1_HUMAN Cytochrome c oxidase subunit 7A1, mitochondrial	COX7A1	17.5711	17.4083	17.6327	18.6929	18.612	19.4511	19.6966	17.5035	17.6476	0.35398	0.530862	-0.745221	0	0.0074149	0.0775652	-1.38131	0	1	0	0	1	0	3	1	0	0	1	0	0	1	0	0	1	1	1	16.5	16.5	16.5
sp|Q96NE9|FRMD6_HUMAN	sp|Q96NE9|FRMD6_HUMAN	1	1	1	>sp|Q96NE9|FRMD6_HUMAN FERM domain-containing protein 6 OS=Homo sapiens GN=FRMD6 PE=1 SV=1	1	1	1	1	FRMD6_HUMAN FERM domain-containing protein 6	FRMD6	17.7956	18.1036	17.0485	18.6828	18.8791	19.0715	19.0695	18.8236	17.7322	0.159204	0.321021	-0.892531	0	0.0209822	0.208706	-1.22855	0	0	0	0	3	2	2	1	1	0	1	1	1	1	1	1	1	1	1	2.4	2.4	2.4
sp|Q8N5B7|CERS5_HUMAN	sp|Q8N5B7|CERS5_HUMAN	2	2	2	>sp|Q8N5B7|CERS5_HUMAN Ceramide synthase 5 OS=Homo sapiens GN=CERS5 PE=2 SV=1	1	2	2	2	CERS5_HUMAN Ceramide synthase 5	CERS5	16.4141	16.4564	16.4383	17.8905	17.6374	17.3303	16.5171	17.5035	17.6476	0.0913859	0.262672	-0.786465	0	0.001888	0.0512	-1.18313	0	0	0	0	1	0	1	0	0	0	1	2	1	1	0	0	2	0	1	9.2	9.2	9.2
sp|Q8N831|TSYL6_HUMAN	sp|Q8N831|TSYL6_HUMAN	1	1	1	>sp|Q8N831|TSYL6_HUMAN Testis-specific Y-encoded-like protein 6 OS=Homo sapiens GN=TSPYL6 PE=2 SV=1	1	1	1	1	TSYL6_HUMAN Testis-specific Y-encoded-like protein 6	TSPYL6	21.9668	21.862	21.48	23.4447	23.3545	22.8058	21.4137	23.2114	22.677	0.295929	0.498255	-0.664419	0	0.00449691	0.0540952	-1.43205	0	1	2	0	2	3	0	0	2	1	1	1	1	1	1	1	1	1	1	5.9	5.9	5.9
sp|Q7Z392|TPC11_HUMAN	sp|Q7Z392|TPC11_HUMAN	3	3	3	>sp|Q7Z392|TPC11_HUMAN Trafficking protein particle complex subunit 11 OS=Homo sapiens GN=TRAPPC11 PE=1 SV=2	1	3	3	3	TPC11_HUMAN Trafficking protein particle complex subunit 11	TRAPPC11	20.8766	20.4782	19.9766	21.7479	21.1995	21.7214	21.4368	20.4136	20.7164	0.361261	0.598599	-0.411817	0	0.0243712	0.226818	-1.11246	0	0	0	0	3	2	2	2	0	1	2	2	2	2	2	1	2	3	2	3.7	3.7	3.7
sp|Q9NRL2|BAZ1A_HUMAN	sp|Q9NRL2|BAZ1A_HUMAN	1	1	1	>sp|Q9NRL2|BAZ1A_HUMAN Bromodomain adjacent to zinc finger domain protein 1A OS=Homo sapiens GN=BAZ1A PE=1 SV=2	1	1	1	1	BAZ1A_HUMAN Bromodomain adjacent to zinc finger domain protein 1A	BAZ1A	18.8489	19.4597	19.7152	20.3856	20.2364	20.6039	19.3068	18.9459	19.4342	0.723435	0.87678	0.112288	0	0.0185269	0.227784	-1.06742	0	1	1	2	1	4	2	2	1	1	1	1	1	1	1	1	1	1	1	1.5	1.5	1.5
sp|Q96PP9|GBP4_HUMAN	sp|Q96PP9|GBP4_HUMAN	3	3	3	>sp|Q96PP9|GBP4_HUMAN Guanylate-binding protein 4 OS=Homo sapiens GN=GBP4 PE=2 SV=2	1	3	3	3	GBP4_HUMAN Guanylate-binding protein 4	GBP4	20.1467	17.4083	17.6327	20.4014	20.2013	21.4898	20.9204	20.9869	21.6093	0.0373492	0.0526061	-2.77633	0	0.0755254	0.318815	-2.3016	0	1	0	0	0	1	1	0	0	1	2	0	0	1	1	1	1	2	2	7.5	7.5	7.5
sp|Q96CV9|OPTN_HUMAN	sp|Q96CV9|OPTN_HUMAN	1	1	1	>sp|Q96CV9|OPTN_HUMAN Optineurin OS=Homo sapiens GN=OPTN PE=1 SV=2	1	1	1	1	OPTN_HUMAN Optineurin	OPTN	18.7801	19.1638	18.592	19.3762	19.3383	19.2456	20.1626	19.6417	19.6922	0.0139512	0.0696867	-0.986873	0	0.0513889	0.565809	-0.474745	0	0	1	0	1	1	1	2	1	5	1	1	1	1	1	1	1	1	1	2.3	2.3	2.3
sp|O95379|TFIP8_HUMAN	sp|O95379|TFIP8_HUMAN	2	2	2	>sp|O95379|TFIP8_HUMAN Tumor necrosis factor alpha-induced protein 8 OS=Homo sapiens GN=TNFAIP8 PE=1 SV=1	1	2	2	2	TFIP8_HUMAN Tumor necrosis factor alpha-induced protein 8	TNFAIP8	21.4358	20.8277	20.7451	21.8746	21.2269	22.2027	21.6007	21.6982	21.8218	0.0361521	0.190427	-0.704053	0	0.100725	0.512063	-0.765199	0	3	1	1	3	2	6	8	7	4	2	2	2	2	2	1	2	2	2	17.2	17.2	17.2
sp|Q13501|SQSTM_HUMAN	sp|Q13501|SQSTM_HUMAN	8	8	8	>sp|Q13501|SQSTM_HUMAN Sequestosome-1 OS=Homo sapiens GN=SQSTM1 PE=1 SV=1	1	8	8	8	SQSTM_HUMAN Sequestosome-1	SQSTM1	24.2459	24.284	24.1212	24.87	25.1288	24.7356	24.9616	24.7786	24.8491	0.000877076	0.0647324	-0.646105	0	0.0052007	0.22487	-0.694448	0	6	6	3	6	16	13	13	12	13	7	8	6	8	8	7	8	8	8	32	32	32
sp|O95786|DDX58_HUMAN	sp|O95786|DDX58_HUMAN	21	21	21	>sp|O95786|DDX58_HUMAN Probable ATP-dependent RNA helicase DDX58 OS=Homo sapiens GN=DDX58 PE=1 SV=2	1	21	21	21	DDX58_HUMAN Probable ATP-dependent RNA helicase DDX58	DDX58	24.3314	24.2035	24.3538	24.5946	24.69	24.7003	24.9453	24.8426	24.8908	0.00042156	0.0657895	-0.596697	0	0.00317037	0.509055	-0.36544	0	19	15	17	28	30	33	47	32	39	19	19	20	21	20	20	19	19	21	26.7	26.7	26.7
sp|P32455|GBP1_HUMAN	sp|P32455|GBP1_HUMAN	13	13	6	>sp|P32455|GBP1_HUMAN Guanylate-binding protein 1 OS=Homo sapiens GN=GBP1 PE=1 SV=2	1	13	13	6	GBP1_HUMAN Guanylate-binding protein 1	GBP1	24.4254	24.2788	24.3659	24.3303	24.4456	24.78	25.0092	24.756	24.7794	0.00576272	0.176092	-0.491501	0	0.316003	0.854798	-0.161943	0	9	10	16	11	11	6	20	10	16	12	12	12	12	12	12	13	12	11	27.7	27.7	13
sp|P19838|NFKB1_HUMAN	sp|P19838|NFKB1_HUMAN	5	5	5	>sp|P19838|NFKB1_HUMAN Nuclear factor NF-kappa-B p105 subunit OS=Homo sapiens GN=NFKB1 PE=1 SV=2	1	5	5	5	NFKB1_HUMAN Nuclear factor NF-kappa-B p105 subunit	NFKB1	22.5461	22.3345	22.578	23.3002	21.9953	22.6917	22.893	23.2521	22.4722	0.179922	0.497524	-0.386223	0	0.670619	0.905217	-0.176225	0	4	4	4	5	2	2	8	6	12	4	4	4	3	5	3	3	3	3	7.9	7.9	7.9
sp|Q9Y6K5|OAS3_HUMAN	sp|Q9Y6K5|OAS3_HUMAN	5	5	5	>sp|Q9Y6K5|OAS3_HUMAN 2-5-oligoadenylate synthase 3 OS=Homo sapiens GN=OAS3 PE=1 SV=3	1	5	5	5	OAS3_HUMAN 2-5-oligoadenylate synthase 3	OAS3	19.3425	21.3341	20.967	20.5042	21.1393	21.6778	21.6466	21.4568	21.7994	0.154553	0.301251	-1.08643	0	0.468908	0.816625	-0.559203	0	1	0	1	0	1	1	1	0	1	2	4	4	4	4	4	4	3	3	5.7	5.7	5.7
sp|Q9UGQ3|GTR6_HUMAN	sp|Q9UGQ3|GTR6_HUMAN	2	2	2	>sp|Q9UGQ3|GTR6_HUMAN Solute carrier family 2, facilitated glucose transporter member 6 OS=Homo sapiens GN=SLC2A6 PE=1 SV=2	1	2	2	2	GTR6_HUMAN Solute carrier family 2, facilitated glucose transporter member 6	SLC2A6	19.7799	19.8528	19.87	20.0103	19.9177	20.0481	20.6132	21.0772	20.474	0.00858455	0.0670886	-0.887239	0	0.0294104	0.808167	-0.157821	0	1	0	0	0	0	0	0	4	0	2	1	1	1	1	1	1	1	1	4.3	4.3	4.3
sp|O14933|UB2L6_HUMAN	sp|O14933|UB2L6_HUMAN	3	3	3	>sp|O14933|UB2L6_HUMAN Ubiquitin/ISG15-conjugating enzyme E2 L6 OS=Homo sapiens GN=UBE2L6 PE=1 SV=4	1	3	3	3	UB2L6_HUMAN Ubiquitin/ISG15-conjugating enzyme E2 L6	UBE2L6	20.8304	20.1288	20.1129	19.4986	20.2096	19.969	20.3204	21.7585	21.3555	0.182828	0.371747	-0.787421	0	0.21458	0.688974	0.464941	0	1	0	0	0	4	0	0	2	1	2	2	2	2	2	2	1	3	3	27.5	27.5	27.5
sp|P32456|GBP2_HUMAN	sp|P32456|GBP2_HUMAN	7	4	4	>sp|P32456|GBP2_HUMAN Guanylate-binding protein 2 OS=Homo sapiens GN=GBP2 PE=1 SV=3	1	7	4	4	GBP2_HUMAN Guanylate-binding protein 2	GBP2	21.2883	21.6856	21.4405	21.4664	21.3916	20.8156	22.2088	22.2745	21.8625	0.0202266	0.163727	-0.643806	0	0.354345	0.840389	0.246935	0	0	1	5	0	2	0	5	1	2	3	4	4	4	4	4	3	4	4	17.6	11	11
sp|Q9Y6N5|SQRD_HUMAN	sp|Q9Y6N5|SQRD_HUMAN	8	8	8	>sp|Q9Y6N5|SQRD_HUMAN Sulfide:quinone oxidoreductase, mitochondrial OS=Homo sapiens GN=SQRDL PE=1 SV=1	1	8	8	8	SQRD_HUMAN Sulfide:quinone oxidoreductase, mitochondrial	SQRDL	23.4261	23.3028	23.2616	23.4758	23.7625	23.5763	23.9849	23.9722	23.863	0.000628792	0.0662857	-0.609865	0	0.0478815	0.683857	-0.274724	0	10	9	8	9	7	11	13	9	13	7	6	7	7	7	8	7	7	8	26.4	26.4	26.4
sp|Q8TDB6|DTX3L_HUMAN	sp|Q8TDB6|DTX3L_HUMAN	4	4	4	>sp|Q8TDB6|DTX3L_HUMAN E3 ubiquitin-protein ligase DTX3L OS=Homo sapiens GN=DTX3L PE=1 SV=1	1	4	4	4	DTX3L_HUMAN E3 ubiquitin-protein ligase DTX3L	DTX3L	20.8064	20.4436	20.7411	21.1046	20.8477	21.2083	20.945	21.2392	21.2985	0.0334694	0.274317	-0.497155	0	0.0654629	0.612625	-0.389801	0	2	1	0	1	1	0	2	3	0	4	3	3	4	4	3	2	3	3	8	8	8
sp|P23458|JAK1_HUMAN;sp|O60674|JAK2_HUMAN	sp|P23458|JAK1_HUMAN	8;1	8;1	8;1	>sp|P23458|JAK1_HUMAN Tyrosine-protein kinase JAK1 OS=Homo sapiens GN=JAK1 PE=1 SV=2	2	8	8	8	JAK1_HUMAN Tyrosine-protein kinase JAK1	JAK1	22.4478	22.2586	22.5057	23.4505	22.8505	22.7851	23.274	22.5944	22.5751	0.164542	0.462688	-0.410506	0	0.0496908	0.490778	-0.624678	0	3	0	0	2	4	0	2	0	0	8	6	5	6	6	7	6	7	7	10.1	10.1	10.1
sp|P55210|CASP7_HUMAN	sp|P55210|CASP7_HUMAN	8	8	8	>sp|P55210|CASP7_HUMAN Caspase-7 OS=Homo sapiens GN=CASP7 PE=1 SV=1	1	8	8	8	CASP7_HUMAN Caspase-7	CASP7	23.421	23.6642	23.5253	23.5466	23.8965	23.7529	23.7187	23.8885	24.1667	0.0591841	0.379903	-0.387802	0	0.189362	0.815565	-0.195199	0	12	12	19	10	12	14	25	10	29	6	8	8	8	7	8	8	7	8	40.9	40.9	40.9
sp|O60645|EXOC3_HUMAN	sp|O60645|EXOC3_HUMAN	8	8	8	>sp|O60645|EXOC3_HUMAN Exocyst complex component 3 OS=Homo sapiens GN=EXOC3 PE=1 SV=2	1	8	8	8	EXOC3_HUMAN Exocyst complex component 3	EXOC3	22.0405	22.1746	22.4755	22.181	22.624	22.9277	23.0272	22.2622	22.4081	0.277806	0.575568	-0.335624	0	0.240236	0.749756	-0.347374	0	7	3	6	6	2	4	4	2	5	7	7	5	6	7	7	8	7	6	15.1	15.1	15.1
sp|Q9Y666|S12A7_HUMAN	sp|Q9Y666|S12A7_HUMAN	9	9	8	>sp|Q9Y666|S12A7_HUMAN Solute carrier family 12 member 7 OS=Homo sapiens GN=SLC12A7 PE=1 SV=3	1	9	9	8	S12A7_HUMAN Solute carrier family 12 member 7	SLC12A7	23.0513	23.5065	23.3411	23.7719	23.9523	24.0988	23.6986	23.6493	23.5122	0.0905062	0.461119	-0.320414	0	0.0171056	0.37438	-0.641415	0	1	11	11	13	9	17	15	11	14	5	8	8	9	8	8	9	9	8	12.7	12.7	11.4
sp|Q8NHV1|GIMA7_HUMAN	sp|Q8NHV1|GIMA7_HUMAN	7	7	7	>sp|Q8NHV1|GIMA7_HUMAN GTPase IMAP family member 7 OS=Homo sapiens GN=GIMAP7 PE=1 SV=1	1	7	7	7	GIMA7_HUMAN GTPase IMAP family member 7	GIMAP7	21.7337	22.3122	22.8416	22.2523	22.8909	22.6299	22.5836	22.7705	22.4599	0.405437	0.659983	-0.308837	0	0.46933	0.851058	-0.295217	0	1	3	8	6	8	3	3	4	5	6	6	6	6	5	6	6	6	6	33.3	33.3	33.3
sp|Q9Y5A7|NUB1_HUMAN	sp|Q9Y5A7|NUB1_HUMAN	2	2	2	>sp|Q9Y5A7|NUB1_HUMAN NEDD8 ultimate buster 1 OS=Homo sapiens GN=NUB1 PE=1 SV=2	1	2	2	2	NUB1_HUMAN NEDD8 ultimate buster 1	NUB1	19.473	18.934	19.761	19.4029	20.0114	20.2625	19.9587	19.332	19.6574	0.438456	0.701057	-0.260028	0	0.226201	0.687157	-0.50294	0	0	2	2	1	2	5	3	2	0	2	2	2	1	2	2	2	2	2	4.7	4.7	4.7
sp|O60826|CCD22_HUMAN	sp|O60826|CCD22_HUMAN	11	11	11	>sp|O60826|CCD22_HUMAN Coiled-coil domain-containing protein 22 OS=Homo sapiens GN=CCDC22 PE=1 SV=1	1	11	11	11	CCD22_HUMAN Coiled-coil domain-containing protein 22	CCDC22	22.3179	22.8843	22.9497	22.5702	22.7211	22.9072	22.7792	22.9008	22.9635	0.474395	0.778313	-0.163882	0	0.947775	0.988001	-0.0155462	0	4	9	10	4	7	10	8	9	8	9	8	10	10	9	11	9	11	10	27.4	27.4	27.4
sp|P61764|STXB1_HUMAN	sp|P61764|STXB1_HUMAN	8	8	8	>sp|P61764|STXB1_HUMAN Syntaxin-binding protein 1 OS=Homo sapiens GN=STXBP1 PE=1 SV=1	1	8	8	8	STXB1_HUMAN Syntaxin-binding protein 1	STXBP1	24.5614	24.5533	24.4586	24.3676	24.6027	24.7383	24.7263	24.5364	24.7865	0.126122	0.671754	-0.158625	0	0.710547	0.953858	-0.0451209	0	5	6	9	5	9	8	6	8	6	8	8	8	8	7	8	8	8	8	20.5	20.5	20.5
sp|P05121|PAI1_HUMAN	sp|P05121|PAI1_HUMAN	25	25	25	>sp|P05121|PAI1_HUMAN Plasminogen activator inhibitor 1 OS=Homo sapiens GN=SERPINE1 PE=1 SV=1	1	25	25	25	PAI1_HUMAN Plasminogen activator inhibitor 1	SERPINE1	31.0042	31.0301	31.1533	31.1209	31.1238	31.4073	31.2035	31.2108	31.2354	0.0305349	0.63497	-0.154032	0	0.216332	0.844524	-0.154788	0	307	317	349	301	287	321	326	294	378	24	24	24	24	24	23	24	23	24	71.4	71.4	71.4
sp|P05161|ISG15_HUMAN	sp|P05161|ISG15_HUMAN	5	5	5	>sp|P05161|ISG15_HUMAN Ubiquitin-like protein ISG15 OS=Homo sapiens GN=ISG15 PE=1 SV=5	1	5	5	5	ISG15_HUMAN Ubiquitin-like protein ISG15	ISG15	25.2489	25.3305	25.3059	25.3327	25.2723	25.1437	25.6805	25.3763	25.2609	0.321404	0.756678	-0.144112	0	0.495116	0.949248	0.0455519	0	4	9	9	8	5	9	9	6	8	5	5	5	5	5	5	5	5	5	35.2	35.2	35.2
sp|Q9NYA1|SPHK1_HUMAN	sp|Q9NYA1|SPHK1_HUMAN	3	3	3	>sp|Q9NYA1|SPHK1_HUMAN Sphingosine kinase 1 OS=Homo sapiens GN=SPHK1 PE=1 SV=1	1	3	3	3	SPHK1_HUMAN Sphingosine kinase 1	SPHK1	20.7559	20.9054	20.9234	20.9491	21.2831	20.7747	21.1274	20.7184	21.1117	0.436629	0.8059	-0.124278	0	0.424258	0.879869	-0.140743	0	2	1	1	7	1	3	3	6	4	2	2	3	3	2	3	3	3	2	8.9	8.9	8.9
sp|Q14258|TRI25_HUMAN	sp|Q14258|TRI25_HUMAN	21	21	21	>sp|Q14258|TRI25_HUMAN E3 ubiquitin/ISG15 ligase TRIM25 OS=Homo sapiens GN=TRIM25 PE=1 SV=2	1	21	21	21	TRI25_HUMAN E3 ubiquitin/ISG15 ligase TRIM25	TRIM25	25.8814	25.9965	26.0501	26.1184	26.0975	26.2396	26.1446	26.0218	26.1283	0.123974	0.73536	-0.122249	0	0.0576583	0.800427	-0.175815	0	22	33	47	37	36	61	35	29	33	18	20	20	20	17	17	20	21	20	42.2	42.2	42.2
sp|Q9Y5K6|CD2AP_HUMAN	sp|Q9Y5K6|CD2AP_HUMAN	16	16	16	>sp|Q9Y5K6|CD2AP_HUMAN CD2-associated protein OS=Homo sapiens GN=CD2AP PE=1 SV=1	1	16	16	16	CD2AP_HUMAN CD2-associated protein	CD2AP	24.114	24.1007	24.0988	24.5275	24.3253	24.2252	24.3498	24.2565	24.0584	0.245403	0.776029	-0.117055	0	0.0458736	0.702393	-0.254826	0	12	8	9	11	14	14	13	16	7	15	15	15	15	15	14	15	14	15	34.7	34.7	34.7
sp|Q8ND71|GIMA8_HUMAN	sp|Q8ND71|GIMA8_HUMAN	2	2	2	>sp|Q8ND71|GIMA8_HUMAN GTPase IMAP family member 8 OS=Homo sapiens GN=GIMAP8 PE=2 SV=2	1	2	2	2	GIMA8_HUMAN GTPase IMAP family member 8	GIMAP8	19.5516	19.6931	20.1	20.0599	21.0878	20.5726	20.051	19.7042	19.9267	0.591811	0.844034	-0.112402	0	0.0798706	0.484762	-0.791865	0	1	1	3	1	3	3	2	2	1	2	1	2	2	2	2	2	2	2	4.4	4.4	4.4
sp|P49662|CASP4_HUMAN;sp|P51878|CASP5_HUMAN	sp|P49662|CASP4_HUMAN	7;2	7;2	7;2	>sp|P49662|CASP4_HUMAN Caspase-4 OS=Homo sapiens GN=CASP4 PE=1 SV=1	2	7	7	7	CASP4_HUMAN Caspase-4	CASP4	22.7862	22.8557	23.2067	22.7143	22.7845	22.7486	23.0609	23.1983	22.9233	0.505729	0.830377	-0.11131	0	0.202798	0.815593	0.200361	0	1	4	6	5	4	3	6	6	10	7	7	6	7	6	7	7	7	5	31.6	31.6	31.6
sp|Q9NRW7|VPS45_HUMAN	sp|Q9NRW7|VPS45_HUMAN	12	12	12	>sp|Q9NRW7|VPS45_HUMAN Vacuolar protein sorting-associated protein 45 OS=Homo sapiens GN=VPS45 PE=1 SV=1	1	12	12	12	VPS45_HUMAN Vacuolar protein sorting-associated protein 45	VPS45	23.3248	23.6488	23.1497	23.4248	23.5456	23.213	23.3689	23.0799	23.7089	0.963145	0.988219	-0.0114689	0	0.914651	0.98601	-0.020031	0	22	14	20	20	20	20	17	9	19	10	9	11	11	9	11	11	10	10	26.3	26.3	26.3
sp|Q14392|LRC32_HUMAN	sp|Q14392|LRC32_HUMAN	4	4	4	>sp|Q14392|LRC32_HUMAN Leucine-rich repeat-containing protein 32 OS=Homo sapiens GN=LRRC32 PE=1 SV=1	1	4	4	4	LRC32_HUMAN Leucine-rich repeat-containing protein 32	LRRC32	20.933	21.0767	21.2401	21.1246	21.5014	21.7776	21.2645	21.0707	20.9416	0.947852	0.988474	-0.0089887	0	0.139568	0.685084	-0.384573	0	3	4	8	11	5	5	4	2	4	4	4	4	4	4	3	4	3	3	11	11	11
sp|Q9Y508|RN114_HUMAN	sp|Q9Y508|RN114_HUMAN	1	1	1	>sp|Q9Y508|RN114_HUMAN E3 ubiquitin-protein ligase RNF114 OS=Homo sapiens GN=RNF114 PE=1 SV=1	1	1	1	1	RN114_HUMAN E3 ubiquitin-protein ligase RNF114	RNF114	19.3089	19.414	19.7778	19.429	19.4949	19.3599	19.2718	19.7166	19.5348	0.970705	0.993762	-0.00750033	0	0.649276	0.937977	0.0722917	0	0	1	1	0	2	2	0	1	1	1	1	1	1	1	1	0	1	1	8.8	8.8	8.8
sp|Q15046|SYK_HUMAN	sp|Q15046|SYK_HUMAN	27	27	27	>sp|Q15046|SYK_HUMAN Lysine--tRNA ligase OS=Homo sapiens GN=KARS PE=1 SV=3	1	27	27	27	SYK_HUMAN Lysine--tRNA ligase	KARS	27.5714	27.7946	27.8347	27.7062	27.5371	27.7555	27.6674	27.7121	27.7413	0.768746	0.958297	0.0266476	0	0.557541	0.936451	0.0672766	0	81	110	95	90	103	92	95	75	101	26	26	25	26	23	25	26	27	26	56.3	56.3	56.3
sp|P48681|NEST_HUMAN	sp|P48681|NEST_HUMAN	71	71	71	>sp|P48681|NEST_HUMAN Nestin OS=Homo sapiens GN=NES PE=1 SV=2	1	71	71	71	NEST_HUMAN Nestin	NES	30.6856	30.5117	30.7121	30.5799	30.7733	30.8505	30.5325	30.6634	30.624	0.706711	0.94798	0.0298506	0	0.391129	0.898858	-0.0980867	0	391	417	428	396	437	422	397	334	373	71	69	71	68	69	67	69	70	69	50.3	50.3	50.3
sp|P28838|AMPL_HUMAN	sp|P28838|AMPL_HUMAN	21	21	21	>sp|P28838|AMPL_HUMAN Cytosol aminopeptidase OS=Homo sapiens GN=LAP3 PE=1 SV=3	1	21	21	21	AMPL_HUMAN Cytosol aminopeptidase	LAP3	26.4017	26.4258	26.4578	26.3769	26.4897	26.6849	26.4942	26.2592	26.3052	0.363202	0.84817	0.075592	0	0.386857	0.904331	-0.0887	0	61	79	66	55	59	60	70	55	85	20	20	20	20	18	20	20	19	18	55.7	55.7	55.7
sp|P42224|STAT1_HUMAN	sp|P42224|STAT1_HUMAN	25	25	25	>sp|P42224|STAT1_HUMAN Signal transducer and activator of transcription 1-alpha/beta OS=Homo sapiens GN=STAT1 PE=1 SV=2	1	25	25	25	STAT1_HUMAN Signal transducer and activator of transcription 1-alpha/beta	STAT1	25.7801	26.0616	25.6572	25.9654	25.8516	25.8043	25.7482	25.7592	25.7383	0.520106	0.855907	0.0843881	0	0.767373	0.960698	-0.0408026	0	32	25	19	25	24	24	31	20	13	24	22	23	24	23	23	23	23	21	40.3	40.3	40.3
sp|Q9H845|ACAD9_HUMAN	sp|Q9H845|ACAD9_HUMAN	21	21	21	>sp|Q9H845|ACAD9_HUMAN Acyl-CoA dehydrogenase family member 9, mitochondrial OS=Homo sapiens GN=ACAD9 PE=1 SV=1	1	21	21	21	ACAD9_HUMAN Acyl-CoA dehydrogenase family member 9, mitochondrial	ACAD9	25.2011	25.125	25.1729	25.1627	25.1545	25.4363	25.2328	24.9965	24.9742	0.31427	0.815187	0.0984828	0	0.423205	0.908424	-0.0848738	0	41	44	46	42	26	32	34	24	38	20	19	20	19	16	17	18	18	17	52.8	52.8	52.8
sp|O95183|VAMP5_HUMAN	sp|O95183|VAMP5_HUMAN	4	3	3	>sp|O95183|VAMP5_HUMAN Vesicle-associated membrane protein 5 OS=Homo sapiens GN=VAMP5 PE=1 SV=1	1	4	3	3	VAMP5_HUMAN Vesicle-associated membrane protein 5	VAMP5	24.2585	24.3602	24.4889	24.252	24.4795	25.0544	23.7904	24.5922	24.3527	0.641487	0.847744	0.1241	0	0.413337	0.845782	-0.226101	0	5	5	6	6	3	4	6	2	5	3	3	3	3	2	3	3	2	2	34.5	28.4	28.4
sp|P30825|CTR1_HUMAN	sp|P30825|CTR1_HUMAN	4	3	3	>sp|P30825|CTR1_HUMAN High affinity cationic amino acid transporter 1 OS=Homo sapiens GN=SLC7A1 PE=1 SV=1	1	4	3	3	CTR1_HUMAN High affinity cationic amino acid transporter 1	SLC7A1	21.8961	22.0992	22.1488	22.0911	22.2375	22.2653	22.099	21.5866	21.8406	0.284827	0.671383	0.205921	0	0.186985	0.845495	-0.149965	0	3	5	11	11	8	7	4	3	7	2	3	2	3	3	3	3	3	2	6.8	4.8	4.8
sp|P40189|IL6RB_HUMAN	sp|P40189|IL6RB_HUMAN	5	5	5	>sp|P40189|IL6RB_HUMAN Interleukin-6 receptor subunit beta OS=Homo sapiens GN=IL6ST PE=1 SV=2	1	5	5	5	IL6RB_HUMAN Interleukin-6 receptor subunit beta	IL6ST	21.614	21.832	21.7391	21.4671	21.593	21.4153	21.68	21.4752	21.401	0.115659	0.599431	0.209631	0	0.0452318	0.717562	0.236586	0	2	4	1	2	5	2	2	10	3	4	4	5	5	5	3	5	5	5	7.2	7.2	7.2
sp|Q8IUW5|RELL1_HUMAN	sp|Q8IUW5|RELL1_HUMAN	3	3	3	>sp|Q8IUW5|RELL1_HUMAN RELT-like protein 1 OS=Homo sapiens GN=RELL1 PE=1 SV=1	1	3	3	3	RELL1_HUMAN RELT-like protein 1	RELL1	23.8259	23.4188	23.452	23.0773	23.4391	23.1415	22.996	23.0067	23.2998	0.0472775	0.315942	0.464733	0	0.113823	0.688365	0.346281	0	1	3	3	1	2	5	1	2	2	2	2	2	2	2	3	2	2	3	13.7	13.7	13.7
sp|Q8TD47|RS4Y2_HUMAN	sp|Q8TD47|RS4Y2_HUMAN	17	1	1	>sp|Q8TD47|RS4Y2_HUMAN 40S ribosomal protein S4, Y isoform 2 OS=Homo sapiens GN=RPS4Y2 PE=2 SV=3	1	17	1	1	RS4Y2_HUMAN 40S ribosomal protein S4, Y isoform 2	RPS4Y2	20.4246	17.4083	17.6327	20.5538	17.4511	17.6146	20.1891	20.5583	26.3039	0.154695	0.202687	-3.8619	0	0.972497	0.991532	-0.0513217	0	0	0	0	0	0	0	0	0	1	1	0	0	1	1	1	1	0	0	44.1	6.5	6.5
sp|Q96N11|CG026_HUMAN	sp|Q96N11|CG026_HUMAN	2	2	2	>sp|Q96N11|CG026_HUMAN Uncharacterized protein C7orf26 OS=Homo sapiens GN=C7orf26 PE=2 SV=1	1	2	2	2	CG026_HUMAN Uncharacterized protein C7orf26	C7orf26	19.9311	23.0431	20.0129	18.8466	24.6427	23.0415	24.0895	22.959	23.0222	0.095719	0.148504	-2.3612	0	0.588096	0.843051	-1.18122	0	0	0	0	0	1	1	1	0	0	1	1	1	2	1	1	1	2	2	8.7	8.7	8.7
sp|Q15012|LAP4A_HUMAN	sp|Q15012|LAP4A_HUMAN	1	1	1	>sp|Q15012|LAP4A_HUMAN Lysosomal-associated transmembrane protein 4A OS=Homo sapiens GN=LAPTM4A PE=1 SV=1	1	1	1	1	LAP4A_HUMAN Lysosomal-associated transmembrane protein 4A	LAPTM4A	17.5711	17.4083	20.1	18.7966	20.1963	20.8931	21.0418	19.9977	20.6981	0.0741822	0.117284	-2.21942	0	0.207725	0.567072	-1.60222	0	0	0	0	0	0	2	1	0	1	0	0	1	1	1	1	1	0	1	11.6	11.6	11.6
sp|Q155Q3|DIXC1_HUMAN	sp|Q155Q3|DIXC1_HUMAN	1	1	1	>sp|Q155Q3|DIXC1_HUMAN Dixin OS=Homo sapiens GN=DIXDC1 PE=1 SV=2	1	1	1	1	DIXC1_HUMAN Dixin	DIXDC1	18.6126	18.5179	18.4167	19.2018	18.2259	18.7312	18.9222	20.6841	20.4098	0.0536901	0.116333	-1.48963	0	0.517222	0.872702	-0.203902	0	0	0	0	1	0	0	0	1	2	1	0	1	1	1	1	1	1	1	2.9	2.9	2.9
sp|O43895|XPP2_HUMAN	sp|O43895|XPP2_HUMAN	1	1	1	>sp|O43895|XPP2_HUMAN Xaa-Pro aminopeptidase 2 OS=Homo sapiens GN=XPNPEP2 PE=2 SV=3	1	1	1	1	XPP2_HUMAN Xaa-Pro aminopeptidase 2	XPNPEP2	20.5795	21.5368	20.7435	20.3584	21.0589	20.5413	22.1378	24.077	20.8421	0.228676	0.356066	-1.39905	0	0.453896	0.841744	0.300342	0	0	0	0	0	2	0	0	2	0	1	1	1	1	1	1	1	1	1	2.4	2.4	2.4
sp|P04350|TBB4A_HUMAN	sp|P04350|TBB4A_HUMAN	26	1	1	>sp|P04350|TBB4A_HUMAN Tubulin beta-4A chain OS=Homo sapiens GN=TUBB4A PE=1 SV=2	1	26	1	1	TBB4A_HUMAN Tubulin beta-4A chain	TUBB4A	17.5862	17.4221	19.9933	23.2687	17.2588	16.408	18.125	19.545	21.3735	0.343431	0.463802	-1.3473	0	0.794328	0.922877	-0.644656	0	0	0	2	2	0	0	0	1	2	1	1	1	1	1	1	1	1	1	76.8	3.8	3.8
sp|Q9NYF5|FA13B_HUMAN	sp|Q9NYF5|FA13B_HUMAN	1	1	1	>sp|Q9NYF5|FA13B_HUMAN Protein FAM13B OS=Homo sapiens GN=FAM13B PE=2 SV=2	1	1	1	1	FA13B_HUMAN Protein FAM13B	FAM13B	20.7942	18.5894	21.6767	21.6232	18.0821	17.9135	21.0597	21.7611	22.2732	0.243216	0.374506	-1.34459	0	0.491989	0.797573	1.14719	0	1	0	7	1	0	0	2	2	4	1	1	1	1	1	1	1	1	1	2	2	2
sp|Q9H7F0|AT133_HUMAN	sp|Q9H7F0|AT133_HUMAN	5	5	5	>sp|Q9H7F0|AT133_HUMAN Probable cation-transporting ATPase 13A3 OS=Homo sapiens GN=ATP13A3 PE=1 SV=4	1	5	5	5	AT133_HUMAN Probable cation-transporting ATPase 13A3	ATP13A3	19.7066	20.6675	21.1499	21.4496	21.6041	21.4871	21.8546	21.859	21.837	0.0340638	0.0873191	-1.3422	0	0.0779693	0.423026	-1.00558	0	0	0	1	1	1	3	4	2	2	2	3	3	5	4	4	4	4	5	6.7	6.7	6.7
sp|O60318|GANP_HUMAN	sp|O60318|GANP_HUMAN	2	2	2	>sp|O60318|GANP_HUMAN Germinal-center associated nuclear protein OS=Homo sapiens GN=MCM3AP PE=1 SV=2	1	2	2	2	GANP_HUMAN Germinal-center associated nuclear protein	MCM3AP	24.0857	26.0596	25.6419	26.2554	26.2337	24.7207	24.901	28.3126	26.567	0.312785	0.440947	-1.33115	0	0.579133	0.85259	-0.474183	0	0	0	0	0	0	0	0	1	1	1	2	2	2	2	2	2	2	1	1.9	1.9	1.9
sp|Q9Y289|SC5A6_HUMAN	sp|Q9Y289|SC5A6_HUMAN	1	1	1	>sp|Q9Y289|SC5A6_HUMAN Sodium-dependent multivitamin transporter OS=Homo sapiens GN=SLC5A6 PE=2 SV=2	1	1	1	1	SC5A6_HUMAN Sodium-dependent multivitamin transporter	SLC5A6	17.5711	17.4083	19.5846	19.3604	19.0658	19.5778	19.4567	19.3969	19.4272	0.151502	0.287562	-1.23893	0	0.184262	0.563255	-1.14664	0	0	0	0	0	1	0	0	0	0	0	0	1	1	1	0	1	1	1	2.7	2.7	2.7
sp|Q9NQ30|ESM1_HUMAN	sp|Q9NQ30|ESM1_HUMAN	1	1	1	>sp|Q9NQ30|ESM1_HUMAN Endothelial cell-specific molecule 1 OS=Homo sapiens GN=ESM1 PE=1 SV=2	1	1	1	1	ESM1_HUMAN Endothelial cell-specific molecule 1	ESM1	20.731	20.9149	18.3535	20.7666	21.1078	21.0566	21.4018	21.2681	21.2869	0.185466	0.314802	-1.31915	0	0.305166	0.682186	-0.977222	0	0	1	0	0	0	1	1	1	3	1	1	1	1	1	1	1	1	1	5.4	5.4	5.4
sp|O75152|ZC11A_HUMAN	sp|O75152|ZC11A_HUMAN	1	1	1	>sp|O75152|ZC11A_HUMAN Zinc finger CCCH domain-containing protein 11A OS=Homo sapiens GN=ZC3H11A PE=1 SV=3	1	1	1	1	ZC11A_HUMAN Zinc finger CCCH domain-containing protein 11A	ZC3H11A	18.3339	18.9318	20.2006	18.3759	18.7941	20.6867	20.5302	20.3172	20.5687	0.0769501	0.16617	-1.31661	0	0.891907	0.963992	-0.13014	0	0	0	4	1	4	1	6	1	3	1	1	1	1	1	1	1	1	1	1.1	1.1	1.1
sp|P14406|CX7A2_HUMAN	sp|P14406|CX7A2_HUMAN	2	2	2	>sp|P14406|CX7A2_HUMAN Cytochrome c oxidase subunit 7A2, mitochondrial OS=Homo sapiens GN=COX7A2 PE=1 SV=1	1	2	2	2	CX7A2_HUMAN Cytochrome c oxidase subunit 7A2, mitochondrial	COX7A2	22.3313	20.2599	23.1486	25.0632	22.9911	24.7307	23.2895	23.1215	23.2047	0.207892	0.341469	-1.29194	0	0.0938888	0.364597	-2.34836	0	2	1	1	1	0	1	3	1	1	1	2	2	2	2	2	1	1	2	27.7	27.7	27.7
sp|P35626|ARBK2_HUMAN	sp|P35626|ARBK2_HUMAN	6	1	1	>sp|P35626|ARBK2_HUMAN Beta-adrenergic receptor kinase 2 OS=Homo sapiens GN=ADRBK2 PE=1 SV=2	1	6	1	1	ARBK2_HUMAN Beta-adrenergic receptor kinase 2	ADRBK2	23.3098	23.4042	23.5924	23.525	23.9086	23.7295	23.7523	23.508	26.8829	0.305661	0.439931	-1.2789	0	0.108173	0.715299	-0.285578	0	0	0	0	0	0	0	0	0	1	1	1	1	1	1	1	1	1	0	8	1	1
sp|Q5VSP4|LC1L1_HUMAN;sp|P31025|LCN1_HUMAN	sp|Q5VSP4|LC1L1_HUMAN;sp|P31025|LCN1_HUMAN	1;1	1;1	1;1	>sp|Q5VSP4|LC1L1_HUMAN Putative lipocalin 1-like protein 1 OS=Homo sapiens GN=LCN1P1 PE=5 SV=1;>sp|P31025|LCN1_HUMAN Lipocalin-1 OS=Homo sapiens GN=LCN1 PE=1 SV=1	2	1	1	1	LC1L1_HUMAN Putative lipocalin 1-like protein 1	LCN1P1	20.2463	17.4083	17.6327	18.8062	19.0976	18.4406	20.4055	19.9877	18.1267	0.40146	0.53994	-1.07756	0	0.724174	0.903165	-0.352366	0	2	0	0	0	0	0	1	2	0	1	0	0	1	1	1	0	1	1	6.8	6.8	6.8
sp|Q9UI15|TAGL3_HUMAN	sp|Q9UI15|TAGL3_HUMAN	2	1	1	>sp|Q9UI15|TAGL3_HUMAN Transgelin-3 OS=Homo sapiens GN=TAGLN3 PE=1 SV=2	1	2	1	1	TAGL3_HUMAN Transgelin-3	TAGLN3	19.1868	19.4735	19.2274	19.595	18.4871	19.2894	19.6071	22.1814	19.8498	0.204488	0.342139	-1.25017	0	0.641539	0.901108	0.172099	0	3	1	0	1	0	0	2	2	3	1	1	1	1	1	1	1	1	1	14.1	7	7
sp|Q16739|CEGT_HUMAN	sp|Q16739|CEGT_HUMAN	3	3	3	>sp|Q16739|CEGT_HUMAN Ceramide glucosyltransferase OS=Homo sapiens GN=UGCG PE=1 SV=1	1	3	3	3	CEGT_HUMAN Ceramide glucosyltransferase	UGCG	19.5985	19.0072	20.7853	18.7047	20.8188	21.9794	21.0068	20.4503	21.3543	0.123281	0.256	-1.1401	0	0.554242	0.843912	-0.703919	0	0	0	1	0	1	6	3	1	2	1	1	3	3	3	3	3	3	3	10.2	10.2	10.2
sp|P09497|CLCB_HUMAN	sp|P09497|CLCB_HUMAN	2	2	2	>sp|P09497|CLCB_HUMAN Clathrin light chain B OS=Homo sapiens GN=CLTB PE=1 SV=1	1	2	2	2	CLCB_HUMAN Clathrin light chain B	CLTB	22.2846	20.1179	20.3114	22.1803	20.4856	22.4881	22.3393	22.5524	21.0422	0.269388	0.41319	-1.0733	0	0.431645	0.768186	-0.813337	0	0	0	0	0	0	1	1	2	2	1	1	1	1	1	2	1	1	1	7.9	7.9	7.9
sp|Q9BZG8|DPH1_HUMAN	sp|Q9BZG8|DPH1_HUMAN	3	3	3	>sp|Q9BZG8|DPH1_HUMAN Diphthamide biosynthesis protein 1 OS=Homo sapiens GN=DPH1 PE=1 SV=2	1	3	3	3	DPH1_HUMAN Diphthamide biosynthesis protein 1	DPH1	19.0461	19.1683	19.1408	19.3547	18.7637	19.5106	21.3168	19.5895	19.5898	0.143744	0.300556	-1.04694	0	0.712381	0.936851	-0.0912393	0	0	0	0	0	1	0	1	1	1	2	2	2	2	2	2	2	3	2	11.3	11.3	11.3
sp|Q02413|DSG1_HUMAN	sp|Q02413|DSG1_HUMAN	3	3	3	>sp|Q02413|DSG1_HUMAN Desmoglein-1 OS=Homo sapiens GN=DSG1 PE=1 SV=2	1	3	3	3	DSG1_HUMAN Desmoglein-1	DSG1	17.5711	17.4083	19.3123	18.8254	19.5785	19.1518	19.0589	18.633	19.4657	0.218487	0.378114	-0.955313	0	0.168021	0.559214	-1.08802	0	0	1	0	0	0	0	0	0	3	0	1	2	2	1	2	1	2	2	4.7	4.7	4.7
sp|Q96RQ9|OXLA_HUMAN	sp|Q96RQ9|OXLA_HUMAN	2	2	2	>sp|Q96RQ9|OXLA_HUMAN L-amino-acid oxidase OS=Homo sapiens GN=IL4I1 PE=1 SV=1	1	2	2	2	OXLA_HUMAN L-amino-acid oxidase	IL4I1	24.0409	22.7939	23.2777	23.5592	23.5981	23.7507	24.7285	24.1267	24.3733	0.0614316	0.164756	-1.03863	0	0.510683	0.855502	-0.265159	0	0	1	0	0	0	0	4	5	6	2	2	2	2	2	2	2	1	2	3.5	3.5	3.5
sp|P00742|FA10_HUMAN	sp|P00742|FA10_HUMAN	1	1	1	>sp|P00742|FA10_HUMAN Coagulation factor X OS=Homo sapiens GN=F10 PE=1 SV=2	1	1	1	1	FA10_HUMAN Coagulation factor X	F10	19.2381	18.8678	17.6751	19.0546	19.3729	19.2355	18.9574	19.7905	20.0841	0.154323	0.305975	-1.01697	0	0.261687	0.681572	-0.627348	0	0	0	0	0	0	0	0	1	1	1	1	1	1	1	1	1	1	1	1.8	1.8	1.8
sp|Q9UGI8|TES_HUMAN	sp|Q9UGI8|TES_HUMAN	3	3	3	>sp|Q9UGI8|TES_HUMAN Testin OS=Homo sapiens GN=TES PE=1 SV=1	1	3	3	3	TES_HUMAN Testin	TES	20.7827	22.3162	20.6863	21.9558	22.3958	22.6239	22.4953	22.3136	22.0116	0.137771	0.299669	-1.01178	0	0.13203	0.495622	-1.06344	0	0	2	0	1	1	1	4	2	3	3	3	3	3	3	3	3	3	3	8.3	8.3	8.3
sp|Q9UK39|NOCT_HUMAN	sp|Q9UK39|NOCT_HUMAN	2	2	2	>sp|Q9UK39|NOCT_HUMAN Nocturnin OS=Homo sapiens GN=NOCT PE=2 SV=2	1	2	2	2	NOCT_HUMAN Nocturnin	NOCT	19.0077	19.276	19.5022	20.9381	19.4482	18.948	20.8338	19.4662	20.494	0.0826055	0.217228	-1.00269	0	0.448251	0.812101	-0.516136	0	0	0	0	1	0	0	3	0	1	1	0	1	2	2	2	2	1	1	8.8	8.8	8.8
sp|P01127|PDGFB_HUMAN	sp|P01127|PDGFB_HUMAN	4	4	4	>sp|P01127|PDGFB_HUMAN Platelet-derived growth factor subunit B OS=Homo sapiens GN=PDGFB PE=1 SV=1	1	4	4	4	PDGFB_HUMAN Platelet-derived growth factor subunit B	PDGFB	22.3896	22.8986	23.0946	22.9404	23.0707	22.9606	23.3386	24.132	23.8763	0.0347321	0.128316	-0.988063	0	0.410799	0.854707	-0.196301	0	1	3	1	3	3	0	2	4	3	4	4	4	4	3	3	4	3	3	25.7	25.7	25.7
sp|O60687|SRPX2_HUMAN	sp|O60687|SRPX2_HUMAN	5	5	5	>sp|O60687|SRPX2_HUMAN Sushi repeat-containing protein SRPX2 OS=Homo sapiens GN=SRPX2 PE=1 SV=1	1	5	5	5	SRPX2_HUMAN Sushi repeat-containing protein SRPX2	SRPX2	21.8744	21.4362	22.123	22.8435	22.6088	22.3646	22.9567	22.5689	22.7616	0.0143963	0.0765977	-0.951216	0	0.031105	0.378056	-0.794461	0	1	4	2	2	2	2	3	3	5	4	4	5	4	5	4	3	5	4	11.6	11.6	11.6
sp|Q8NFM4|ADCY4_HUMAN	sp|Q8NFM4|ADCY4_HUMAN	2	2	2	>sp|Q8NFM4|ADCY4_HUMAN Adenylate cyclase type 4 OS=Homo sapiens GN=ADCY4 PE=1 SV=1	1	2	2	2	ADCY4_HUMAN Adenylate cyclase type 4	ADCY4	23.358	21.4155	23.4659	23.265	23.9208	23.5296	23.5401	23.6872	23.7942	0.23867	0.394419	-0.927406	0	0.299448	0.687404	-0.82534	0	1	0	1	1	2	1	1	2	1	2	1	1	1	1	1	2	2	1	2.1	2.1	2.1
sp|P35869|AHR_HUMAN	sp|P35869|AHR_HUMAN	1	1	1	>sp|P35869|AHR_HUMAN Aryl hydrocarbon receptor OS=Homo sapiens GN=AHR PE=1 SV=2	1	1	1	1	AHR_HUMAN Aryl hydrocarbon receptor	AHR	16.1402	15.6953	16.0204	15.3131	15.1858	15.2509	15.6455	17.5035	17.6476	0.210688	0.371409	-0.980242	0	0.00702795	0.248408	0.702024	0	1	0	0	0	0	0	0	0	0	1	1	1	1	0	0	1	1	0	2.1	2.1	2.1
sp|Q99943|PLCA_HUMAN	sp|Q99943|PLCA_HUMAN	2	2	2	>sp|Q99943|PLCA_HUMAN 1-acyl-sn-glycerol-3-phosphate acyltransferase alpha OS=Homo sapiens GN=AGPAT1 PE=1 SV=2	1	2	2	2	PLCA_HUMAN 1-acyl-sn-glycerol-3-phosphate acyltransferase alpha	AGPAT1	20.0192	19.2244	21.2179	20.8529	19.0075	19.432	20.7256	21.2501	21.2166	0.206092	0.374542	-0.91025	0	0.653406	0.883186	0.389694	0	1	2	3	3	5	1	3	3	2	2	1	2	1	2	2	2	1	1	10.2	10.2	10.2
sp|Q8WTV0|SCRB1_HUMAN	sp|Q8WTV0|SCRB1_HUMAN	4	4	4	>sp|Q8WTV0|SCRB1_HUMAN Scavenger receptor class B member 1 OS=Homo sapiens GN=SCARB1 PE=1 SV=1	1	4	4	4	SCRB1_HUMAN Scavenger receptor class B member 1	SCARB1	20.4049	20.4005	19.8375	20.0442	19.6413	21.4138	21.5127	22.0199	19.8251	0.259709	0.418987	-0.904918	0	0.802257	0.943154	-0.152137	0	0	1	0	0	0	3	1	1	0	2	4	3	4	3	4	3	3	4	9.4	9.4	9.4
sp|P61586|RHOA_HUMAN	sp|P61586|RHOA_HUMAN	13	3	3	>sp|P61586|RHOA_HUMAN Transforming protein RhoA OS=Homo sapiens GN=RHOA PE=1 SV=1	1	13	3	3	RHOA_HUMAN Transforming protein RhoA	RHOA	24.4942	25.2194	25.3353	25.1058	22.7762	25.4581	25.3545	25.474	26.8312	0.183504	0.360542	-0.870241	0	0.55339	0.84526	0.569653	0	9	15	16	19	7	16	14	14	15	3	3	3	3	3	3	3	3	3	75.6	24.9	24.9
sp|Q16831|UPP1_HUMAN	sp|Q16831|UPP1_HUMAN	8	8	8	>sp|Q16831|UPP1_HUMAN Uridine phosphorylase 1 OS=Homo sapiens GN=UPP1 PE=1 SV=1	1	8	8	8	UPP1_HUMAN Uridine phosphorylase 1	UPP1	22.7073	22.3355	24.4324	22.8977	22.6044	23.2051	24.0598	24.0205	23.8511	0.275784	0.449699	-0.818705	0	0.721375	0.90414	0.256005	0	0	0	1	2	1	4	5	3	3	6	7	4	7	7	7	7	8	7	34.2	34.2	34.2
sp|O95319|CELF2_HUMAN	sp|O95319|CELF2_HUMAN	4	3	3	>sp|O95319|CELF2_HUMAN CUGBP Elav-like family member 2 OS=Homo sapiens GN=CELF2 PE=1 SV=1	1	4	3	3	CELF2_HUMAN CUGBP Elav-like family member 2	CELF2	21.449	21.36	22.0734	21.9561	22.4452	23.1634	22.3885	22.4781	22.4713	0.0224083	0.1272	-0.818505	0	0.0982189	0.493801	-0.894073	0	3	5	7	2	4	2	0	0	2	1	3	3	2	2	1	2	3	2	9.6	7.7	7.7
sp|Q00613|HSF1_HUMAN	sp|Q00613|HSF1_HUMAN	4	4	4	>sp|Q00613|HSF1_HUMAN Heat shock factor protein 1 OS=Homo sapiens GN=HSF1 PE=1 SV=1	1	4	4	4	HSF1_HUMAN Heat shock factor protein 1	HSF1	21.5821	20.4534	21.0411	21.0568	20.9642	21.2204	21.6835	22.0501	21.7973	0.0758443	0.240248	-0.818047	0	0.877572	0.96559	-0.054896	0	3	0	1	1	1	2	1	1	3	3	3	4	3	3	4	2	3	4	12.9	12.9	12.9
sp|Q8NBI5|S43A3_HUMAN	sp|Q8NBI5|S43A3_HUMAN	3	3	3	>sp|Q8NBI5|S43A3_HUMAN Solute carrier family 43 member 3 OS=Homo sapiens GN=SLC43A3 PE=1 SV=2	1	3	3	3	S43A3_HUMAN Solute carrier family 43 member 3	SLC43A3	19.5717	21.9637	22.3011	21.7019	22.1689	22.8082	22.4299	21.8452	22.0118	0.404155	0.556391	-0.816825	0	0.359837	0.719556	-0.947554	0	0	3	2	2	2	4	2	2	4	2	3	3	3	2	3	2	2	3	6.3	6.3	6.3
sp|O95972|BMP15_HUMAN	sp|O95972|BMP15_HUMAN	2	2	2	>sp|O95972|BMP15_HUMAN Bone morphogenetic protein 15 OS=Homo sapiens GN=BMP15 PE=1 SV=2	1	2	2	2	BMP15_HUMAN Bone morphogenetic protein 15	BMP15	21.8368	22.4617	21.3286	21.4427	23.989	22.647	23.4666	22.18	22.3934	0.193792	0.375876	-0.804303	0	0.367482	0.718763	-0.817229	0	0	0	0	0	1	1	2	0	1	1	2	1	2	2	2	1	1	2	3.8	3.8	3.8
sp|Q9BZE9|ASPC1_HUMAN	sp|Q9BZE9|ASPC1_HUMAN	1	1	1	>sp|Q9BZE9|ASPC1_HUMAN Tether containing UBX domain for GLUT4 OS=Homo sapiens GN=ASPSCR1 PE=1 SV=1	1	1	1	1	ASPC1_HUMAN Tether containing UBX domain for GLUT4	ASPSCR1	19.626	19.9157	18.4954	19.7814	19.6432	20.1663	20.0065	19.8749	20.565	0.171143	0.359708	-0.803071	0	0.323809	0.734941	-0.517925	0	1	0	0	0	0	0	0	0	1	1	1	1	1	1	1	1	1	1	3.1	3.1	3.1
sp|O75828|CBR3_HUMAN	sp|O75828|CBR3_HUMAN	9	6	6	>sp|O75828|CBR3_HUMAN Carbonyl reductase [NADPH] 3 OS=Homo sapiens GN=CBR3 PE=1 SV=3	1	9	6	6	CBR3_HUMAN Carbonyl reductase [NADPH] 3	CBR3	23.0009	23.3472	23.1483	23.4548	23.6459	23.7055	23.9525	23.9463	23.9503	0.00144645	0.0525333	-0.784217	0	0.0254688	0.514416	-0.436566	0	0	1	5	1	2	3	6	3	7	4	6	6	6	6	5	6	6	6	45.8	32.5	32.5
sp|Q9HAN9|NMNA1_HUMAN	sp|Q9HAN9|NMNA1_HUMAN	3	3	3	>sp|Q9HAN9|NMNA1_HUMAN Nicotinamide/nicotinic acid mononucleotide adenylyltransferase 1 OS=Homo sapiens GN=NMNAT1 PE=1 SV=1	1	3	3	3	NMNA1_HUMAN Nicotinamide/nicotinic acid mononucleotide adenylyltransferase 1	NMNAT1	17.7515	20.0346	20.0455	19.9147	20.2414	20.3629	19.9941	20.0528	20.1283	0.364247	0.534989	-0.78123	0	0.311791	0.683396	-0.895842	0	0	1	2	0	3	7	5	4	3	1	2	2	2	2	2	2	2	3	14.7	14.7	14.7
sp|P12109|CO6A1_HUMAN	sp|P12109|CO6A1_HUMAN	4	4	4	>sp|P12109|CO6A1_HUMAN Collagen alpha-1(VI) chain OS=Homo sapiens GN=COL6A1 PE=1 SV=3	1	4	4	4	CO6A1_HUMAN Collagen alpha-1(VI) chain	COL6A1	23.2925	23.1638	22.7136	24.1036	23.6003	23.6562	23.185	24.0193	24.2932	0.108446	0.299541	-0.775882	0	0.0369112	0.409306	-0.730058	0	3	1	2	6	2	9	3	8	4	4	3	3	3	4	3	4	4	3	5	5	5
sp|Q9P0P8|CF203_HUMAN	sp|Q9P0P8|CF203_HUMAN	2	2	2	>sp|Q9P0P8|CF203_HUMAN Uncharacterized protein C6orf203 OS=Homo sapiens GN=C6orf203 PE=1 SV=1	1	2	2	2	CF203_HUMAN Uncharacterized protein C6orf203	C6orf203	18.4522	19.213	20.8243	21.1026	18.5689	21.7035	21.5925	18.4619	20.7484	0.545114	0.670148	-0.771097	0	0.463599	0.784326	-0.961845	0	0	1	2	1	0	2	1	0	0	1	2	2	1	2	0	1	2	2	12.1	12.1	12.1
sp|Q9Y4E6|WDR7_HUMAN	sp|Q9Y4E6|WDR7_HUMAN	2	2	2	>sp|Q9Y4E6|WDR7_HUMAN WD repeat-containing protein 7 OS=Homo sapiens GN=WDR7 PE=1 SV=2	1	2	2	2	WDR7_HUMAN WD repeat-containing protein 7	WDR7	20.4167	19.9848	20.5301	20.6991	20.5908	20.8547	21.6063	20.7557	20.8576	0.0729519	0.242515	-0.76267	0	0.0916002	0.621976	-0.404317	0	0	0	1	0	0	1	1	0	0	2	2	2	2	1	1	2	2	2	1.9	1.9	1.9
sp|P61769|B2MG_HUMAN	sp|P61769|B2MG_HUMAN	3	3	3	>sp|P61769|B2MG_HUMAN Beta-2-microglobulin OS=Homo sapiens GN=B2M PE=1 SV=1	1	3	3	3	B2MG_HUMAN Beta-2-microglobulin	B2M	24.8675	25.0028	25.604	25.5225	26.0854	25.5174	25.9799	25.6716	26.093	0.0431734	0.190011	-0.756748	0	0.135079	0.615102	-0.550343	0	3	3	6	5	5	5	6	5	7	3	3	3	3	3	3	3	3	3	35.3	35.3	35.3
sp|Q6NTF9|RHBD2_HUMAN	sp|Q6NTF9|RHBD2_HUMAN	1	1	1	>sp|Q6NTF9|RHBD2_HUMAN Rhomboid domain-containing protein 2 OS=Homo sapiens GN=RHBDD2 PE=2 SV=2	1	1	1	1	RHBD2_HUMAN Rhomboid domain-containing protein 2	RHBDD2	19.2419	19.1384	19.8194	19.8834	20.1689	19.869	20.0203	20.5466	19.9013	0.0596744	0.226233	-0.756167	0	0.069682	0.526278	-0.5739	0	0	0	0	0	0	1	1	2	1	1	1	1	1	1	1	1	1	1	4.4	4.4	4.4
sp|Q9UJY5|GGA1_HUMAN;sp|Q9UJY4|GGA2_HUMAN;sp|Q9NZ52|GGA3_HUMAN	sp|Q9UJY5|GGA1_HUMAN;sp|Q9UJY4|GGA2_HUMAN;sp|Q9NZ52|GGA3_HUMAN	2;1;1	2;1;1	2;1;1	>sp|Q9UJY5|GGA1_HUMAN ADP-ribosylation factor-binding protein GGA1 OS=Homo sapiens GN=GGA1 PE=1 SV=1;>sp|Q9UJY4|GGA2_HUMAN ADP-ribosylation factor-binding protein GGA2 OS=Homo sapiens GN=GGA2 PE=1 SV=3;>sp|Q9NZ52|GGA3_HUMAN ADP-ribosylation factor-binding	3	2	2	2	GGA1_HUMAN ADP-ribosylation factor-binding protein GGA1	GGA1	21.7845	20.213	22.5188	20.68	22.545	22.7037	21.8509	21.0732	23.853	0.520659	0.653267	-0.753571	0	0.642986	0.872998	-0.470788	0	0	2	1	1	0	1	2	2	2	0	2	2	2	2	2	2	2	1	4.4	4.4	4.4
sp|P49796|RGS3_HUMAN	sp|P49796|RGS3_HUMAN	2	2	2	>sp|P49796|RGS3_HUMAN Regulator of G-protein signaling 3 OS=Homo sapiens GN=RGS3 PE=1 SV=2	1	2	2	2	RGS3_HUMAN Regulator of G-protein signaling 3	RGS3	20.3309	20.2862	19.7833	20.7217	20.7208	20.7476	20.8746	20.6994	21.0858	0.022376	0.144768	-0.753144	0	0.0274435	0.430067	-0.59655	0	0	1	1	2	4	2	2	3	4	1	1	1	1	1	1	2	1	1	2.4	2.4	2.4
sp|P35555|FBN1_HUMAN	sp|P35555|FBN1_HUMAN	13	13	13	>sp|P35555|FBN1_HUMAN Fibrillin-1 OS=Homo sapiens GN=FBN1 PE=1 SV=3	1	13	13	13	FBN1_HUMAN Fibrillin-1	FBN1	21.6431	23.0234	22.8564	22.8354	23.0461	23.0244	23.3769	22.8815	23.5234	0.189103	0.380316	-0.75294	0	0.354002	0.769236	-0.460959	0	0	6	2	1	11	7	6	8	7	6	10	12	12	10	11	10	12	12	6.5	6.5	6.5
sp|Q96JI7|SPTCS_HUMAN	sp|Q96JI7|SPTCS_HUMAN	4	4	4	>sp|Q96JI7|SPTCS_HUMAN Spatacsin OS=Homo sapiens GN=SPG11 PE=1 SV=3	1	4	4	4	SPTCS_HUMAN Spatacsin	SPG11	20.4259	19.5151	19.0526	19.809	19.3311	19.8961	20.3864	20.1536	20.7064	0.158703	0.3551	-0.750899	0	0.975867	0.994481	-0.0141608	0	0	0	1	2	2	2	0	0	1	1	2	2	1	1	3	2	3	2	2.3	2.3	2.3
sp|Q9NXK8|FXL12_HUMAN	sp|Q9NXK8|FXL12_HUMAN	2	2	2	>sp|Q9NXK8|FXL12_HUMAN F-box/LRR-repeat protein 12 OS=Homo sapiens GN=FBXL12 PE=1 SV=1	1	2	2	2	FXL12_HUMAN F-box/LRR-repeat protein 12	FBXL12	16.7647	17.8865	18.5099	18.411	18.1145	18.2704	17.6673	18.886	18.856	0.312789	0.497645	-0.749371	0	0.351947	0.752807	-0.544903	0	0	0	0	0	1	0	0	2	1	1	0	1	2	2	1	1	1	0	10.7	10.7	10.7
sp|P50479|PDLI4_HUMAN	sp|P50479|PDLI4_HUMAN	12	12	12	>sp|P50479|PDLI4_HUMAN PDZ and LIM domain protein 4 OS=Homo sapiens GN=PDLIM4 PE=1 SV=2	1	12	12	12	PDLI4_HUMAN PDZ and LIM domain protein 4	PDLIM4	26.5759	26.2072	26.288	26.3381	26.219	26.7568	27.0349	27.1417	27.1415	0.00309756	0.0624533	-0.749028	0	0.703139	0.941197	-0.0809956	0	21	33	34	28	33	30	45	36	35	12	12	12	12	12	12	12	12	12	51.2	51.2	51.2
sp|Q2VPB7|AP5B1_HUMAN	sp|Q2VPB7|AP5B1_HUMAN	2	2	2	>sp|Q2VPB7|AP5B1_HUMAN AP-5 complex subunit beta-1 OS=Homo sapiens GN=AP5B1 PE=1 SV=4	1	2	2	2	AP5B1_HUMAN AP-5 complex subunit beta-1	AP5B1	17.4084	17.023	17.7413	17.6976	17.5848	17.7141	18.3588	18.3716	17.6863	0.0715173	0.242678	-0.748022	0	0.26392	0.797465	-0.274602	0	2	2	0	2	2	1	1	1	1	2	2	2	2	2	2	2	2	2	3.2	3.2	3.2
sp|P17302|CXA1_HUMAN	sp|P17302|CXA1_HUMAN	6	6	6	>sp|P17302|CXA1_HUMAN Gap junction alpha-1 protein OS=Homo sapiens GN=GJA1 PE=1 SV=2	1	6	6	6	CXA1_HUMAN Gap junction alpha-1 protein	GJA1	23.4619	23.6129	23.7174	23.4682	23.9656	24.0334	24.1724	24.5688	24.2826	0.00595333	0.0781739	-0.743841	0	0.308432	0.836398	-0.225004	0	0	1	2	2	6	3	10	6	6	6	6	5	6	6	6	6	6	6	23.8	23.8	23.8
sp|Q05655|KPCD_HUMAN	sp|Q05655|KPCD_HUMAN	1	1	1	>sp|Q05655|KPCD_HUMAN Protein kinase C delta type OS=Homo sapiens GN=PRKCD PE=1 SV=2	1	1	1	1	KPCD_HUMAN Protein kinase C delta type	PRKCD	19.1012	19.0226	19.052	19.0481	19.0508	19.4669	19.9179	19.4749	19.9276	0.0090884	0.105553	-0.714872	0	0.408835	0.888818	-0.129992	0	1	1	1	0	2	1	1	2	1	1	1	1	1	1	1	1	1	1	3.1	3.1	3.1
sp|P12277|KCRB_HUMAN	sp|P12277|KCRB_HUMAN	2	2	2	>sp|P12277|KCRB_HUMAN Creatine kinase B-type OS=Homo sapiens GN=CKB PE=1 SV=1	1	2	2	2	KCRB_HUMAN Creatine kinase B-type	CKB	21.155	20.7097	20.6011	21.4929	21.4185	21.9297	20.9101	21.836	21.8557	0.115403	0.313333	-0.711966	0	0.0272056	0.358783	-0.791772	0	0	0	0	3	4	3	0	4	1	2	2	2	2	2	2	2	2	2	10	10	10
sp|Q9Y376|CAB39_HUMAN	sp|Q9Y376|CAB39_HUMAN	14	14	10	>sp|Q9Y376|CAB39_HUMAN Calcium-binding protein 39 OS=Homo sapiens GN=CAB39 PE=1 SV=1	1	14	14	10	CAB39_HUMAN Calcium-binding protein 39	CAB39	25.6661	25.5653	25.688	25.8427	26.0767	26.1807	26.2505	26.3102	26.4903	0.000947365	0.05425	-0.710513	0	0.0211282	0.554943	-0.393553	0	21	21	20	21	23	23	33	29	35	12	13	13	14	13	14	14	12	14	48.4	48.4	38.1
sp|Q9NVM6|DJC17_HUMAN	sp|Q9NVM6|DJC17_HUMAN	4	4	4	>sp|Q9NVM6|DJC17_HUMAN DnaJ homolog subfamily C member 17 OS=Homo sapiens GN=DNAJC17 PE=1 SV=1	1	4	4	4	DJC17_HUMAN DnaJ homolog subfamily C member 17	DNAJC17	21.176	21.3352	20.8863	20.792	21.3637	22.01	21.8489	22.0689	21.5874	0.0213773	0.159522	-0.702609	0	0.532749	0.869533	-0.256081	0	0	1	2	1	1	2	2	6	2	4	3	4	3	4	4	3	3	4	21.4	21.4	21.4
sp|O95498|VNN2_HUMAN	sp|O95498|VNN2_HUMAN	1	1	1	>sp|O95498|VNN2_HUMAN Vascular non-inflammatory molecule 2 OS=Homo sapiens GN=VNN2 PE=1 SV=3	1	1	1	1	VNN2_HUMAN Vascular non-inflammatory molecule 2	VNN2	22.0139	21.6555	21.0282	23.3243	21.9117	22.7518	21.6866	22.9866	22.1228	0.217552	0.4145	-0.699481	0	0.0939089	0.452715	-1.09673	0	0	0	0	5	0	2	0	2	0	1	1	1	1	1	1	1	1	1	2.7	2.7	2.7
sp|Q96CD2|COAC_HUMAN	sp|Q96CD2|COAC_HUMAN	1	1	1	>sp|Q96CD2|COAC_HUMAN Phosphopantothenoylcysteine decarboxylase OS=Homo sapiens GN=PPCDC PE=1 SV=2	1	1	1	1	COAC_HUMAN Phosphopantothenoylcysteine decarboxylase	PPCDC	19.8997	21.8285	21.5476	21.4669	21.6498	22.0844	21.9079	21.7922	21.6664	0.313995	0.502887	-0.696847	0	0.365198	0.74387	-0.641731	0	0	0	0	0	0	1	1	0	0	1	1	1	1	0	1	1	1	1	5.9	5.9	5.9
sp|O43795|MYO1B_HUMAN	sp|O43795|MYO1B_HUMAN	10	10	8	>sp|O43795|MYO1B_HUMAN Unconventional myosin-Ib OS=Homo sapiens GN=MYO1B PE=1 SV=3	1	10	10	8	MYO1B_HUMAN Unconventional myosin-Ib	MYO1B	22.0844	21.9094	21.9727	22.2327	22.178	22.4101	22.6693	22.5528	22.8127	0.00162178	0.0638333	-0.689407	0	0.0304183	0.652748	-0.284744	0	2	0	7	1	5	15	6	8	14	8	6	9	10	10	10	10	8	10	11	11	9.5
sp|Q96M27|PRRC1_HUMAN	sp|Q96M27|PRRC1_HUMAN	7	7	7	>sp|Q96M27|PRRC1_HUMAN Protein PRRC1 OS=Homo sapiens GN=PRRC1 PE=1 SV=1	1	7	7	7	PRRC1_HUMAN Protein PRRC1	PRRC1	22.8779	23.3204	23.5022	23.1487	23.3806	23.8182	23.8973	23.9907	23.8736	0.021984	0.164392	-0.687017	0	0.469128	0.85907	-0.215679	0	11	9	10	9	8	10	8	7	9	5	5	7	6	6	6	6	4	6	21.8	21.8	21.8
sp|O76074|PDE5A_HUMAN	sp|O76074|PDE5A_HUMAN	4	4	4	>sp|O76074|PDE5A_HUMAN cGMP-specific 3,5-cyclic phosphodiesterase OS=Homo sapiens GN=PDE5A PE=1 SV=2	1	4	4	4	PDE5A_HUMAN cGMP-specific 3,5-cyclic phosphodiesterase	PDE5A	22.7197	21.4691	21.2086	22.8221	22.4352	22.7867	22.2894	22.4678	22.6937	0.227658	0.42708	-0.684518	0	0.141464	0.558247	-0.882204	0	2	3	1	0	1	0	0	0	1	2	3	2	1	1	2	1	1	1	8.9	8.9	8.9
sp|Q9BQE5|APOL2_HUMAN	sp|Q9BQE5|APOL2_HUMAN	5	5	5	>sp|Q9BQE5|APOL2_HUMAN Apolipoprotein L2 OS=Homo sapiens GN=APOL2 PE=1 SV=1	1	5	5	5	APOL2_HUMAN Apolipoprotein L2	APOL2	23.8537	23.963	24.1415	24.4722	24.7169	24.5826	24.5155	24.6611	24.8294	0.00524049	0.0924948	-0.68263	0	0.00529785	0.331071	-0.604503	0	6	7	7	6	9	9	6	9	11	4	4	5	5	5	5	5	4	5	19.9	19.9	19.9
sp|P43378|PTN9_HUMAN	sp|P43378|PTN9_HUMAN	2	2	2	>sp|P43378|PTN9_HUMAN Tyrosine-protein phosphatase non-receptor type 9 OS=Homo sapiens GN=PTPN9 PE=1 SV=1	1	2	2	2	PTN9_HUMAN Tyrosine-protein phosphatase non-receptor type 9	PTPN9	18.0484	18.2065	18.361	19.1153	18.4081	18.271	18.7838	18.3065	19.5704	0.146807	0.359445	-0.681593	0	0.228714	0.715593	-0.392854	0	0	2	0	3	0	1	2	0	2	1	2	2	2	1	2	2	2	2	3.7	3.7	3.7
sp|Q92963|RIT1_HUMAN	sp|Q92963|RIT1_HUMAN	2	2	2	>sp|Q92963|RIT1_HUMAN GTP-binding protein Rit1 OS=Homo sapiens GN=RIT1 PE=1 SV=1	1	2	2	2	RIT1_HUMAN GTP-binding protein Rit1	RIT1	20.0559	19.9966	19.9215	20.6147	19.1934	20.7682	20.8887	20.4561	20.6707	0.00650315	0.103412	-0.68055	0	0.710063	0.908096	-0.200783	0	0	0	0	0	0	2	2	1	3	2	2	2	2	2	2	2	2	2	11.9	11.9	11.9
sp|P62341|SELT_HUMAN	sp|P62341|SELT_HUMAN	4	4	4	>sp|P62341|SELT_HUMAN Selenoprotein T OS=Homo sapiens GN=SELT PE=2 SV=2	1	4	4	4	SELT_HUMAN Selenoprotein T	SELT	24.6964	24.1061	24.1727	24.513	24.437	24.9412	25.0377	25.4082	24.5709	0.0900866	0.298949	-0.680517	0	0.278751	0.782871	-0.305321	0	4	10	12	10	11	10	8	8	11	3	4	4	4	4	4	4	4	4	28.7	28.7	28.7
sp|Q92685|ALG3_HUMAN	sp|Q92685|ALG3_HUMAN	1	1	1	>sp|Q92685|ALG3_HUMAN Dol-P-Man:Man(5)GlcNAc(2)-PP-Dol alpha-1,3-mannosyltransferase OS=Homo sapiens GN=ALG3 PE=1 SV=1	1	1	1	1	ALG3_HUMAN Dol-P-Man:Man(5)GlcNAc(2)-PP-Dol alpha-1,3-mannosyltransferase	ALG3	18.1886	18.1304	18.6405	18.3091	19.0473	19.4476	18.9753	19.1733	18.8513	0.0218416	0.165306	-0.680106	0	0.172229	0.609789	-0.61484	0	5	7	7	4	9	5	9	8	10	1	1	1	1	1	1	1	1	1	2.3	2.3	2.3
sp|P78540|ARGI2_HUMAN	sp|P78540|ARGI2_HUMAN	2	2	2	>sp|P78540|ARGI2_HUMAN Arginase-2, mitochondrial OS=Homo sapiens GN=ARG2 PE=1 SV=1	1	2	2	2	ARGI2_HUMAN Arginase-2, mitochondrial	ARG2	20.6086	20.6277	20.3252	20.2726	20.6922	20.5466	21.0479	21.5307	21.0196	0.0243104	0.16475	-0.67893	0	0.920647	0.984093	0.0166632	0	1	0	2	0	2	1	2	3	2	2	1	1	2	2	2	1	1	2	7.6	7.6	7.6
sp|P35968|VGFR2_HUMAN	sp|P35968|VGFR2_HUMAN	5	4	4	>sp|P35968|VGFR2_HUMAN Vascular endothelial growth factor receptor 2 OS=Homo sapiens GN=KDR PE=1 SV=2	1	5	4	4	VGFR2_HUMAN Vascular endothelial growth factor receptor 2	KDR	20.842	21.263	21.623	21.0884	21.6077	21.8918	22.0358	22.1619	21.566	0.0790476	0.283129	-0.678531	0	0.428963	0.843368	-0.286593	0	0	0	1	3	3	3	4	3	1	2	2	2	3	2	3	3	2	2	4.9	4.4	4.4
sp|Q9HBL7|PLRKT_HUMAN	sp|Q9HBL7|PLRKT_HUMAN	2	2	2	>sp|Q9HBL7|PLRKT_HUMAN Plasminogen receptor (KT) OS=Homo sapiens GN=PLGRKT PE=1 SV=1	1	2	2	2	PLRKT_HUMAN Plasminogen receptor (KT)	PLGRKT	21.1103	21.3329	21.3565	22.1427	21.6618	21.918	22.0235	22.0792	21.7255	0.00743084	0.11117	-0.676189	0	0.0158973	0.376541	-0.640945	0	3	3	6	0	1	2	1	1	5	2	2	2	2	1	2	2	1	1	15.6	15.6	15.6
sp|Q9H497|TOR3A_HUMAN	sp|Q9H497|TOR3A_HUMAN	1	1	1	>sp|Q9H497|TOR3A_HUMAN Torsin-3A OS=Homo sapiens GN=TOR3A PE=1 SV=1	1	1	1	1	TOR3A_HUMAN Torsin-3A	TOR3A	20.5658	20.4639	20.4367	19.5097	20.2589	19.5532	19.6797	21.5148	22.297	0.433828	0.596164	-0.674986	0	0.0438338	0.420345	0.714884	0	4	1	3	3	3	2	5	0	1	1	1	1	1	0	1	1	1	1	2.5	2.5	2.5
sp|P0CW20|LIM3L_HUMAN;sp|P0CW19|LIMS3_HUMAN	sp|P0CW20|LIM3L_HUMAN;sp|P0CW19|LIMS3_HUMAN	4;4	4;4	4;4	>sp|P0CW20|LIM3L_HUMAN LIM and senescent cell antigen-like-containing domain protein 3-like OS=Homo sapiens GN=LIMS3L PE=1 SV=1;>sp|P0CW19|LIMS3_HUMAN LIM and senescent cell antigen-like-containing domain protein 3 OS=Homo sapiens GN=LIMS3 PE=2 SV=1	2	4	4	4	LIM3L_HUMAN LIM and senescent cell antigen-like-containing domain protein 3-like	LIMS3L	23.1018	23.3584	22.9473	22.8246	23.2895	22.3201	23.6949	23.8899	23.8449	0.00725348	0.113308	-0.674071	0	0.346759	0.805421	0.324403	0	7	8	4	7	8	0	10	7	8	4	3	4	4	4	4	3	4	3	37.6	37.6	37.6
sp|Q6NUK4|REEP3_HUMAN	sp|Q6NUK4|REEP3_HUMAN	1	1	1	>sp|Q6NUK4|REEP3_HUMAN Receptor expression-enhancing protein 3 OS=Homo sapiens GN=REEP3 PE=1 SV=1	1	1	1	1	REEP3_HUMAN Receptor expression-enhancing protein 3	REEP3	20.7112	20.6486	20.3376	20.6851	20.6714	20.9517	21.7829	21.4764	20.4508	0.184602	0.389891	-0.670938	0	0.23883	0.82587	-0.203611	0	0	0	0	0	0	0	2	1	0	1	1	1	1	1	1	1	1	1	11	11	11
sp|P50579|MAP2_HUMAN	sp|P50579|MAP2_HUMAN	4	4	4	>sp|P50579|MAP2_HUMAN Methionine aminopeptidase 2 OS=Homo sapiens GN=METAP2 PE=1 SV=1	1	4	4	4	MAP2_HUMAN Methionine aminopeptidase 2	METAP2	19.9501	19.1518	19.7938	20.7055	19.7565	20.9218	20.2187	20.3361	20.3327	0.0549334	0.243777	-0.663941	0	0.128114	0.537712	-0.829379	0	1	1	0	1	0	4	1	0	2	2	2	2	2	3	4	1	3	3	13.8	13.8	13.8
sp|Q96K49|TM87B_HUMAN	sp|Q96K49|TM87B_HUMAN	4	4	4	>sp|Q96K49|TM87B_HUMAN Transmembrane protein 87B OS=Homo sapiens GN=TMEM87B PE=1 SV=1	1	4	4	4	TM87B_HUMAN Transmembrane protein 87B	TMEM87B	18.9302	20.5269	21.0449	20.3129	20.3897	21.5567	21.3323	19.9861	21.1721	0.435147	0.599249	-0.662803	0	0.480048	0.81386	-0.585744	0	0	3	6	0	2	3	4	0	1	2	3	3	4	2	3	3	2	3	8.3	8.3	8.3
sp|Q9NW68|BSDC1_HUMAN	sp|Q9NW68|BSDC1_HUMAN	2	2	2	>sp|Q9NW68|BSDC1_HUMAN BSD domain-containing protein 1 OS=Homo sapiens GN=BSDC1 PE=1 SV=1	1	2	2	2	BSDC1_HUMAN BSD domain-containing protein 1	BSDC1	21.4336	21.2829	19.5991	20.7223	21.142	19.2248	21.1845	21.8672	21.2445	0.351899	0.539948	-0.660217	0	0.647083	0.878569	0.408806	0	1	0	1	1	1	0	0	2	2	2	1	1	1	2	1	1	1	1	10.2	10.2	10.2
sp|Q16647|PTGIS_HUMAN	sp|Q16647|PTGIS_HUMAN	2	2	2	>sp|Q16647|PTGIS_HUMAN Prostacyclin synthase OS=Homo sapiens GN=PTGIS PE=1 SV=1	1	2	2	2	PTGIS_HUMAN Prostacyclin synthase	PTGIS	19.0965	19.0327	19.3184	20.0584	19.0732	19.3783	19.7482	19.8029	19.8725	0.00216263	0.0688571	-0.658684	0	0.308511	0.773497	-0.354113	0	0	0	0	1	0	0	1	1	1	2	2	2	2	2	2	2	2	2	8	8	8
sp|Q6EMK4|VASN_HUMAN	sp|Q6EMK4|VASN_HUMAN	1	1	1	>sp|Q6EMK4|VASN_HUMAN Vasorin OS=Homo sapiens GN=VASN PE=1 SV=1	1	1	1	1	VASN_HUMAN Vasorin	VASN	17.7747	19.4645	18.2081	20.3384	19.0516	19.1868	18.9727	19.5657	18.8838	0.297485	0.496439	-0.658281	0	0.184184	0.550741	-1.04317	0	0	0	0	3	0	2	0	1	0	1	1	1	1	1	1	1	1	1	2.5	2.5	2.5
sp|Q8N5I4|DHRSX_HUMAN	sp|Q8N5I4|DHRSX_HUMAN	2	2	2	>sp|Q8N5I4|DHRSX_HUMAN Dehydrogenase/reductase SDR family member on chromosome X OS=Homo sapiens GN=DHRSX PE=2 SV=2	1	2	2	2	DHRSX_HUMAN Dehydrogenase/reductase SDR family member on chromosome X	DHRSX	19.0628	18.9925	18.8911	19.4645	19.8043	20.3383	19.7452	19.3622	19.811	0.0114711	0.136508	-0.657319	0	0.0267302	0.339724	-0.886887	0	0	0	0	1	1	2	1	3	3	2	2	2	2	2	2	2	2	2	9.7	9.7	9.7
sp|P42226|STAT6_HUMAN	sp|P42226|STAT6_HUMAN	9	9	9	>sp|P42226|STAT6_HUMAN Signal transducer and activator of transcription 6 OS=Homo sapiens GN=STAT6 PE=1 SV=1	1	9	9	9	STAT6_HUMAN Signal transducer and activator of transcription 6	STAT6	22.611	22.8924	23.2812	23.377	23.3357	23.314	23.9178	23.4773	23.3585	0.0638836	0.253688	-0.656333	0	0.101201	0.631344	-0.414017	0	8	12	4	14	13	11	15	14	6	8	8	7	8	8	9	9	9	8	13.9	13.9	13.9
sp|Q86YV9|HPS6_HUMAN	sp|Q86YV9|HPS6_HUMAN	3	3	3	>sp|Q86YV9|HPS6_HUMAN Hermansky-Pudlak syndrome 6 protein OS=Homo sapiens GN=HPS6 PE=1 SV=1	1	3	3	3	HPS6_HUMAN Hermansky-Pudlak syndrome 6 protein	HPS6	18.9126	18.8655	19.1946	18.8213	19.3873	19.7327	19.4274	19.5268	19.9822	0.0303843	0.192	-0.654573	0	0.32032	0.79899	-0.322893	0	0	0	2	1	5	9	2	3	3	2	2	3	3	3	3	3	3	3	8.6	8.6	8.6
sp|Q13322|GRB10_HUMAN	sp|Q13322|GRB10_HUMAN	4	4	4	>sp|Q13322|GRB10_HUMAN Growth factor receptor-bound protein 10 OS=Homo sapiens GN=GRB10 PE=1 SV=2	1	4	4	4	GRB10_HUMAN Growth factor receptor-bound protein 10	GRB10	20.9634	20.9689	21.3067	21.1744	21.6391	21.6227	21.9276	21.4762	21.7941	0.0204908	0.162974	-0.65295	0	0.103487	0.635389	-0.399105	0	1	1	1	1	2	3	3	2	4	3	3	4	3	4	4	3	3	3	9.8	9.8	9.8
sp|P02462|CO4A1_HUMAN	sp|P02462|CO4A1_HUMAN	9	9	8	>sp|P02462|CO4A1_HUMAN Collagen alpha-1(IV) chain OS=Homo sapiens GN=COL4A1 PE=1 SV=3	1	9	9	8	CO4A1_HUMAN Collagen alpha-1(IV) chain	COL4A1	25.9151	26.449	26.388	26.3222	26.2534	26.6395	26.8993	26.7438	27.0676	0.0276734	0.185554	-0.652849	0	0.496308	0.889544	-0.154292	0	14	29	28	34	33	24	43	42	41	8	9	9	9	8	8	8	9	9	8.4	8.4	7.5
sp|Q9H1H9|KI13A_HUMAN	sp|Q9H1H9|KI13A_HUMAN	3	2	2	>sp|Q9H1H9|KI13A_HUMAN Kinesin-like protein KIF13A OS=Homo sapiens GN=KIF13A PE=1 SV=2	1	3	2	2	KI13A_HUMAN Kinesin-like protein KIF13A	KIF13A	19.9751	19.6298	19.9275	19.2305	20.2266	19.9152	20.4656	20.2558	20.751	0.0227542	0.172976	-0.646709	0	0.873139	0.965486	0.0533352	0	0	0	0	0	4	2	1	1	1	2	2	2	2	2	2	2	2	2	2.3	1.8	1.8
sp|Q03113|GNA12_HUMAN	sp|Q03113|GNA12_HUMAN	2	1	1	>sp|Q03113|GNA12_HUMAN Guanine nucleotide-binding protein subunit alpha-12 OS=Homo sapiens GN=GNA12 PE=1 SV=4	1	2	1	1	GNA12_HUMAN Guanine nucleotide-binding protein subunit alpha-12	GNA12	16.963	16.5907	17.2587	18.1799	17.747	17.7569	17.7381	17.5035	17.6476	0.0278506	0.170048	-0.692273	0	0.0163386	0.232476	-0.957155	0	1	2	4	5	3	4	3	0	1	1	1	1	1	0	1	1	1	1	5.2	2.4	2.4
sp|Q12860|CNTN1_HUMAN	sp|Q12860|CNTN1_HUMAN	1	1	1	>sp|Q12860|CNTN1_HUMAN Contactin-1 OS=Homo sapiens GN=CNTN1 PE=1 SV=1	1	1	1	1	CNTN1_HUMAN Contactin-1	CNTN1	19.5011	19.5392	18.6563	19.9628	19.4449	19.447	19.548	20.1079	19.9355	0.130165	0.352307	-0.631569	0	0.314339	0.770104	-0.385991	0	6	4	4	3	3	8	2	2	5	1	1	1	1	1	1	1	1	1	1	1	1
sp|Q9HD67|MYO10_HUMAN	sp|Q9HD67|MYO10_HUMAN	6	6	6	>sp|Q9HD67|MYO10_HUMAN Unconventional myosin-X OS=Homo sapiens GN=MYO10 PE=1 SV=3	1	6	6	6	MYO10_HUMAN Unconventional myosin-X	MYO10	23.0386	22.773	23.0699	23.4956	23.3204	23.0809	23.1547	23.9343	23.6855	0.0640014	0.264131	-0.630971	0	0.0909471	0.680373	-0.338462	0	3	2	6	7	6	4	3	2	7	3	3	5	4	4	5	4	6	5	4.4	4.4	4.4
sp|Q6ZMP0|THSD4_HUMAN	sp|Q6ZMP0|THSD4_HUMAN	2	2	2	>sp|Q6ZMP0|THSD4_HUMAN Thrombospondin type-1 domain-containing protein 4 OS=Homo sapiens GN=THSD4 PE=2 SV=2	1	2	2	2	THSD4_HUMAN Thrombospondin type-1 domain-containing protein 4	THSD4	20.6683	20.818	20.7451	21.1067	21.4097	21.0323	21.4838	21.2319	21.4069	0.0018561	0.0765778	-0.63043	0	0.0235132	0.503127	-0.439134	0	1	0	0	0	0	1	0	0	1	1	2	0	1	1	1	1	2	1	2.3	2.3	2.3
sp|O94967|WDR47_HUMAN	sp|O94967|WDR47_HUMAN	4	4	4	>sp|O94967|WDR47_HUMAN WD repeat-containing protein 47 OS=Homo sapiens GN=WDR47 PE=1 SV=1	1	4	4	4	WDR47_HUMAN WD repeat-containing protein 47	WDR47	25.4082	25.7414	25.7681	25.5189	26.0139	26.0414	26.0137	25.8529	26.9392	0.153383	0.375758	-0.62933	0	0.346957	0.844352	-0.21881	0	1	0	0	0	3	1	0	3	2	4	4	3	3	4	4	3	3	4	5.4	5.4	5.4
sp|Q8N6M3|FITM2_HUMAN	sp|Q8N6M3|FITM2_HUMAN	2	2	2	>sp|Q8N6M3|FITM2_HUMAN Fat storage-inducing transmembrane protein 2 OS=Homo sapiens GN=FITM2 PE=2 SV=1	1	2	2	2	FITM2_HUMAN Fat storage-inducing transmembrane protein 2	FITM2	15.625	15.6037	15.646	15.2718	15.0894	16.8489	15.5199	15.3081	17.9331	0.496699	0.648563	-0.628812	0	0.851166	0.952479	-0.111802	0	0	0	1	1	0	1	0	0	2	0	1	2	1	1	1	2	1	1	11.5	11.5	11.5
sp|Q96B49|TOM6_HUMAN	sp|Q96B49|TOM6_HUMAN	1	1	1	>sp|Q96B49|TOM6_HUMAN Mitochondrial import receptor subunit TOM6 homolog OS=Homo sapiens GN=TOMM6 PE=1 SV=1	1	1	1	1	TOM6_HUMAN Mitochondrial import receptor subunit TOM6 homolog	TOMM6	20.0514	22.4919	22.6028	21.6042	21.017	22.9213	22.1881	21.7591	23.0829	0.532094	0.671545	-0.627986	0	0.90178	0.965117	-0.1321	0	0	1	1	3	4	4	3	3	2	1	1	1	1	1	1	1	1	1	37.8	37.8	37.8
sp|Q7Z7H8|RM10_HUMAN	sp|Q7Z7H8|RM10_HUMAN	3	3	3	>sp|Q7Z7H8|RM10_HUMAN 39S ribosomal protein L10, mitochondrial OS=Homo sapiens GN=MRPL10 PE=1 SV=3	1	3	3	3	RM10_HUMAN 39S ribosomal protein L10, mitochondrial	MRPL10	21.9383	22.4503	22.4416	22.4349	22.1428	22.9237	22.9757	22.6658	23.0722	0.0397491	0.230912	-0.627887	0	0.474524	0.857753	-0.22374	0	3	4	3	4	5	4	5	4	4	3	2	3	3	3	1	3	3	2	16.9	16.9	16.9
sp|O15212|PFD6_HUMAN	sp|O15212|PFD6_HUMAN	4	4	4	>sp|O15212|PFD6_HUMAN Prefoldin subunit 6 OS=Homo sapiens GN=PFDN6 PE=1 SV=1	1	4	4	4	PFD6_HUMAN Prefoldin subunit 6	PFDN6	22.6949	22.4577	22.0642	22.7137	22.727	22.6866	22.725	23.4945	22.8758	0.104149	0.319432	-0.626124	0	0.174995	0.733082	-0.30347	0	3	2	1	2	4	1	1	2	0	4	3	2	3	4	2	4	4	4	24	24	24
sp|Q13905|RPGF1_HUMAN	sp|Q13905|RPGF1_HUMAN	3	3	3	>sp|Q13905|RPGF1_HUMAN Rap guanine nucleotide exchange factor 1 OS=Homo sapiens GN=RAPGEF1 PE=1 SV=3	1	3	3	3	RPGF1_HUMAN Rap guanine nucleotide exchange factor 1	RAPGEF1	17.8057	17.6683	17.293	19.0965	17.8443	18.9224	17.8493	17.6607	19.1318	0.268617	0.482245	-0.624924	0	0.0701315	0.407	-1.03203	0	0	0	0	2	0	1	1	0	2	1	1	1	2	1	1	2	1	1	2.9	2.9	2.9
sp|Q9BV73|CP250_HUMAN	sp|Q9BV73|CP250_HUMAN	4	4	4	>sp|Q9BV73|CP250_HUMAN Centrosome-associated protein CEP250 OS=Homo sapiens GN=CEP250 PE=1 SV=2	1	4	4	4	CP250_HUMAN Centrosome-associated protein CEP250	CEP250	20.7345	21.1046	20.7378	21.5441	20.9628	21.2869	21.333	21.5433	21.5738	0.0123678	0.152	-0.624373	0	0.123286	0.657426	-0.405615	0	0	1	0	1	2	2	2	3	2	2	3	3	4	3	4	3	4	4	1.9	1.9	1.9
sp|Q07889|SOS1_HUMAN	sp|Q07889|SOS1_HUMAN	1	1	1	>sp|Q07889|SOS1_HUMAN Son of sevenless homolog 1 OS=Homo sapiens GN=SOS1 PE=1 SV=1	1	1	1	1	SOS1_HUMAN Son of sevenless homolog 1	SOS1	17.5711	17.0654	17.6327	17.4709	17.8626	18.5753	17.8959	17.7018	18.067	0.0893923	0.373581	-0.46516	0	0.213566	0.678038	-0.546522	0	0	0	0	0	1	1	0	0	0	0	1	0	0	1	1	1	1	1	1	1	1
sp|Q9Y2C4|EXOG_HUMAN	sp|Q9Y2C4|EXOG_HUMAN	3	3	3	>sp|Q9Y2C4|EXOG_HUMAN Nuclease EXOG, mitochondrial OS=Homo sapiens GN=EXOG PE=1 SV=2	1	3	3	3	EXOG_HUMAN Nuclease EXOG, mitochondrial	EXOG	20.8582	20.7411	21.1104	21.156	21.3103	21.4182	21.3026	21.6224	21.6379	0.0160814	0.165684	-0.617723	0	0.0420996	0.567789	-0.391587	0	0	1	0	3	4	6	4	3	1	2	3	2	3	2	1	3	3	3	12.2	12.2	12.2
sp|Q9H1A4|APC1_HUMAN	sp|Q9H1A4|APC1_HUMAN	3	3	3	>sp|Q9H1A4|APC1_HUMAN Anaphase-promoting complex subunit 1 OS=Homo sapiens GN=ANAPC1 PE=1 SV=1	1	3	3	3	APC1_HUMAN Anaphase-promoting complex subunit 1	ANAPC1	22.5607	22.2777	21.762	22.7872	22.6183	23.2819	22.5187	22.9382	22.9886	0.090734	0.313614	-0.615028	0	0.0861662	0.506995	-0.695681	0	0	1	1	0	2	5	0	1	3	3	3	3	3	3	3	3	3	3	3.2	3.2	3.2
sp|Q9C0C2|TB182_HUMAN	sp|Q9C0C2|TB182_HUMAN	10	10	10	>sp|Q9C0C2|TB182_HUMAN 182 kDa tankyrase-1-binding protein OS=Homo sapiens GN=TNKS1BP1 PE=1 SV=4	1	10	10	10	TB182_HUMAN 182 kDa tankyrase-1-binding protein	TNKS1BP1	22.9521	22.8036	22.8489	23.1405	23.1583	22.9632	23.5124	23.5728	23.3577	0.00139548	0.0783182	-0.612779	0	0.0452166	0.730385	-0.219158	0	5	4	2	2	6	2	5	10	10	10	7	10	9	10	9	9	10	10	8.3	8.3	8.3
sp|Q9UEY8|ADDG_HUMAN	sp|Q9UEY8|ADDG_HUMAN	3	3	3	>sp|Q9UEY8|ADDG_HUMAN Gamma-adducin OS=Homo sapiens GN=ADD3 PE=1 SV=1	1	3	3	3	ADDG_HUMAN Gamma-adducin	ADD3	21.793	21.2023	21.9849	22.2535	22.1345	21.7136	22.2255	22.4504	22.1407	0.0727546	0.302186	-0.612167	0	0.262423	0.749661	-0.37381	0	3	0	1	5	6	1	5	3	2	2	2	3	3	3	3	2	3	2	8.2	8.2	8.2
sp|Q9NVS9|PNPO_HUMAN	sp|Q9NVS9|PNPO_HUMAN	5	5	5	>sp|Q9NVS9|PNPO_HUMAN Pyridoxine-5-phosphate oxidase OS=Homo sapiens GN=PNPO PE=1 SV=1	1	5	5	5	PNPO_HUMAN Pyridoxine-5-phosphate oxidase	PNPO	24.4166	23.6503	23.5824	23.4029	23.8543	24.2124	24.712	24.567	24.2024	0.117936	0.345886	-0.610698	0	0.874323	0.964462	0.0599238	0	3	7	5	3	4	5	3	7	5	4	5	3	4	4	5	4	4	5	24.1	24.1	24.1
sp|P30084|ECHM_HUMAN	sp|P30084|ECHM_HUMAN	17	17	17	>sp|P30084|ECHM_HUMAN Enoyl-CoA hydratase, mitochondrial OS=Homo sapiens GN=ECHS1 PE=1 SV=4	1	17	17	17	ECHM_HUMAN Enoyl-CoA hydratase, mitochondrial	ECHS1	27.9881	27.7627	27.4551	27.3344	27.9037	28.128	28.4934	28.3434	28.1916	0.026651	0.202351	-0.607489	0	0.859099	0.964931	-0.0534178	0	61	76	76	61	69	57	68	55	53	17	17	17	17	17	17	17	17	17	56.6	56.6	56.6
sp|Q86WA6|BPHL_HUMAN	sp|Q86WA6|BPHL_HUMAN	2	2	2	>sp|Q86WA6|BPHL_HUMAN Valacyclovir hydrolase OS=Homo sapiens GN=BPHL PE=1 SV=1	1	2	2	2	BPHL_HUMAN Valacyclovir hydrolase	BPHL	19.8862	19.3575	19.3773	19.7803	18.5368	20.2518	19.9085	19.8415	20.69	0.133424	0.363142	-0.606303	0	0.975818	0.99492	0.0174147	0	0	0	0	0	0	1	0	0	2	1	1	2	2	2	2	2	1	2	11.3	11.3	11.3
sp|Q8TBP6|S2540_HUMAN	sp|Q8TBP6|S2540_HUMAN	3	3	3	>sp|Q8TBP6|S2540_HUMAN Solute carrier family 25 member 40 OS=Homo sapiens GN=SLC25A40 PE=1 SV=1	1	3	3	3	S2540_HUMAN Solute carrier family 25 member 40	SLC25A40	19.2702	20.4794	19.8991	20.2479	20.4735	21.1751	20.4212	20.8554	20.1827	0.206651	0.427038	-0.603525	0	0.169039	0.567413	-0.74927	0	0	1	2	1	2	5	2	1	1	2	3	3	2	2	3	3	2	3	16.6	16.6	16.6
sp|A6NI15|MSGN1_HUMAN	sp|A6NI15|MSGN1_HUMAN	1	1	1	>sp|A6NI15|MSGN1_HUMAN Mesogenin-1 OS=Homo sapiens GN=MSGN1 PE=3 SV=1	1	1	1	1	MSGN1_HUMAN Mesogenin-1	MSGN1	20.7238	20.473	20.6657	21.7327	20.8928	20.7837	20.6051	21.586	21.4816	0.132515	0.363964	-0.603439	0	0.170767	0.641643	-0.515597	0	7	3	3	5	6	4	7	7	4	1	1	1	1	1	1	1	1	1	5.7	5.7	5.7
sp|Q8IVT5|KSR1_HUMAN	sp|Q8IVT5|KSR1_HUMAN	4	4	4	>sp|Q8IVT5|KSR1_HUMAN Kinase suppressor of Ras 1 OS=Homo sapiens GN=KSR1 PE=1 SV=3	1	4	4	4	KSR1_HUMAN Kinase suppressor of Ras 1	KSR1	22.2891	22.153	23.5287	22.4111	23.0253	23.4354	22.5623	24.2618	22.9562	0.421925	0.596902	-0.603138	0	0.600777	0.873572	-0.300308	0	0	0	1	1	2	1	0	1	3	4	4	3	4	4	3	4	2	2	5.6	5.6	5.6
sp|O00401|WASL_HUMAN	sp|O00401|WASL_HUMAN	1	1	1	>sp|O00401|WASL_HUMAN Neural Wiskott-Aldrich syndrome protein OS=Homo sapiens GN=WASL PE=1 SV=2	1	1	1	1	WASL_HUMAN Neural Wiskott-Aldrich syndrome protein	WASL	19.3356	18.271	18.8567	18.129	19.1393	18.9154	19.6167	19.4292	19.2136	0.143023	0.374937	-0.598749	0	0.840616	0.952525	0.0931778	0	1	0	1	0	2	0	1	0	1	1	1	1	1	0	1	1	1	1	4.6	4.6	4.6
sp|P26022|PTX3_HUMAN	sp|P26022|PTX3_HUMAN	17	17	17	>sp|P26022|PTX3_HUMAN Pentraxin-related protein PTX3 OS=Homo sapiens GN=PTX3 PE=1 SV=3	1	17	17	17	PTX3_HUMAN Pentraxin-related protein PTX3	PTX3	25.8668	25.7411	25.7016	26.6323	26.3001	26.2687	26.1216	26.525	26.4543	0.0111872	0.160806	-0.597146	0	0.0075826	0.333966	-0.630514	0	26	28	31	47	35	36	39	26	40	15	14	13	14	14	14	16	16	13	53.5	53.5	53.5
sp|P18669|PGAM1_HUMAN;sp|Q8N0Y7|PGAM4_HUMAN;sp|P15259|PGAM2_HUMAN	sp|P18669|PGAM1_HUMAN	19;6;5	19;6;5	19;6;5	>sp|P18669|PGAM1_HUMAN Phosphoglycerate mutase 1 OS=Homo sapiens GN=PGAM1 PE=1 SV=2	3	19	19	19	PGAM1_HUMAN Phosphoglycerate mutase 1	PGAM1	30.8005	30.5344	30.7049	30.4628	30.7421	31.0035	31.4468	31.3856	30.993	0.0213415	0.191733	-0.595231	0	0.763452	0.951077	-0.0562045	0	131	128	156	145	137	140	139	130	142	19	19	19	19	19	19	18	19	19	76.8	76.8	76.8
sp|O43665|RGS10_HUMAN	sp|O43665|RGS10_HUMAN	3	3	3	>sp|O43665|RGS10_HUMAN Regulator of G-protein signaling 10 OS=Homo sapiens GN=RGS10 PE=1 SV=2	1	3	3	3	RGS10_HUMAN Regulator of G-protein signaling 10	RGS10	22.4145	22.3013	21.9167	22.1421	22.3632	22.4899	22.8064	22.6078	23.0032	0.0345904	0.22809	-0.594996	0	0.542224	0.901058	-0.120914	0	5	2	2	3	1	2	6	4	6	3	3	3	3	2	2	3	3	3	22.5	22.5	22.5
sp|Q24JP5|T132A_HUMAN	sp|Q24JP5|T132A_HUMAN	3	3	3	>sp|Q24JP5|T132A_HUMAN Transmembrane protein 132A OS=Homo sapiens GN=TMEM132A PE=1 SV=1	1	3	3	3	T132A_HUMAN Transmembrane protein 132A	TMEM132A	21.4946	22.3693	21.8101	21.2327	21.6869	22.4016	22.1502	22.7843	22.5245	0.132024	0.362512	-0.594987	0	0.79602	0.945155	0.117593	0	0	1	1	0	2	2	1	2	2	3	3	3	3	3	3	3	3	3	6.5	6.5	6.5
sp|Q9UK59|DBR1_HUMAN	sp|Q9UK59|DBR1_HUMAN	1	1	1	>sp|Q9UK59|DBR1_HUMAN Lariat debranching enzyme OS=Homo sapiens GN=DBR1 PE=1 SV=2	1	1	1	1	DBR1_HUMAN Lariat debranching enzyme	DBR1	19.914	19.2503	20.2857	17.9641	19.694	20.9609	19.807	20.0363	21.388	0.362949	0.555993	-0.593739	0	0.778307	0.923928	0.276997	0	0	0	3	0	0	0	2	0	0	1	1	1	1	1	1	1	1	1	3.5	3.5	3.5
sp|Q9ULX9|MAFF_HUMAN	sp|Q9ULX9|MAFF_HUMAN	3	3	3	>sp|Q9ULX9|MAFF_HUMAN Transcription factor MafF OS=Homo sapiens GN=MAFF PE=1 SV=2	1	3	3	3	MAFF_HUMAN Transcription factor MafF	MAFF	22.7249	22.3829	22.4153	23.1368	23.3951	23.6138	23.1774	23.1815	22.9406	0.0118118	0.165549	-0.592127	0	0.00762764	0.209091	-0.874168	0	3	3	4	3	4	5	3	4	3	3	3	2	3	3	3	3	3	3	28.7	28.7	28.7
sp|P13232|IL7_HUMAN	sp|P13232|IL7_HUMAN	1	1	1	>sp|P13232|IL7_HUMAN Interleukin-7 OS=Homo sapiens GN=IL7 PE=1 SV=1	1	1	1	1	IL7_HUMAN Interleukin-7	IL7	17.4767	16.6191	17.8714	17.5216	17.4511	18.0073	17.5607	17.5035	18.9625	0.318838	0.506895	-0.686498	0	0.455382	0.847089	-0.33762	0	0	0	0	0	0	0	0	0	1	1	1	1	0	0	1	0	0	1	7.3	7.3	7.3
sp|Q14653|IRF3_HUMAN	sp|Q14653|IRF3_HUMAN	3	3	3	>sp|Q14653|IRF3_HUMAN Interferon regulatory factor 3 OS=Homo sapiens GN=IRF3 PE=1 SV=1	1	3	3	3	IRF3_HUMAN Interferon regulatory factor 3	IRF3	21.9121	21.7758	21.9179	21.6116	22.2202	22.7541	22.1963	22.5089	22.6577	0.0151394	0.173389	-0.585734	0	0.382473	0.813111	-0.32669	0	3	0	5	1	2	3	2	5	3	3	3	3	3	2	3	2	3	2	9.8	9.8	9.8
sp|Q8IUR7|ARMC8_HUMAN	sp|Q8IUR7|ARMC8_HUMAN	7	7	7	>sp|Q8IUR7|ARMC8_HUMAN Armadillo repeat-containing protein 8 OS=Homo sapiens GN=ARMC8 PE=1 SV=2	1	7	7	7	ARMC8_HUMAN Armadillo repeat-containing protein 8	ARMC8	22.0087	22.4189	21.8039	22.4296	22.6465	22.835	22.9503	22.5264	22.5047	0.0655968	0.301151	-0.583332	0	0.0601051	0.509174	-0.559882	0	1	1	4	3	2	2	2	0	6	4	3	7	3	4	6	5	4	5	16.8	16.8	16.8
sp|Q8TBE9|NANP_HUMAN	sp|Q8TBE9|NANP_HUMAN	2	2	2	>sp|Q8TBE9|NANP_HUMAN N-acylneuraminate-9-phosphatase OS=Homo sapiens GN=NANP PE=1 SV=1	1	2	2	2	NANP_HUMAN N-acylneuraminate-9-phosphatase	NANP	17.9961	18.2016	18.1025	17.5216	17.4511	17.6146	18.6548	19.0389	18.3538	0.0480901	0.252727	-0.582494	0	0.00167426	0.238231	0.570925	0	0	0	0	0	0	1	1	2	2	1	1	0	1	1	1	0	0	1	10.9	10.9	10.9
sp|Q7Z4G1|COMD6_HUMAN	sp|Q7Z4G1|COMD6_HUMAN	1	1	1	>sp|Q7Z4G1|COMD6_HUMAN COMM domain-containing protein 6 OS=Homo sapiens GN=COMMD6 PE=1 SV=1	1	1	1	1	COMD6_HUMAN COMM domain-containing protein 6	COMMD6	18.8168	21.1991	20.9563	20.7389	20.3094	21.0694	20.6902	20.7683	21.2593	0.495862	0.65071	-0.581885	0	0.653412	0.883809	-0.381842	0	0	1	2	0	0	1	0	0	1	1	1	1	1	1	1	0	1	1	15.3	15.3	15.3
sp|P02452|CO1A1_HUMAN;CON__Q862S4	sp|P02452|CO1A1_HUMAN	9;2	9;2	9;2	>sp|P02452|CO1A1_HUMAN Collagen alpha-1(I) chain OS=Homo sapiens GN=COL1A1 PE=1 SV=5	2	9	9	9	CO1A1_HUMAN Collagen alpha-1(I) chain	COL1A1	24.3971	24.7436	24.2906	25.3718	24.5836	25.02	24.7674	25.5833	24.812	0.124903	0.363595	-0.577168	0	0.124931	0.61446	-0.51469	0	5	5	4	15	7	8	4	16	8	8	6	9	7	8	9	9	8	8	9.2	9.2	9.2
sp|O75364|PITX3_HUMAN	sp|O75364|PITX3_HUMAN	1	1	1	>sp|O75364|PITX3_HUMAN Pituitary homeobox 3 OS=Homo sapiens GN=PITX3 PE=1 SV=1	1	1	1	1	PITX3_HUMAN Pituitary homeobox 3	PITX3	23.5978	22.8929	25.1368	22.5686	22.4364	22.6897	24.0302	25.4962	23.8259	0.534027	0.677465	-0.574947	0	0.120629	0.470548	1.31087	0	1	0	2	0	0	0	0	0	0	1	1	1	1	1	1	0	1	1	4	4	4
sp|Q14457|BECN1_HUMAN	sp|Q14457|BECN1_HUMAN	2	2	2	>sp|Q14457|BECN1_HUMAN Beclin-1 OS=Homo sapiens GN=BECN1 PE=1 SV=2	1	2	2	2	BECN1_HUMAN Beclin-1	BECN1	17.6728	17.5612	18.0924	18.3572	17.8458	18.7668	18.1935	18.3532	18.497	0.0357936	0.241576	-0.572418	0	0.153619	0.61863	-0.54781	0	0	0	0	0	0	1	0	0	1	2	1	1	1	0	2	1	2	2	8.4	8.4	8.4
sp|Q86XA9|HTR5A_HUMAN	sp|Q86XA9|HTR5A_HUMAN	2	2	2	>sp|Q86XA9|HTR5A_HUMAN HEAT repeat-containing protein 5A OS=Homo sapiens GN=HEATR5A PE=1 SV=2	1	2	2	2	HTR5A_HUMAN HEAT repeat-containing protein 5A	HEATR5A	18.1094	17.8945	18.7451	18.6929	17.8738	18.7186	18.8884	18.3622	19.2149	0.183517	0.414523	-0.572173	0	0.660181	0.902566	-0.178745	0	0	1	1	0	2	2	1	2	3	1	1	2	2	2	2	2	2	2	1.3	1.3	1.3
sp|Q9NPD3|EXOS4_HUMAN	sp|Q9NPD3|EXOS4_HUMAN	6	6	6	>sp|Q9NPD3|EXOS4_HUMAN Exosome complex component RRP41 OS=Homo sapiens GN=EXOSC4 PE=1 SV=3	1	6	6	6	EXOS4_HUMAN Exosome complex component RRP41	EXOSC4	22.8819	23.0722	23.1068	23.0391	22.8139	22.0745	23.7197	23.8067	23.2435	0.0390768	0.245317	-0.569658	0	0.275858	0.754278	0.377796	0	1	2	7	1	6	5	6	5	1	5	6	5	6	4	6	5	6	6	32.2	32.2	32.2
sp|Q96BH1|RNF25_HUMAN	sp|Q96BH1|RNF25_HUMAN	1	1	1	>sp|Q96BH1|RNF25_HUMAN E3 ubiquitin-protein ligase RNF25 OS=Homo sapiens GN=RNF25 PE=1 SV=1	1	1	1	1	RNF25_HUMAN E3 ubiquitin-protein ligase RNF25	RNF25	20.0846	20.0794	19.0709	19.9069	19.053	20.1988	19.7869	20.6683	20.4836	0.257823	0.494212	-0.567963	0	0.960472	0.987601	0.0253881	0	1	3	1	2	2	4	4	1	1	1	1	1	1	1	1	1	1	1	4.1	4.1	4.1
sp|O15460|P4HA2_HUMAN	sp|O15460|P4HA2_HUMAN	16	16	16	>sp|O15460|P4HA2_HUMAN Prolyl 4-hydroxylase subunit alpha-2 OS=Homo sapiens GN=P4HA2 PE=1 SV=1	1	16	16	16	P4HA2_HUMAN Prolyl 4-hydroxylase subunit alpha-2	P4HA2	26.693	26.6141	26.5293	26.6024	26.7356	26.7778	27.1129	27.1317	27.2957	0.00161856	0.103208	-0.567945	0	0.259266	0.89762	-0.0931174	0	37	39	62	37	50	49	63	52	80	15	16	16	16	15	16	14	15	15	40.4	40.4	40.4
sp|O14495|PLPP3_HUMAN	sp|O14495|PLPP3_HUMAN	1	1	1	>sp|O14495|PLPP3_HUMAN Phospholipid phosphatase 3 OS=Homo sapiens GN=PLPP3 PE=1 SV=1	1	1	1	1	PLPP3_HUMAN Phospholipid phosphatase 3	PLPP3	18.7668	18.56	18.7685	19.1536	19.0041	19.7008	19.3968	19.389	19.0071	0.0179308	0.19294	-0.565835	0	0.0577033	0.495143	-0.587736	0	0	0	0	3	0	1	2	1	1	1	1	1	1	1	1	1	1	1	3.5	3.5	3.5
sp|Q96DM3|MIC1_HUMAN	sp|Q96DM3|MIC1_HUMAN	3	3	3	>sp|Q96DM3|MIC1_HUMAN Uncharacterized protein C18orf8 OS=Homo sapiens GN=C18orf8 PE=2 SV=2	1	3	3	3	MIC1_HUMAN Uncharacterized protein C18orf8	C18orf8	19.5533	18.8628	19.4627	19.4022	19.3744	19.8122	19.7498	19.6367	20.1892	0.108337	0.350641	-0.565641	0	0.412162	0.847045	-0.23667	0	3	1	2	5	2	2	3	1	2	2	2	2	2	2	2	2	2	2	7.3	7.3	7.3
sp|Q9H9C1|SPE39_HUMAN	sp|Q9H9C1|SPE39_HUMAN	2	2	2	>sp|Q9H9C1|SPE39_HUMAN Spermatogenesis-defective protein 39 homolog OS=Homo sapiens GN=VIPAS39 PE=1 SV=1	1	2	2	2	SPE39_HUMAN Spermatogenesis-defective protein 39 homolog	VIPAS39	19.6094	20.1311	20.0356	19.9418	19.6788	20.6658	20.5007	20.3062	20.6625	0.0415009	0.253762	-0.56442	0	0.639168	0.901188	-0.170101	0	0	2	2	0	0	4	1	0	2	2	2	2	2	2	2	2	2	2	7.1	7.1	7.1
sp|Q7LGC8|CHST3_HUMAN	sp|Q7LGC8|CHST3_HUMAN	1	1	1	>sp|Q7LGC8|CHST3_HUMAN Carbohydrate sulfotransferase 3 OS=Homo sapiens GN=CHST3 PE=1 SV=3	1	1	1	1	CHST3_HUMAN Carbohydrate sulfotransferase 3	CHST3	18.7933	18.64	17.9767	18.9059	18.6244	18.5277	18.578	20.3571	18.1677	0.475415	0.641802	-0.564235	0	0.476275	0.863726	-0.215959	0	0	2	0	1	0	1	0	0	0	1	1	1	1	1	1	1	1	1	3.3	3.3	3.3
sp|Q14146|URB2_HUMAN	sp|Q14146|URB2_HUMAN	6	6	6	>sp|Q14146|URB2_HUMAN Unhealthy ribosome biogenesis protein 2 homolog OS=Homo sapiens GN=URB2 PE=2 SV=2	1	6	6	6	URB2_HUMAN Unhealthy ribosome biogenesis protein 2 homolog	URB2	26.7414	27.0262	27.0521	26.922	27.1716	27.4327	27.411	27.3232	27.7749	0.0297849	0.232592	-0.563163	0	0.256118	0.815367	-0.235528	0	1	2	1	0	2	3	1	2	2	5	6	5	6	6	5	6	4	6	6	6	6
sp|O15228|GNPAT_HUMAN	sp|O15228|GNPAT_HUMAN	8	8	8	>sp|O15228|GNPAT_HUMAN Dihydroxyacetone phosphate acyltransferase OS=Homo sapiens GN=GNPAT PE=1 SV=1	1	8	8	8	GNPAT_HUMAN Dihydroxyacetone phosphate acyltransferase	GNPAT	21.2321	22.4841	22.3124	22.4915	22.4771	22.6934	22.4382	22.6514	22.6263	0.230068	0.456	-0.562465	0	0.24311	0.686908	-0.544522	0	1	3	7	4	6	8	9	3	6	6	7	8	7	7	8	7	8	7	21.2	21.2	21.2
sp|P04114|APOB_HUMAN	sp|P04114|APOB_HUMAN	14	10	10	>sp|P04114|APOB_HUMAN Apolipoprotein B-100 OS=Homo sapiens GN=APOB PE=1 SV=2	1	14	10	10	APOB_HUMAN Apolipoprotein B-100	APOB	26.3732	26.0308	25.6078	26.9614	26.051	26.4945	26.1265	27.0252	26.545	0.175108	0.411828	-0.561616	0	0.22059	0.685309	-0.498358	0	14	14	7	29	13	21	15	22	18	8	9	9	8	8	9	8	8	8	3	2	2
sp|P05109|S10A8_HUMAN	sp|P05109|S10A8_HUMAN	2	2	2	>sp|P05109|S10A8_HUMAN Protein S100-A8 OS=Homo sapiens GN=S100A8 PE=1 SV=1	1	2	2	2	S10A8_HUMAN Protein S100-A8	S100A8	23.015	20.4977	22.3035	21.6236	21.8698	21.4094	22.5935	21.6235	23.2738	0.564188	0.699368	-0.558237	0	0.70954	0.901684	0.304447	0	6	0	5	0	3	0	5	0	3	2	2	2	2	2	2	2	2	2	23.7	23.7	23.7
sp|Q9UL46|PSME2_HUMAN	sp|Q9UL46|PSME2_HUMAN	13	13	13	>sp|Q9UL46|PSME2_HUMAN Proteasome activator complex subunit 2 OS=Homo sapiens GN=PSME2 PE=1 SV=4	1	13	13	13	PSME2_HUMAN Proteasome activator complex subunit 2	PSME2	27.2672	27.4485	27.3381	27.3999	27.3644	27.4905	27.7517	28.0871	27.887	0.00732882	0.159412	-0.557375	0	0.358805	0.924081	-0.0670427	0	37	35	46	45	46	42	45	52	60	11	12	10	12	11	12	12	10	10	69.9	69.9	69.9
sp|Q14966|ZN638_HUMAN	sp|Q14966|ZN638_HUMAN	7	7	7	>sp|Q14966|ZN638_HUMAN Zinc finger protein 638 OS=Homo sapiens GN=ZNF638 PE=1 SV=2	1	7	7	7	ZN638_HUMAN Zinc finger protein 638	ZNF638	21.9645	22.8967	23.1943	22.9294	23.0164	23.2364	22.9737	23.097	23.656	0.260855	0.498128	-0.557084	0	0.380674	0.803023	-0.375561	0	0	0	1	1	4	2	2	3	3	3	3	4	4	7	4	4	6	5	4.6	4.6	4.6
sp|Q9BQ70|TCF25_HUMAN	sp|Q9BQ70|TCF25_HUMAN	3	3	3	>sp|Q9BQ70|TCF25_HUMAN Transcription factor 25 OS=Homo sapiens GN=TCF25 PE=1 SV=1	1	3	3	3	TCF25_HUMAN Transcription factor 25	TCF25	21.0643	21.8388	22.3992	21.7548	22.7811	22.5075	22.441	22.4829	22.0423	0.249158	0.48618	-0.554603	0	0.305107	0.716092	-0.580372	0	0	2	3	1	2	3	2	0	2	3	2	3	3	3	3	2	3	3	7.1	7.1	7.1
sp|O43520|AT8B1_HUMAN	sp|O43520|AT8B1_HUMAN	12	12	12	>sp|O43520|AT8B1_HUMAN Phospholipid-transporting ATPase IC OS=Homo sapiens GN=ATP8B1 PE=1 SV=3	1	12	12	12	AT8B1_HUMAN Phospholipid-transporting ATPase IC	ATP8B1	20.4874	22.3567	22.3467	22.1795	22.536	22.7185	22.3656	22.3206	22.1648	0.425485	0.60528	-0.553464	0	0.308377	0.69613	-0.74776	0	0	6	9	7	14	16	10	7	12	3	8	10	10	11	11	9	12	11	12.3	12.3	12.3
sp|Q8IY31|IFT20_HUMAN	sp|Q8IY31|IFT20_HUMAN	1	1	1	>sp|Q8IY31|IFT20_HUMAN Intraflagellar transport protein 20 homolog OS=Homo sapiens GN=IFT20 PE=1 SV=1	1	1	1	1	IFT20_HUMAN Intraflagellar transport protein 20 homolog	IFT20	18.478	18.709	16.7753	18.0868	17.494	18.7418	18.7128	19.3027	17.6036	0.521663	0.672018	-0.552266	0	0.873574	0.95915	-0.120099	0	0	0	1	0	1	0	0	0	1	1	1	1	1	1	1	1	1	1	10.6	10.6	10.6
sp|Q9Y343|SNX24_HUMAN	sp|Q9Y343|SNX24_HUMAN	3	3	3	>sp|Q9Y343|SNX24_HUMAN Sorting nexin-24 OS=Homo sapiens GN=SNX24 PE=1 SV=1	1	3	3	3	SNX24_HUMAN Sorting nexin-24	SNX24	20.5698	20.5255	20.6668	19.5154	21.2082	21.0826	21.0276	21.3395	21.0513	0.00705828	0.161217	-0.552105	0	0.97981	0.994516	-0.0147038	0	2	1	4	0	1	2	1	3	2	3	3	2	3	2	1	3	3	2	16.6	16.6	16.6
sp|Q14241|ELOA1_HUMAN	sp|Q14241|ELOA1_HUMAN	2	2	2	>sp|Q14241|ELOA1_HUMAN Transcription elongation factor B polypeptide 3 OS=Homo sapiens GN=TCEB3 PE=1 SV=2	1	2	2	2	ELOA1_HUMAN Transcription elongation factor B polypeptide 3	TCEB3	19.311	19.546	19.0402	19.3282	19.6857	17.9302	19.5898	21.0085	18.9509	0.42829	0.605183	-0.550655	0	0.597733	0.872213	0.31775	0	1	0	0	0	0	0	0	1	0	2	2	1	2	2	1	2	2	1	6.1	6.1	6.1
sp|O95070|YIF1A_HUMAN	sp|O95070|YIF1A_HUMAN	4	4	4	>sp|O95070|YIF1A_HUMAN Protein YIF1A OS=Homo sapiens GN=YIF1A PE=1 SV=2	1	4	4	4	YIF1A_HUMAN Protein YIF1A	YIF1A	23.7296	23.5424	23.7703	23.1753	23.5899	24.2372	24.0987	23.839	24.7557	0.122393	0.372096	-0.550357	0	0.968556	0.993217	0.0132898	0	10	7	9	11	7	10	11	8	9	4	4	4	4	4	4	4	3	4	16	16	16
sp|O43318|M3K7_HUMAN	sp|O43318|M3K7_HUMAN	2	2	2	>sp|O43318|M3K7_HUMAN Mitogen-activated protein kinase kinase kinase 7 OS=Homo sapiens GN=MAP3K7 PE=1 SV=1	1	2	2	2	M3K7_HUMAN Mitogen-activated protein kinase kinase kinase 7	MAP3K7	19.4222	19.3898	19.7796	19.8136	19.9606	20.5092	20.2059	19.8947	20.1398	0.0247258	0.227574	-0.549602	0	0.083434	0.571846	-0.563917	0	0	2	5	3	3	2	3	2	2	2	2	2	1	1	1	2	1	1	4.5	4.5	4.5
sp|Q96PY5|FMNL2_HUMAN	sp|Q96PY5|FMNL2_HUMAN	8	2	2	>sp|Q96PY5|FMNL2_HUMAN Formin-like protein 2 OS=Homo sapiens GN=FMNL2 PE=1 SV=3	1	8	2	2	FMNL2_HUMAN Formin-like protein 2	FMNL2	18.5896	18.4228	18.5086	19.0308	18.5473	17.773	19.3418	19.3261	18.4968	0.125154	0.374519	-0.547905	0	0.885578	0.966851	0.0566432	0	2	0	0	1	1	1	1	2	1	1	2	0	1	1	2	1	1	2	8.6	2.9	2.9
sp|O75934|SPF27_HUMAN	sp|O75934|SPF27_HUMAN	13	13	13	>sp|O75934|SPF27_HUMAN Pre-mRNA-splicing factor SPF27 OS=Homo sapiens GN=BCAS2 PE=1 SV=1	1	13	13	13	SPF27_HUMAN Pre-mRNA-splicing factor SPF27	BCAS2	24.5105	24.9085	24.9111	24.5264	25.2014	25.517	25.2531	25.1572	25.5533	0.0381763	0.258551	-0.544478	0	0.396027	0.825265	-0.304921	0	7	9	11	11	15	17	12	8	14	10	12	12	12	12	11	9	12	12	74.7	74.7	74.7
sp|Q9UKV5|AMFR_HUMAN	sp|Q9UKV5|AMFR_HUMAN	7	7	7	>sp|Q9UKV5|AMFR_HUMAN E3 ubiquitin-protein ligase AMFR OS=Homo sapiens GN=AMFR PE=1 SV=2	1	7	7	7	AMFR_HUMAN E3 ubiquitin-protein ligase AMFR	AMFR	20.1531	22.2365	22.4766	22.313	22.8137	22.894	22.301	21.9967	22.193	0.506548	0.665037	-0.541504	0	0.238594	0.612342	-1.05149	0	0	2	5	1	6	8	5	3	5	1	6	6	6	6	6	5	7	7	18	18	18
sp|Q6P2P2|ANM9_HUMAN	sp|Q6P2P2|ANM9_HUMAN	1	1	1	>sp|Q6P2P2|ANM9_HUMAN Putative protein arginine N-methyltransferase 9 OS=Homo sapiens GN=PRMT9 PE=2 SV=1	1	1	1	1	ANM9_HUMAN Putative protein arginine N-methyltransferase 9	PRMT9	17.3997	17.1868	17.4265	17.5943	17.8425	17.2033	17.9621	17.7931	17.88	0.00388961	0.139903	-0.540742	0	0.356853	0.850973	-0.209054	0	0	0	0	0	1	0	1	1	0	1	1	1	1	1	0	1	1	1	2.1	2.1	2.1
sp|Q96LD4|TRI47_HUMAN	sp|Q96LD4|TRI47_HUMAN	13	13	13	>sp|Q96LD4|TRI47_HUMAN Tripartite motif-containing protein 47 OS=Homo sapiens GN=TRIM47 PE=1 SV=2	1	13	13	13	TRI47_HUMAN Tripartite motif-containing protein 47	TRIM47	22.8126	23.0781	22.9155	23.34	23.1307	23.1922	23.4655	23.4055	23.5499	0.00360715	0.14059	-0.538228	0	0.0450263	0.681264	-0.28556	0	6	6	3	10	9	10	24	9	9	9	12	10	12	10	9	10	11	10	27.6	27.6	27.6
sp|O00214|LEG8_HUMAN	sp|O00214|LEG8_HUMAN	3	3	3	>sp|O00214|LEG8_HUMAN Galectin-8 OS=Homo sapiens GN=LGALS8 PE=1 SV=4	1	3	3	3	LEG8_HUMAN Galectin-8	LGALS8	21.3387	21.8461	21.4235	21.597	21.9833	22.1159	22.0769	22.1296	22.016	0.0284142	0.242122	-0.53802	0	0.176255	0.716419	-0.36259	0	0	1	0	1	2	1	1	2	3	3	3	3	3	3	3	3	3	3	10.1	10.1	10.1
sp|P08603|CFAH_HUMAN	sp|P08603|CFAH_HUMAN	2	2	2	>sp|P08603|CFAH_HUMAN Complement factor H OS=Homo sapiens GN=CFH PE=1 SV=4	1	2	2	2	CFAH_HUMAN Complement factor H	CFH	20.1139	19.5168	20.2418	20.3089	19.9415	19.9941	19.5124	21.8668	20.1041	0.509133	0.667417	-0.536912	0	0.647384	0.913966	-0.123993	0	0	0	0	0	0	1	0	2	0	1	1	1	1	1	1	1	1	2	2.2	2.2	2.2
sp|Q9UKN8|TF3C4_HUMAN	sp|Q9UKN8|TF3C4_HUMAN	3	3	3	>sp|Q9UKN8|TF3C4_HUMAN General transcription factor 3C polypeptide 4 OS=Homo sapiens GN=GTF3C4 PE=1 SV=2	1	3	3	3	TF3C4_HUMAN General transcription factor 3C polypeptide 4	GTF3C4	19.6948	19.6097	20.4545	20.2038	18.8278	20.3578	20.3881	20.3694	20.6013	0.128206	0.38022	-0.533284	0	0.835393	0.949548	0.123184	0	0	1	3	4	0	3	3	1	1	3	3	3	3	3	2	3	3	3	6	6	6
sp|Q96I51|WBS16_HUMAN	sp|Q96I51|WBS16_HUMAN	2	2	2	>sp|Q96I51|WBS16_HUMAN Williams-Beuren syndrome chromosomal region 16 protein OS=Homo sapiens GN=WBSCR16 PE=1 SV=2	1	2	2	2	WBS16_HUMAN Williams-Beuren syndrome chromosomal region 16 protein	WBSCR16	21.1252	21.419	20.9324	20.9668	21.286	20.5577	21.8514	21.8273	21.3803	0.064665	0.31297	-0.527505	0	0.431143	0.847315	0.222017	0	1	0	1	1	0	0	1	1	0	1	2	2	2	1	2	2	2	2	5.4	5.4	5.4
sp|Q9BV10|ALG12_HUMAN	sp|Q9BV10|ALG12_HUMAN	3	3	3	>sp|Q9BV10|ALG12_HUMAN Dol-P-Man:Man(7)GlcNAc(2)-PP-Dol alpha-1,6-mannosyltransferase OS=Homo sapiens GN=ALG12 PE=1 SV=1	1	3	3	3	ALG12_HUMAN Dol-P-Man:Man(7)GlcNAc(2)-PP-Dol alpha-1,6-mannosyltransferase	ALG12	19.2252	19.5447	20.0435	20.3365	20.1106	19.0076	20.0266	20.1978	20.171	0.0967404	0.352067	-0.527302	0	0.675807	0.901354	-0.21371	0	1	0	1	7	4	3	2	5	2	3	2	2	2	2	2	2	3	3	5.3	5.3	5.3
sp|P02656|APOC3_HUMAN	sp|P02656|APOC3_HUMAN	1	1	1	>sp|P02656|APOC3_HUMAN Apolipoprotein C-III OS=Homo sapiens GN=APOC3 PE=1 SV=1	1	1	1	1	APOC3_HUMAN Apolipoprotein C-III	APOC3	22.4302	22.3023	22.5589	22.5912	21.768	22.8669	22.5869	23.0634	23.2222	0.0617192	0.308173	-0.527021	0	0.951795	0.985806	0.0217616	0	1	2	3	3	1	3	2	3	4	1	1	1	1	1	1	1	1	1	16.2	16.2	16.2
sp|Q8N5U6|RNF10_HUMAN	sp|Q8N5U6|RNF10_HUMAN	1	1	1	>sp|Q8N5U6|RNF10_HUMAN RING finger protein 10 OS=Homo sapiens GN=RNF10 PE=1 SV=2	1	1	1	1	RNF10_HUMAN RING finger protein 10	RNF10	16.4525	16.0453	16.3734	16.2488	16.1428	16.5392	16.764	17.184	16.5034	0.0877453	0.343174	-0.526702	0	0.913628	0.986113	-0.0198593	0	0	1	1	0	1	0	0	1	0	1	1	1	1	1	1	1	1	1	2.5	2.5	2.5
sp|P27986|P85A_HUMAN	sp|P27986|P85A_HUMAN	1	1	1	>sp|P27986|P85A_HUMAN Phosphatidylinositol 3-kinase regulatory subunit alpha OS=Homo sapiens GN=PIK3R1 PE=1 SV=2	1	1	1	1	P85A_HUMAN Phosphatidylinositol 3-kinase regulatory subunit alpha	PIK3R1	16.5963	17.3968	16.7402	16.4907	16.768	16.636	17.5607	17.5035	17.6476	0.0576527	0.244311	-0.65951	0	0.341324	0.812544	0.279528	0	0	1	0	0	0	0	0	0	0	1	1	1	0	0	0	1	1	0	1.7	1.7	1.7
sp|Q8NEC7|GSTCD_HUMAN	sp|Q8NEC7|GSTCD_HUMAN	1	1	1	>sp|Q8NEC7|GSTCD_HUMAN Glutathione S-transferase C-terminal domain-containing protein OS=Homo sapiens GN=GSTCD PE=1 SV=2	1	1	1	1	GSTCD_HUMAN Glutathione S-transferase C-terminal domain-containing protein	GSTCD	17.7957	17.5377	18.2917	17.6529	18.0511	18.8743	17.9376	18.3194	18.9371	0.225908	0.464656	-0.523008	0	0.493568	0.8463	-0.317768	0	1	1	2	0	2	2	2	1	1	1	1	1	1	1	1	1	1	1	2.4	2.4	2.4
sp|Q9NZ08|ERAP1_HUMAN	sp|Q9NZ08|ERAP1_HUMAN	21	21	21	>sp|Q9NZ08|ERAP1_HUMAN Endoplasmic reticulum aminopeptidase 1 OS=Homo sapiens GN=ERAP1 PE=1 SV=3	1	21	21	21	ERAP1_HUMAN Endoplasmic reticulum aminopeptidase 1	ERAP1	24.7999	24.7802	24.5049	24.508	25.0597	24.5988	25.6525	25.112	24.8868	0.101399	0.360092	-0.522134	0	0.896111	0.985063	-0.0271962	0	23	25	27	32	37	31	35	34	41	18	20	17	20	19	19	19	20	18	26.8	26.8	26.8
sp|Q08174|PCDH1_HUMAN	sp|Q08174|PCDH1_HUMAN	7	7	7	>sp|Q08174|PCDH1_HUMAN Protocadherin-1 OS=Homo sapiens GN=PCDH1 PE=1 SV=2	1	7	7	7	PCDH1_HUMAN Protocadherin-1	PCDH1	23.0804	22.9951	23.1668	22.7145	23.2505	23.1983	23.5653	23.6912	23.551	0.00143659	0.11827	-0.521755	0	0.889506	0.985585	0.0262953	0	6	4	3	3	3	1	12	7	7	6	5	6	7	7	7	7	7	7	9.9	9.9	9.9
sp|P78357|CNTP1_HUMAN	sp|P78357|CNTP1_HUMAN	10	10	10	>sp|P78357|CNTP1_HUMAN Contactin-associated protein 1 OS=Homo sapiens GN=CNTNAP1 PE=1 SV=1	1	10	10	10	CNTP1_HUMAN Contactin-associated protein 1	CNTNAP1	23.1274	22.9225	23.2199	22.9152	23.2334	22.9873	23.5991	23.7724	23.4594	0.0145666	0.20503	-0.520381	0	0.749524	0.956377	0.0446046	0	3	4	6	6	8	2	14	14	13	9	9	9	10	9	10	9	9	9	9.1	9.1	9.1
sp|B9A064|IGLL5_HUMAN	sp|B9A064|IGLL5_HUMAN	1	1	1	>sp|B9A064|IGLL5_HUMAN Immunoglobulin lambda-like polypeptide 5 OS=Homo sapiens GN=IGLL5 PE=2 SV=2	1	1	1	1	IGLL5_HUMAN Immunoglobulin lambda-like polypeptide 5	IGLL5	23.9148	23.0033	22.4392	24.2626	22.753	23.4187	23.0609	24.4772	23.3733	0.442048	0.622011	-0.518021	0	0.589516	0.867059	-0.358956	0	2	3	3	6	2	3	2	3	2	1	1	1	1	1	1	1	1	1	3.7	3.7	3.7
sp|Q8NBJ5|GT251_HUMAN	sp|Q8NBJ5|GT251_HUMAN	21	21	21	>sp|Q8NBJ5|GT251_HUMAN Procollagen galactosyltransferase 1 OS=Homo sapiens GN=COLGALT1 PE=1 SV=1	1	21	21	21	GT251_HUMAN Procollagen galactosyltransferase 1	COLGALT1	26.7581	26.7158	26.8287	26.806	26.9576	27.0595	27.2762	27.4048	27.1738	0.00225749	0.135361	-0.517394	0	0.0979201	0.815956	-0.173495	0	53	62	58	52	75	72	89	80	74	20	20	19	20	21	19	19	20	21	39.2	39.2	39.2
sp|P11474|ERR1_HUMAN	sp|P11474|ERR1_HUMAN	1	1	1	>sp|P11474|ERR1_HUMAN Steroid hormone receptor ERR1 OS=Homo sapiens GN=ESRRA PE=1 SV=3	1	1	1	1	ERR1_HUMAN Steroid hormone receptor ERR1	ESRRA	14.9542	14.9211	14.9865	17.5216	17.4511	14.8927	14.9422	14.8347	16.6328	0.42581	0.608376	-0.516006	0	0.126069	0.454098	-1.6679	0	0	0	0	0	0	0	0	0	1	0	1	1	1	1	1	0	0	1	3.8	3.8	3.8
sp|Q9H0V9|LMA2L_HUMAN	sp|Q9H0V9|LMA2L_HUMAN	4	4	4	>sp|Q9H0V9|LMA2L_HUMAN VIP36-like protein OS=Homo sapiens GN=LMAN2L PE=1 SV=1	1	4	4	4	LMA2L_HUMAN VIP36-like protein	LMAN2L	22.8025	22.4177	22.5214	22.2048	22.6534	22.9949	23.0821	23.0553	23.1515	0.0121205	0.200466	-0.515761	0	0.89158	0.980397	-0.0371749	0	3	2	3	4	5	5	2	4	4	3	4	4	2	4	4	4	4	4	14.7	14.7	14.7
sp|P35270|SPRE_HUMAN	sp|P35270|SPRE_HUMAN	7	7	7	>sp|P35270|SPRE_HUMAN Sepiapterin reductase OS=Homo sapiens GN=SPR PE=1 SV=1	1	7	7	7	SPRE_HUMAN Sepiapterin reductase	SPR	25.0181	25.1162	25.0852	24.9722	24.9431	25.6849	25.6821	25.533	25.5512	0.000730567	0.112229	-0.515563	0	0.630875	0.907554	-0.126894	0	18	21	25	12	22	20	22	21	20	6	7	7	6	7	7	6	7	6	37.2	37.2	37.2
sp|O75122|CLAP2_HUMAN	sp|O75122|CLAP2_HUMAN	7	4	4	>sp|O75122|CLAP2_HUMAN CLIP-associating protein 2 OS=Homo sapiens GN=CLASP2 PE=1 SV=2	1	7	4	4	CLAP2_HUMAN CLIP-associating protein 2	CLASP2	20.8066	21.5501	20.8464	21.3223	21.2337	21.3775	21.0929	21.6462	22.0089	0.225321	0.469347	-0.514924	0	0.376775	0.844003	-0.243441	0	0	0	0	0	0	3	1	0	1	3	2	3	3	2	3	2	2	4	6	3.6	3.6
sp|Q8IX21|SLF2_HUMAN	sp|Q8IX21|SLF2_HUMAN	1	1	1	>sp|Q8IX21|SLF2_HUMAN SMC5-SMC6 complex localization factor protein 2 OS=Homo sapiens GN=SLF2 PE=1 SV=2	1	1	1	1	SLF2_HUMAN SMC5-SMC6 complex localization factor protein 2	SLF2	20.078	20.1303	18.905	20.1724	19.8406	19.9033	20.3124	20.0969	20.2478	0.272797	0.507442	-0.514626	0	0.551988	0.866687	-0.267692	0	0	0	1	0	0	0	0	0	0	1	1	1	1	1	1	1	1	1	1.6	1.6	1.6
sp|O75909|CCNK_HUMAN	sp|O75909|CCNK_HUMAN	2	2	2	>sp|O75909|CCNK_HUMAN Cyclin-K OS=Homo sapiens GN=CCNK PE=1 SV=2	1	2	2	2	CCNK_HUMAN Cyclin-K	CCNK	19.7161	20.1224	20.5518	20.5465	20.5363	21.2831	21.0727	20.5164	20.3436	0.190398	0.442904	-0.514165	0	0.129293	0.5536	-0.658548	0	0	2	1	3	2	2	2	3	0	2	2	2	2	2	2	2	2	2	6.6	6.6	6.6
sp|P26374|RAE2_HUMAN	sp|P26374|RAE2_HUMAN	2	2	1	>sp|P26374|RAE2_HUMAN Rab proteins geranylgeranyltransferase component A 2 OS=Homo sapiens GN=CHML PE=1 SV=2	1	2	2	1	RAE2_HUMAN Rab proteins geranylgeranyltransferase component A 2	CHML	18.9707	18.4625	18.5276	19.2441	18.8389	18.908	19.4213	19.2659	18.8148	0.10105	0.364884	-0.513691	0	0.165809	0.718714	-0.343353	0	1	0	0	1	0	0	2	2	0	2	1	1	2	2	1	2	2	1	5.2	5.2	3.4
sp|Q9NZM3|ITSN2_HUMAN	sp|Q9NZM3|ITSN2_HUMAN	9	7	7	>sp|Q9NZM3|ITSN2_HUMAN Intersectin-2 OS=Homo sapiens GN=ITSN2 PE=1 SV=3	1	9	7	7	ITSN2_HUMAN Intersectin-2	ITSN2	21.6057	21.2468	22.0479	21.6993	22.092	22.2999	21.6765	22.3332	22.4314	0.196096	0.449803	-0.513627	0	0.244244	0.721752	-0.396967	0	2	4	5	2	3	4	4	5	1	5	5	5	5	5	4	5	4	3	6.7	5.5	5.5
sp|Q13576|IQGA2_HUMAN	sp|Q13576|IQGA2_HUMAN	5	2	2	>sp|Q13576|IQGA2_HUMAN Ras GTPase-activating-like protein IQGAP2 OS=Homo sapiens GN=IQGAP2 PE=1 SV=4	1	5	2	2	IQGA2_HUMAN Ras GTPase-activating-like protein IQGAP2	IQGAP2	22.5649	21.3221	22.5015	22.4474	22.7809	23.4961	22.4521	22.5443	22.9325	0.298502	0.533704	-0.513453	0	0.200775	0.612108	-0.778603	0	0	2	5	4	2	1	5	2	2	2	2	2	2	2	1	2	1	1	3	1.5	1.5
sp|O00501|CLD5_HUMAN	sp|O00501|CLD5_HUMAN	2	2	2	>sp|O00501|CLD5_HUMAN Claudin-5 OS=Homo sapiens GN=CLDN5 PE=2 SV=1	1	2	2	2	CLD5_HUMAN Claudin-5	CLDN5	19.7532	19.8143	19.4742	19.7955	19.8362	19.7149	19.8848	19.83	20.866	0.219201	0.462527	-0.513078	0	0.409878	0.902755	-0.101671	0	0	0	0	0	0	0	0	0	2	2	1	2	2	2	2	2	1	2	12.8	12.8	12.8
sp|Q9H492|MLP3A_HUMAN	sp|Q9H492|MLP3A_HUMAN	3	1	1	>sp|Q9H492|MLP3A_HUMAN Microtubule-associated proteins 1A/1B light chain 3A OS=Homo sapiens GN=MAP1LC3A PE=1 SV=2	1	3	1	1	MLP3A_HUMAN Microtubule-associated proteins 1A/1B light chain 3A	MAP1LC3A	19.8686	19.8693	19.8935	20.5955	20.5553	21.0556	20.0933	20.9403	20.1337	0.13718	0.393368	-0.511979	0	0.0059168	0.204516	-0.858346	0	2	0	1	0	2	2	1	1	2	1	1	1	1	1	1	1	1	1	23.1	11.6	11.6
sp|Q15327|ANKR1_HUMAN	sp|Q15327|ANKR1_HUMAN	1	1	1	>sp|Q15327|ANKR1_HUMAN Ankyrin repeat domain-containing protein 1 OS=Homo sapiens GN=ANKRD1 PE=1 SV=2	1	1	1	1	ANKR1_HUMAN Ankyrin repeat domain-containing protein 1	ANKRD1	18.4283	18.5973	18.6717	18.4125	19.416	19.1582	19.0344	19.1521	19.0431	0.00328851	0.152485	-0.510775	0	0.237068	0.716039	-0.429843	0	0	1	1	0	1	1	1	1	1	1	1	1	1	1	1	1	1	1	5.6	5.6	5.6
sp|Q9H9H4|VP37B_HUMAN	sp|Q9H9H4|VP37B_HUMAN	5	5	5	>sp|Q9H9H4|VP37B_HUMAN Vacuolar protein sorting-associated protein 37B OS=Homo sapiens GN=VPS37B PE=1 SV=1	1	5	5	5	VP37B_HUMAN Vacuolar protein sorting-associated protein 37B	VPS37B	21.5315	22.3219	22.3517	21.9434	22.5314	22.7701	22.2818	22.8907	22.5638	0.187109	0.442511	-0.510403	0	0.394895	0.813477	-0.346592	0	2	5	6	6	3	6	5	4	6	5	4	5	5	4	5	5	4	5	37.2	37.2	37.2
sp|Q8TDZ2|MICA1_HUMAN	sp|Q8TDZ2|MICA1_HUMAN	7	7	7	>sp|Q8TDZ2|MICA1_HUMAN Protein-methionine sulfoxide oxidase MICAL1 OS=Homo sapiens GN=MICAL1 PE=1 SV=2	1	7	7	7	MICA1_HUMAN Protein-methionine sulfoxide oxidase MICAL1	MICAL1	22.8068	23.2063	23.1591	23.2277	23.4211	23.5972	23.523	23.4928	23.6849	0.0216983	0.241018	-0.509473	0	0.0961026	0.662984	-0.35792	0	1	9	8	6	9	13	11	12	10	7	7	7	7	6	7	7	6	7	12.3	12.3	12.3
sp|Q92626|PXDN_HUMAN	sp|Q92626|PXDN_HUMAN	19	19	19	>sp|Q92626|PXDN_HUMAN Peroxidasin homolog OS=Homo sapiens GN=PXDN PE=1 SV=2	1	19	19	19	PXDN_HUMAN Peroxidasin homolog	PXDN	24.4261	24.4269	24.6411	24.5188	24.5668	24.5543	25.0327	25.0474	24.94	0.00299999	0.148523	-0.508666	0	0.542022	0.950037	-0.0485833	0	10	12	19	15	22	17	25	35	27	17	17	18	19	19	18	18	18	18	20	20	20
sp|P17931|LEG3_HUMAN	sp|P17931|LEG3_HUMAN	5	5	5	>sp|P17931|LEG3_HUMAN Galectin-3 OS=Homo sapiens GN=LGALS3 PE=1 SV=5	1	5	5	5	LEG3_HUMAN Galectin-3	LGALS3	24.6598	24.9334	25.0604	24.7322	25.1036	25.2442	25.2868	25.4912	25.4016	0.0183347	0.229182	-0.508643	0	0.502569	0.895643	-0.142133	0	6	13	13	4	16	9	13	9	13	5	5	5	5	5	5	5	5	5	25.6	25.6	25.6
sp|Q7L7V1|DHX32_HUMAN	sp|Q7L7V1|DHX32_HUMAN	2	2	2	>sp|Q7L7V1|DHX32_HUMAN Putative pre-mRNA-splicing factor ATP-dependent RNA helicase DHX32 OS=Homo sapiens GN=DHX32 PE=1 SV=1	1	2	2	2	DHX32_HUMAN Putative pre-mRNA-splicing factor ATP-dependent RNA helicase DHX32	DHX32	19.9781	19.9282	19.785	20.2158	19.9317	20.1316	20.2174	20.5169	20.4778	0.0100931	0.193696	-0.506917	0	0.12776	0.802592	-0.195915	0	2	4	3	2	1	3	4	3	5	1	2	2	1	1	2	2	2	2	3	3	3
sp|Q58FF6|H90B4_HUMAN	sp|Q58FF6|H90B4_HUMAN	8	1	1	>sp|Q58FF6|H90B4_HUMAN Putative heat shock protein HSP 90-beta 4 OS=Homo sapiens GN=HSP90AB4P PE=5 SV=1	1	8	1	1	H90B4_HUMAN Putative heat shock protein HSP 90-beta 4	HSP90AB4P	21.4852	21.7569	24.2584	22.6021	21.4308	21.8459	22.7687	22.5753	23.6751	0.620765	0.755611	-0.506187	0	0.598624	0.854981	0.540545	0	1	2	3	1	1	1	1	2	2	1	1	1	1	1	1	1	1	1	11.7	2.2	2.2
sp|Q96LJ7|DHRS1_HUMAN	sp|Q96LJ7|DHRS1_HUMAN	4	4	4	>sp|Q96LJ7|DHRS1_HUMAN Dehydrogenase/reductase SDR family member 1 OS=Homo sapiens GN=DHRS1 PE=1 SV=1	1	4	4	4	DHRS1_HUMAN Dehydrogenase/reductase SDR family member 1	DHRS1	22.0251	21.9926	22.2872	22.124	22.3706	22.5499	22.507	22.5935	22.7097	0.010392	0.201361	-0.501758	0	0.186232	0.781314	-0.246557	0	0	2	5	3	6	10	10	5	9	4	4	4	4	4	4	4	4	4	19.8	19.8	19.8
sp|O15031|PLXB2_HUMAN	sp|O15031|PLXB2_HUMAN	10	9	9	>sp|O15031|PLXB2_HUMAN Plexin-B2 OS=Homo sapiens GN=PLXNB2 PE=1 SV=3	1	10	9	9	PLXB2_HUMAN Plexin-B2	PLXNB2	25.6724	24.9425	25.8963	25.1976	25.5719	25.6346	25.6561	26.2198	26.1363	0.212123	0.461214	-0.500327	0	0.916162	0.985292	0.0357107	0	2	0	3	1	3	2	5	3	5	8	5	8	8	8	9	7	9	8	8.4	8.1	8.1
sp|Q9NUD5|ZCHC3_HUMAN	sp|Q9NUD5|ZCHC3_HUMAN	3	3	3	>sp|Q9NUD5|ZCHC3_HUMAN Zinc finger CCHC domain-containing protein 3 OS=Homo sapiens GN=ZCCHC3 PE=1 SV=1	1	3	3	3	ZCHC3_HUMAN Zinc finger CCHC domain-containing protein 3	ZCCHC3	21.1756	21.1877	21.033	21.8254	21.7439	22.389	21.6813	21.6132	21.6015	0.000843494	0.117214	-0.499938	0	0.0149763	0.249	-0.854027	0	0	1	0	2	4	4	2	2	2	2	2	2	2	3	3	2	3	2	7.9	7.9	7.9
sp|Q04323|UBXN1_HUMAN	sp|Q04323|UBXN1_HUMAN	1	1	1	>sp|Q04323|UBXN1_HUMAN UBX domain-containing protein 1 OS=Homo sapiens GN=UBXN1 PE=1 SV=2	1	1	1	1	UBXN1_HUMAN UBX domain-containing protein 1	UBXN1	19.71	19.8114	19.3877	19.3593	19.7503	20.8716	20.0139	19.8839	20.5093	0.0950954	0.364648	-0.499297	0	0.490133	0.842687	-0.357372	0	6	5	5	5	3	4	7	4	5	1	1	1	1	1	1	1	1	1	5.4	5.4	5.4
sp|Q96HR3|MED30_HUMAN	sp|Q96HR3|MED30_HUMAN	1	1	1	>sp|Q96HR3|MED30_HUMAN Mediator of RNA polymerase II transcription subunit 30 OS=Homo sapiens GN=MED30 PE=1 SV=1	1	1	1	1	MED30_HUMAN Mediator of RNA polymerase II transcription subunit 30	MED30	19.1513	19.3074	19.908	19.0696	19.4174	19.6956	19.3612	20.1154	20.3843	0.263729	0.506981	-0.498037	0	0.84441	0.96067	0.0613887	0	3	3	1	4	3	4	2	2	2	1	1	1	1	1	1	1	1	1	5.1	5.1	5.1
sp|P01040|CYTA_HUMAN	sp|P01040|CYTA_HUMAN	2	2	2	>sp|P01040|CYTA_HUMAN Cystatin-A OS=Homo sapiens GN=CSTA PE=1 SV=1	1	2	2	2	CYTA_HUMAN Cystatin-A	CSTA	21.2645	20.5734	20.9077	20.4414	20.3486	20.3726	20.8955	22.8166	20.525	0.537302	0.691533	-0.49717	0	0.0588584	0.53707	0.527638	0	0	0	0	0	0	0	0	2	0	2	2	2	2	2	1	1	1	1	39.8	39.8	39.8
sp|Q96AB6|NTAN1_HUMAN	sp|Q96AB6|NTAN1_HUMAN	3	3	3	>sp|Q96AB6|NTAN1_HUMAN Protein N-terminal asparagine amidohydrolase OS=Homo sapiens GN=NTAN1 PE=1 SV=3	1	3	3	3	NTAN1_HUMAN Protein N-terminal asparagine amidohydrolase	NTAN1	20.954	21.4992	21.5855	20.469	21.4375	21.4339	21.5576	21.82	22.1496	0.130699	0.393633	-0.496168	0	0.57137	0.874611	0.232777	0	0	2	2	0	0	1	2	1	4	3	3	3	3	2	2	2	2	3	17.7	17.7	17.7
sp|P01024|CO3_HUMAN	sp|P01024|CO3_HUMAN	12	2	2	>sp|P01024|CO3_HUMAN Complement C3 OS=Homo sapiens GN=C3 PE=1 SV=2	1	12	2	2	CO3_HUMAN Complement C3	C3	24.1762	24.6167	23.2387	24.3786	24.5828	24.9272	24.1929	25.2919	24.0339	0.431313	0.621367	-0.495741	0	0.22931	0.667388	-0.619055	0	18	20	13	25	19	25	22	15	20	2	2	1	1	2	2	2	2	2	7.1	2.8	2.8
sp|Q460N5|PAR14_HUMAN	sp|Q460N5|PAR14_HUMAN	10	10	10	>sp|Q460N5|PAR14_HUMAN Poly [ADP-ribose] polymerase 14 OS=Homo sapiens GN=PARP14 PE=1 SV=3	1	10	10	10	PAR14_HUMAN Poly [ADP-ribose] polymerase 14	PARP14	21.2213	20.7973	21.0939	21.4091	21.4879	21.7883	21.4489	21.446	21.6977	0.030726	0.263174	-0.493377	0	0.0372075	0.497905	-0.524256	0	2	0	3	7	10	7	4	2	4	5	7	6	8	7	7	9	6	5	7.6	7.6	7.6
sp|O60858|TRI13_HUMAN	sp|O60858|TRI13_HUMAN	1	1	1	>sp|O60858|TRI13_HUMAN E3 ubiquitin-protein ligase TRIM13 OS=Homo sapiens GN=TRIM13 PE=1 SV=2	1	1	1	1	TRI13_HUMAN E3 ubiquitin-protein ligase TRIM13	TRIM13	16.5604	16.9623	16.7153	16.4877	16.6015	17.0314	16.8721	16.9985	17.8436	0.206414	0.461094	-0.492071	0	0.856404	0.968304	0.039121	0	0	0	0	0	0	0	0	0	1	1	1	1	1	1	1	1	1	1	3.4	3.4	3.4
sp|P10253|LYAG_HUMAN	sp|P10253|LYAG_HUMAN	5	5	5	>sp|P10253|LYAG_HUMAN Lysosomal alpha-glucosidase OS=Homo sapiens GN=GAA PE=1 SV=4	1	5	5	5	LYAG_HUMAN Lysosomal alpha-glucosidase	GAA	22.9508	22.9424	22.9554	23.2134	23.2521	23.4873	23.5136	23.4995	23.3033	0.00197727	0.150844	-0.489227	0	0.0126863	0.560489	-0.368003	0	1	8	2	6	5	3	5	8	5	4	5	4	4	4	4	4	4	4	6.2	6.2	6.2
sp|Q9Y3U8|RL36_HUMAN	sp|Q9Y3U8|RL36_HUMAN	7	7	7	>sp|Q9Y3U8|RL36_HUMAN 60S ribosomal protein L36 OS=Homo sapiens GN=RPL36 PE=1 SV=3	1	7	7	7	RL36_HUMAN 60S ribosomal protein L36	RPL36	27.0324	26.6435	26.91	27.5767	27.2602	27.2233	27.3714	27.3894	27.2913	0.0146477	0.230771	-0.488764	0	0.037586	0.50715	-0.491465	0	21	32	32	23	23	11	13	25	21	7	6	6	6	7	5	7	7	6	34.3	34.3	34.3
sp|Q9BZM5|N2DL2_HUMAN	sp|Q9BZM5|N2DL2_HUMAN	1	1	1	>sp|Q9BZM5|N2DL2_HUMAN NKG2D ligand 2 OS=Homo sapiens GN=ULBP2 PE=1 SV=1	1	1	1	1	N2DL2_HUMAN NKG2D ligand 2	ULBP2	19.1247	19.8905	19.6722	19.1782	19.6122	19.7379	19.7831	20.2841	20.0854	0.14513	0.413782	-0.488395	0	0.860889	0.964881	0.0530491	0	1	1	2	1	1	1	1	1	1	1	1	1	1	1	1	1	1	1	4.5	4.5	4.5
sp|P42356|PI4KA_HUMAN	sp|P42356|PI4KA_HUMAN	7	7	7	>sp|P42356|PI4KA_HUMAN Phosphatidylinositol 4-kinase alpha OS=Homo sapiens GN=PI4KA PE=1 SV=3	1	7	7	7	PI4KA_HUMAN Phosphatidylinositol 4-kinase alpha	PI4KA	22.1589	22.0921	22.0609	22.5269	22.4172	22.3596	22.4645	22.6045	22.7076	0.00304114	0.166099	-0.488256	0	0.00438089	0.558883	-0.330641	0	3	6	4	8	11	11	8	9	7	6	6	5	5	6	6	5	5	7	5.8	5.8	5.8
sp|O76054|S14L2_HUMAN;sp|Q9UDX4|S14L3_HUMAN	sp|O76054|S14L2_HUMAN	5;2	5;2	5;2	>sp|O76054|S14L2_HUMAN SEC14-like protein 2 OS=Homo sapiens GN=SEC14L2 PE=1 SV=1	2	5	5	5	S14L2_HUMAN SEC14-like protein 2	SEC14L2	21.1786	21.422	21.5811	22.0317	21.8304	21.9698	22.0173	21.5487	22.0757	0.075315	0.345716	-0.486612	0	0.0138219	0.403059	-0.550035	0	2	3	3	1	5	2	7	3	4	4	3	4	4	4	4	4	5	4	22.3	22.3	22.3
sp|O75394|RM33_HUMAN	sp|O75394|RM33_HUMAN	1	1	1	>sp|O75394|RM33_HUMAN 39S ribosomal protein L33, mitochondrial OS=Homo sapiens GN=MRPL33 PE=1 SV=1	1	1	1	1	RM33_HUMAN 39S ribosomal protein L33, mitochondrial	MRPL33	21.7066	19.899	21.3818	21.4012	21.5668	21.2585	21.5016	21.6667	21.2718	0.442003	0.630554	-0.484221	0	0.504203	0.844767	-0.413015	0	6	0	3	5	4	7	4	2	2	1	1	1	1	1	1	1	1	1	16.9	16.9	16.9
sp|P35610|SOAT1_HUMAN	sp|P35610|SOAT1_HUMAN	7	7	7	>sp|P35610|SOAT1_HUMAN Sterol O-acyltransferase 1 OS=Homo sapiens GN=SOAT1 PE=1 SV=3	1	7	7	7	SOAT1_HUMAN Sterol O-acyltransferase 1	SOAT1	22.8904	22.9542	23.4331	23.7463	23.64	24.2216	23.9458	23.1919	23.5884	0.156329	0.421907	-0.482801	0	0.0349451	0.382447	-0.776706	0	6	11	11	10	8	8	5	7	13	5	6	6	7	5	6	6	5	7	15.8	15.8	15.8
sp|O43251|RFOX2_HUMAN;sp|Q9NWB1|RFOX1_HUMAN	sp|O43251|RFOX2_HUMAN;sp|Q9NWB1|RFOX1_HUMAN	2;1	2;1	2;1	>sp|O43251|RFOX2_HUMAN RNA binding protein fox-1 homolog 2 OS=Homo sapiens GN=RBFOX2 PE=1 SV=3;>sp|Q9NWB1|RFOX1_HUMAN RNA binding protein fox-1 homolog 1 OS=Homo sapiens GN=RBFOX1 PE=1 SV=2	2	2	2	2	RFOX2_HUMAN RNA binding protein fox-1 homolog 2	RBFOX2	20.5563	20.4425	20.511	21.7022	20.9722	20.9847	21.2878	20.8278	20.8404	0.0357646	0.299111	-0.482035	0	0.0423084	0.414513	-0.716424	0	0	0	0	1	0	0	1	0	0	2	2	2	2	2	2	2	2	2	10.5	10.5	10.5
sp|P62877|RBX1_HUMAN	sp|P62877|RBX1_HUMAN	4	4	4	>sp|P62877|RBX1_HUMAN E3 ubiquitin-protein ligase RBX1 OS=Homo sapiens GN=RBX1 PE=1 SV=1	1	4	4	4	RBX1_HUMAN E3 ubiquitin-protein ligase RBX1	RBX1	24.1065	24.8021	25.5908	25.2311	24.7089	25.4393	25.5507	25.0779	25.3091	0.346674	0.567325	-0.479461	0	0.574659	0.869988	-0.293334	0	2	12	9	6	3	7	4	8	11	3	4	3	4	3	4	3	4	4	30.6	30.6	30.6
sp|Q9C0D9|EPT1_HUMAN	sp|Q9C0D9|EPT1_HUMAN	2	2	2	>sp|Q9C0D9|EPT1_HUMAN Ethanolaminephosphotransferase 1 OS=Homo sapiens GN=EPT1 PE=1 SV=3	1	2	2	2	EPT1_HUMAN Ethanolaminephosphotransferase 1	EPT1	20.4744	20.2635	21.1623	20.3732	20.6631	21.1215	20.8355	21.2995	21.1975	0.193404	0.454531	-0.477434	0	0.817287	0.949641	-0.0858491	0	0	1	1	0	1	4	2	2	1	1	2	2	1	2	2	2	2	2	4.5	4.5	4.5
sp|P0C0L4|CO4A_HUMAN;sp|P0C0L5|CO4B_HUMAN	sp|P0C0L4|CO4A_HUMAN;sp|P0C0L5|CO4B_HUMAN	10;9	1;1	1;1	>sp|P0C0L4|CO4A_HUMAN Complement C4-A OS=Homo sapiens GN=C4A PE=1 SV=2;>sp|P0C0L5|CO4B_HUMAN Complement C4-B OS=Homo sapiens GN=C4B PE=1 SV=2	2	10	1	1	CO4A_HUMAN Complement C4-A	C4A	21.7046	22.1903	21.9872	23.3403	22.6864	22.808	21.955	23.1018	22.2536	0.268968	0.519892	-0.476091	0	0.0159543	0.223179	-0.984194	0	0	1	0	1	1	1	0	1	0	1	1	1	1	1	1	1	1	1	5.7	1.3	1.3
sp|Q9NVH6|TMLH_HUMAN	sp|Q9NVH6|TMLH_HUMAN	1	1	1	>sp|Q9NVH6|TMLH_HUMAN Trimethyllysine dioxygenase, mitochondrial OS=Homo sapiens GN=TMLHE PE=1 SV=1	1	1	1	1	TMLH_HUMAN Trimethyllysine dioxygenase, mitochondrial	TMLHE	17.5711	17.4083	17.6327	17.5211	17.6512	17.378	17.6734	17.9264	17.8177	0.0538383	0.499052	-0.268453	0	0.851901	0.985629	0.0206013	0	0	0	0	0	1	0	0	0	0	0	0	0	1	1	1	0	1	1	3.8	3.8	3.8
sp|Q9UBS3|DNJB9_HUMAN	sp|Q9UBS3|DNJB9_HUMAN	3	3	3	>sp|Q9UBS3|DNJB9_HUMAN DnaJ homolog subfamily B member 9 OS=Homo sapiens GN=DNAJB9 PE=1 SV=1	1	3	3	3	DNJB9_HUMAN DnaJ homolog subfamily B member 9	DNAJB9	20.631	20.6574	20.9192	20.8629	20.9682	21.1268	20.9171	21.484	21.2316	0.0648791	0.339906	-0.47504	0	0.105049	0.737428	-0.250064	0	0	1	0	0	0	0	1	2	2	3	3	3	3	3	3	2	2	2	17	17	17
sp|Q9UBX3|DIC_HUMAN	sp|Q9UBX3|DIC_HUMAN	7	7	7	>sp|Q9UBX3|DIC_HUMAN Mitochondrial dicarboxylate carrier OS=Homo sapiens GN=SLC25A10 PE=1 SV=2	1	7	7	7	DIC_HUMAN Mitochondrial dicarboxylate carrier	SLC25A10	24.5792	24.1883	23.857	24.2442	24.1403	24.7539	24.8064	24.7478	24.4942	0.107649	0.38852	-0.474616	0	0.576355	0.894832	-0.171289	0	11	8	10	9	11	7	6	6	11	5	4	6	7	7	7	5	7	6	33.4	33.4	33.4
sp|Q3ZCM7|TBB8_HUMAN;sp|A6NNZ2|TBB8L_HUMAN	sp|Q3ZCM7|TBB8_HUMAN;sp|A6NNZ2|TBB8L_HUMAN	12;10	1;0	1;0	>sp|Q3ZCM7|TBB8_HUMAN Tubulin beta-8 chain OS=Homo sapiens GN=TUBB8 PE=1 SV=2;>sp|A6NNZ2|TBB8L_HUMAN Tubulin beta-8 chain-like protein LOC260334 OS=Homo sapiens PE=1 SV=1	2	12	1	1	TBB8_HUMAN Tubulin beta-8 chain	TUBB8	20.1216	20.6502	19.7774	19.7496	20.1176	20.2145	20.2612	20.618	21.0914	0.246832	0.502444	-0.473807	0	0.620282	0.901262	0.155836	0	0	0	0	0	0	0	0	0	1	1	1	1	1	1	1	1	1	1	28.6	4.1	4.1
sp|O75208|COQ9_HUMAN	sp|O75208|COQ9_HUMAN	4	4	4	>sp|O75208|COQ9_HUMAN Ubiquinone biosynthesis protein COQ9, mitochondrial OS=Homo sapiens GN=COQ9 PE=1 SV=1	1	4	4	4	COQ9_HUMAN Ubiquinone biosynthesis protein COQ9, mitochondrial	COQ9	20.8163	20.5854	22.0177	21.7128	20.9642	20.8337	21.4681	21.5592	21.8133	0.357394	0.571417	-0.473738	0	0.956244	0.985263	-0.0304578	0	0	0	1	1	0	0	0	1	2	3	3	4	3	2	3	4	3	2	20.8	20.8	20.8
sp|P08123|CO1A2_HUMAN	sp|P08123|CO1A2_HUMAN	5	5	5	>sp|P08123|CO1A2_HUMAN Collagen alpha-2(I) chain OS=Homo sapiens GN=COL1A2 PE=1 SV=7	1	5	5	5	CO1A2_HUMAN Collagen alpha-2(I) chain	COL1A2	22.9154	22.9482	22.3626	23.2915	22.4911	23.0545	22.7808	23.5516	23.3065	0.187202	0.454212	-0.470855	0	0.539782	0.875288	-0.203583	0	1	2	1	6	4	5	3	3	7	3	5	4	5	5	5	5	5	4	5.1	5.1	5.1
sp|P00395|COX1_HUMAN	sp|P00395|COX1_HUMAN	2	2	2	>sp|P00395|COX1_HUMAN Cytochrome c oxidase subunit 1 OS=Homo sapiens GN=MT-CO1 PE=1 SV=1	1	2	2	2	COX1_HUMAN Cytochrome c oxidase subunit 1	MT-CO1	20.4728	20.8219	19.4845	22.0516	20.7317	21.0645	20.5245	21.8501	19.8165	0.547972	0.699809	-0.470645	0	0.143648	0.513379	-1.02286	0	0	0	0	3	0	3	0	1	1	1	2	2	2	2	2	2	1	1	7.6	7.6	7.6
sp|Q9BUI4|RPC3_HUMAN	sp|Q9BUI4|RPC3_HUMAN	2	2	2	>sp|Q9BUI4|RPC3_HUMAN DNA-directed RNA polymerase III subunit RPC3 OS=Homo sapiens GN=POLR3C PE=1 SV=1	1	2	2	2	RPC3_HUMAN DNA-directed RNA polymerase III subunit RPC3	POLR3C	20.3996	20.7364	20.6278	21.2123	20.241	21.0566	20.5919	21.3794	21.2031	0.142962	0.417856	-0.470187	0	0.476789	0.853085	-0.248679	0	0	0	1	1	1	2	0	1	1	2	2	2	2	2	2	2	2	2	6.2	6.2	6.2
sp|Q12899|TRI26_HUMAN	sp|Q12899|TRI26_HUMAN	2	2	2	>sp|Q12899|TRI26_HUMAN Tripartite motif-containing protein 26 OS=Homo sapiens GN=TRIM26 PE=1 SV=1	1	2	2	2	TRI26_HUMAN Tripartite motif-containing protein 26	TRIM26	19.6452	19.1092	19.4712	19.4055	18.8744	19.3454	19.9725	19.8126	19.8454	0.0471366	0.312412	-0.468304	0	0.434326	0.8555	0.200063	0	3	2	5	1	0	5	5	1	4	2	2	2	2	2	2	2	2	2	3.5	3.5	3.5
sp|A5D8V6|VP37C_HUMAN	sp|A5D8V6|VP37C_HUMAN	1	1	1	>sp|A5D8V6|VP37C_HUMAN Vacuolar protein sorting-associated protein 37C OS=Homo sapiens GN=VPS37C PE=1 SV=2	1	1	1	1	VP37C_HUMAN Vacuolar protein sorting-associated protein 37C	VPS37C	17.134	17.1952	17.2836	17.0248	17.3316	18.4861	17.6973	17.6727	17.6476	0.000512306	0.130359	-0.46827	0	0.411029	0.811154	-0.409905	0	0	0	0	0	0	1	0	0	0	1	1	1	1	0	1	1	1	1	5.4	5.4	5.4
sp|O43504|LTOR5_HUMAN	sp|O43504|LTOR5_HUMAN	3	3	3	>sp|O43504|LTOR5_HUMAN Ragulator complex protein LAMTOR5 OS=Homo sapiens GN=LAMTOR5 PE=1 SV=1	1	3	3	3	LTOR5_HUMAN Ragulator complex protein LAMTOR5	LAMTOR5	20.6946	20.7285	21.1226	20.9914	20.3748	20.9901	20.8676	21.3576	21.7227	0.174287	0.4493	-0.467388	0	0.810844	0.953684	0.0631491	0	0	1	0	2	0	1	1	0	2	2	2	3	2	0	2	2	1	3	74.7	74.7	74.7
sp|Q92508|PIEZ1_HUMAN	sp|Q92508|PIEZ1_HUMAN	28	28	28	>sp|Q92508|PIEZ1_HUMAN Piezo-type mechanosensitive ion channel component 1 OS=Homo sapiens GN=PIEZO1 PE=1 SV=4	1	28	28	28	PIEZ1_HUMAN Piezo-type mechanosensitive ion channel component 1	PIEZO1	23.9454	24.5401	24.602	24.6072	24.8029	25.129	25.1603	24.6222	24.7051	0.156526	0.437325	-0.466676	0	0.134866	0.621012	-0.483884	0	5	13	16	17	25	36	25	24	27	15	23	23	25	23	22	25	23	25	14.7	14.7	14.7
sp|Q9NZZ3|CHMP5_HUMAN	sp|Q9NZZ3|CHMP5_HUMAN	5	5	5	>sp|Q9NZZ3|CHMP5_HUMAN Charged multivesicular body protein 5 OS=Homo sapiens GN=CHMP5 PE=1 SV=1	1	5	5	5	CHMP5_HUMAN Charged multivesicular body protein 5	CHMP5	22.7956	23.2226	23.3187	22.5877	23.342	23.5195	23.4701	23.5773	23.6891	0.054044	0.320195	-0.466524	0	0.914507	0.985297	-0.0374641	0	5	5	9	6	7	7	11	8	7	4	5	5	4	5	5	5	5	4	29.7	29.7	29.7
sp|Q8N129|CNPY4_HUMAN	sp|Q8N129|CNPY4_HUMAN	5	5	5	>sp|Q8N129|CNPY4_HUMAN Protein canopy homolog 4 OS=Homo sapiens GN=CNPY4 PE=2 SV=1	1	5	5	5	CNPY4_HUMAN Protein canopy homolog 4	CNPY4	22.5166	22.9906	22.8824	22.7264	22.4269	23.4934	23.3872	23.1501	23.2497	0.0428566	0.307524	-0.465819	0	0.81785	0.950557	-0.0856927	0	0	2	7	5	6	6	8	4	9	5	4	5	5	5	5	5	5	5	28.2	28.2	28.2
sp|A8K979|ERI2_HUMAN	sp|A8K979|ERI2_HUMAN	1	1	1	>sp|A8K979|ERI2_HUMAN ERI1 exoribonuclease 2 OS=Homo sapiens GN=ERI2 PE=2 SV=2	1	1	1	1	ERI2_HUMAN ERI1 exoribonuclease 2	ERI2	25.3605	25.7651	25.9118	25.5808	25.3149	25.7104	26.1824	25.8616	26.3902	0.107778	0.392179	-0.465606	0	0.515559	0.894413	0.143774	0	1	1	0	0	0	0	1	0	1	1	1	1	1	1	1	1	1	1	3.6	3.6	3.6
sp|O43731|ERD23_HUMAN	sp|O43731|ERD23_HUMAN	2	2	2	>sp|O43731|ERD23_HUMAN ER lumen protein-retaining receptor 3 OS=Homo sapiens GN=KDELR3 PE=2 SV=1	1	2	2	2	ERD23_HUMAN ER lumen protein-retaining receptor 3	KDELR3	21.9167	21.8477	22.3238	21.9809	21.726	21.9028	22.4019	22.3231	22.7552	0.0804293	0.364491	-0.463948	0	0.392512	0.869256	0.159506	0	2	1	3	3	4	16	1	2	7	2	2	2	2	2	2	2	2	2	7.9	7.9	7.9
sp|O94929|ABLM3_HUMAN	sp|O94929|ABLM3_HUMAN	2	2	2	>sp|O94929|ABLM3_HUMAN Actin-binding LIM protein 3 OS=Homo sapiens GN=ABLIM3 PE=1 SV=3	1	2	2	2	ABLM3_HUMAN Actin-binding LIM protein 3	ABLIM3	19.7867	20.0159	19.6828	19.5401	19.9901	19.4859	20.3201	20.2553	20.3013	0.00984177	0.225327	-0.463809	0	0.451487	0.874582	0.156403	0	0	2	0	0	0	2	4	5	0	2	2	2	2	2	2	1	1	2	3.7	3.7	3.7
sp|Q96HD1|CREL1_HUMAN	sp|Q96HD1|CREL1_HUMAN	5	5	5	>sp|Q96HD1|CREL1_HUMAN Cysteine-rich with EGF-like domain protein 1 OS=Homo sapiens GN=CRELD1 PE=1 SV=3	1	5	5	5	CREL1_HUMAN Cysteine-rich with EGF-like domain protein 1	CRELD1	21.1688	21.5583	21.3888	20.7832	21.626	21.2985	21.9244	21.6052	21.9717	0.0456519	0.313516	-0.461806	0	0.640844	0.907484	0.136045	0	3	5	2	2	6	2	6	4	4	3	4	4	4	4	5	3	4	2	15.5	15.5	15.5
sp|Q96GG9|DCNL1_HUMAN	sp|Q96GG9|DCNL1_HUMAN	3	3	3	>sp|Q96GG9|DCNL1_HUMAN DCN1-like protein 1 OS=Homo sapiens GN=DCUN1D1 PE=1 SV=1	1	3	3	3	DCNL1_HUMAN DCN1-like protein 1	DCUN1D1	22.4183	22.809	22.7067	22.1503	23.0554	23.1857	22.9444	23.087	23.2855	0.0395872	0.3063	-0.460951	0	0.682253	0.910871	-0.15244	0	0	9	8	1	6	11	9	2	6	3	3	3	3	3	3	3	3	3	13.9	13.9	13.9
sp|Q567U6|CCD93_HUMAN	sp|Q567U6|CCD93_HUMAN	3	3	3	>sp|Q567U6|CCD93_HUMAN Coiled-coil domain-containing protein 93 OS=Homo sapiens GN=CCDC93 PE=1 SV=2	1	3	3	3	CCD93_HUMAN Coiled-coil domain-containing protein 93	CCDC93	21.4047	20.6714	21.3311	21.6173	21.5523	22.0063	21.3198	21.8601	21.6088	0.176087	0.449506	-0.460505	0	0.0967942	0.559542	-0.589585	0	0	2	5	0	7	6	1	7	6	2	2	3	3	3	3	2	3	3	5.5	5.5	5.5
sp|Q9BY50|SC11C_HUMAN	sp|Q9BY50|SC11C_HUMAN	3	3	3	>sp|Q9BY50|SC11C_HUMAN Signal peptidase complex catalytic subunit SEC11C OS=Homo sapiens GN=SEC11C PE=1 SV=3	1	3	3	3	SC11C_HUMAN Signal peptidase complex catalytic subunit SEC11C	SEC11C	19.329	19.6271	19.5714	21.3082	20.3975	19.91	20.0906	19.7363	20.0718	0.0359088	0.302875	-0.457057	0	0.0703054	0.405069	-1.02937	0	0	0	0	1	1	0	0	0	1	2	2	2	3	3	2	1	3	2	18.8	18.8	18.8
sp|Q9UNT1|RBL2B_HUMAN;sp|Q9UBK7|RBL2A_HUMAN	sp|Q9UNT1|RBL2B_HUMAN;sp|Q9UBK7|RBL2A_HUMAN	3;3	3;3	3;3	>sp|Q9UNT1|RBL2B_HUMAN Rab-like protein 2B OS=Homo sapiens GN=RABL2B PE=2 SV=1;>sp|Q9UBK7|RBL2A_HUMAN Rab-like protein 2A OS=Homo sapiens GN=RABL2A PE=1 SV=1	2	3	3	3	RBL2B_HUMAN Rab-like protein 2B	RABL2B	19.6602	20.0579	19.9263	18.6203	20.1028	20.5897	20.5275	19.9647	20.5207	0.106965	0.390394	-0.456165	0	0.863604	0.95553	0.110551	0	1	0	3	0	2	1	1	1	1	3	2	2	2	3	2	1	2	2	16.2	16.2	16.2
sp|O94822|LTN1_HUMAN	sp|O94822|LTN1_HUMAN	12	12	12	>sp|O94822|LTN1_HUMAN E3 ubiquitin-protein ligase listerin OS=Homo sapiens GN=LTN1 PE=1 SV=6	1	12	12	12	LTN1_HUMAN E3 ubiquitin-protein ligase listerin	LTN1	22.8423	22.8898	22.9673	23.0293	23.1016	23.1553	23.1022	23.2478	23.7161	0.0732742	0.358426	-0.455523	0	0.0192273	0.742397	-0.195565	0	6	10	7	7	11	10	13	13	15	10	11	9	9	11	10	9	9	11	10.3	10.3	10.3
sp|Q96QD8|S38A2_HUMAN	sp|Q96QD8|S38A2_HUMAN	3	3	3	>sp|Q96QD8|S38A2_HUMAN Sodium-coupled neutral amino acid transporter 2 OS=Homo sapiens GN=SLC38A2 PE=1 SV=2	1	3	3	3	S38A2_HUMAN Sodium-coupled neutral amino acid transporter 2	SLC38A2	22.6671	22.3094	22.4119	22.3701	22.4708	22.8882	22.9068	22.7523	23.0954	0.0351606	0.303846	-0.455355	0	0.583975	0.907468	-0.113586	0	3	0	1	0	0	0	2	1	1	3	3	3	3	3	3	3	3	3	10.5	10.5	10.5
sp|A6NHR9|SMHD1_HUMAN	sp|A6NHR9|SMHD1_HUMAN	5	5	5	>sp|A6NHR9|SMHD1_HUMAN Structural maintenance of chromosomes flexible hinge domain-containing protein 1 OS=Homo sapiens GN=SMCHD1 PE=1 SV=2	1	5	5	5	SMHD1_HUMAN Structural maintenance of chromosomes flexible hinge domain-containing protein 1	SMCHD1	19.9244	20.4344	20.5008	20.7203	20.8576	20.7182	20.4564	20.8895	20.8749	0.120835	0.405224	-0.453737	0	0.0633455	0.558805	-0.478863	0	0	5	6	4	5	7	3	6	11	3	4	3	3	3	5	4	3	4	2.9	2.9	2.9
sp|Q96K37|S35E1_HUMAN	sp|Q96K37|S35E1_HUMAN	5	5	5	>sp|Q96K37|S35E1_HUMAN Solute carrier family 35 member E1 OS=Homo sapiens GN=SLC35E1 PE=1 SV=2	1	5	5	5	S35E1_HUMAN Solute carrier family 35 member E1	SLC35E1	22.1081	22.0007	22.6695	22.9798	22.8975	23.1415	22.7595	22.7487	22.6307	0.0985163	0.389418	-0.453526	0	0.027171	0.368	-0.746846	0	0	0	2	1	1	6	2	3	2	3	5	4	5	4	4	5	5	5	20.5	20.5	20.5
sp|O15027|SC16A_HUMAN	sp|O15027|SC16A_HUMAN	10	10	10	>sp|O15027|SC16A_HUMAN Protein transport protein Sec16A OS=Homo sapiens GN=SEC16A PE=1 SV=3	1	10	10	10	SC16A_HUMAN Protein transport protein Sec16A	SEC16A	22.9485	23.0964	23.0607	23.1042	23.2301	23.3169	23.4435	23.3776	23.6449	0.00785651	0.221837	-0.453478	0	0.0753019	0.799657	-0.181841	0	6	8	5	9	16	9	8	11	15	9	9	9	9	10	9	10	8	10	8.5	8.5	8.5
sp|Q9NRY5|F1142_HUMAN	sp|Q9NRY5|F1142_HUMAN	8	8	8	>sp|Q9NRY5|F1142_HUMAN Protein FAM114A2 OS=Homo sapiens GN=FAM114A2 PE=1 SV=4	1	8	8	8	F1142_HUMAN Protein FAM114A2	FAM114A2	22.7577	23.0747	23.0636	23.4521	23.3621	23.3869	23.2531	23.2245	23.7782	0.0946044	0.380734	-0.453253	0	0.0153968	0.499377	-0.435057	0	1	4	7	4	13	8	3	0	10	5	8	7	8	6	7	7	8	8	21.6	21.6	21.6
sp|A6NHX0|GATL2_HUMAN	sp|A6NHX0|GATL2_HUMAN	3	3	3	>sp|A6NHX0|GATL2_HUMAN GATS-like protein 2 OS=Homo sapiens GN=GATSL2 PE=2 SV=3	1	3	3	3	GATL2_HUMAN GATS-like protein 2	GATSL2	19.8192	19.8522	19.7594	19.6497	20.2941	20.5898	20.282	20.0486	20.4582	0.0204861	0.265095	-0.452651	0	0.257879	0.749333	-0.367572	0	5	5	4	9	5	5	7	7	8	2	3	2	2	1	2	1	3	1	14.3	14.3	14.3
sp|Q02952|AKA12_HUMAN	sp|Q02952|AKA12_HUMAN	80	80	80	>sp|Q02952|AKA12_HUMAN A-kinase anchor protein 12 OS=Homo sapiens GN=AKAP12 PE=1 SV=4	1	80	80	80	AKA12_HUMAN A-kinase anchor protein 12	AKAP12	29.9432	30.0512	30.1769	30.1924	30.2111	30.457	30.5334	30.5115	30.4788	0.0028898	0.18092	-0.450825	0	0.102234	0.761985	-0.229723	0	240	263	307	285	317	318	367	326	360	75	78	76	77	77	78	76	79	77	61.1	61.1	61.1
sp|Q9Y3Q8|T22D4_HUMAN	sp|Q9Y3Q8|T22D4_HUMAN	2	2	2	>sp|Q9Y3Q8|T22D4_HUMAN TSC22 domain family protein 4 OS=Homo sapiens GN=TSC22D4 PE=1 SV=2	1	2	2	2	T22D4_HUMAN TSC22 domain family protein 4	TSC22D4	19.4384	19.7739	19.5265	19.3858	20.0528	19.9844	19.7307	20.2782	20.0807	0.0757412	0.363632	-0.450313	0	0.385679	0.845164	-0.228115	0	0	0	0	0	1	1	0	0	0	2	2	2	2	2	2	2	1	2	8.4	8.4	8.4
sp|Q92845|KIFA3_HUMAN	sp|Q92845|KIFA3_HUMAN	1	1	1	>sp|Q92845|KIFA3_HUMAN Kinesin-associated protein 3 OS=Homo sapiens GN=KIFAP3 PE=1 SV=2	1	1	1	1	KIFA3_HUMAN Kinesin-associated protein 3	KIFAP3	18.219	18.0936	18.2151	18.3163	18.2633	18.1887	18.5178	18.7645	18.5922	0.00587412	0.21672	-0.448962	0	0.221034	0.901111	-0.0802072	0	0	0	0	1	0	0	0	1	1	1	1	1	1	1	1	1	1	1	2.5	2.5	2.5
sp|P23467|PTPRB_HUMAN;sp|Q16827|PTPRO_HUMAN;sp|Q12913|PTPRJ_HUMAN	sp|P23467|PTPRB_HUMAN	27;1;1	27;1;1	27;1;1	>sp|P23467|PTPRB_HUMAN Receptor-type tyrosine-protein phosphatase beta OS=Homo sapiens GN=PTPRB PE=1 SV=3	3	27	27	27	PTPRB_HUMAN Receptor-type tyrosine-protein phosphatase beta	PTPRB	24.8361	25.1853	25.0731	25.0512	24.993	25.2256	25.3824	25.5512	25.5069	0.0173393	0.255209	-0.448662	0	0.663088	0.950323	-0.0584157	0	15	31	31	27	40	44	36	44	61	24	25	26	26	26	25	24	26	25	17.1	17.1	17.1
sp|O14735|CDIPT_HUMAN	sp|O14735|CDIPT_HUMAN	5	5	5	>sp|O14735|CDIPT_HUMAN CDP-diacylglycerol--inositol 3-phosphatidyltransferase OS=Homo sapiens GN=CDIPT PE=1 SV=1	1	5	5	5	CDIPT_HUMAN CDP-diacylglycerol--inositol 3-phosphatidyltransferase	CDIPT	22.5196	22.2523	21.8387	22.8059	22.9096	22.5735	22.5299	22.6784	22.7466	0.0976526	0.392489	-0.448092	0	0.0650183	0.527459	-0.559473	0	10	20	12	12	15	5	16	15	4	5	5	5	5	5	3	3	5	5	27.2	27.2	27.2
sp|P42229|STA5A_HUMAN	sp|P42229|STA5A_HUMAN	6	2	2	>sp|P42229|STA5A_HUMAN Signal transducer and activator of transcription 5A OS=Homo sapiens GN=STAT5A PE=1 SV=1	1	6	2	2	STA5A_HUMAN Signal transducer and activator of transcription 5A	STAT5A	18.2	17.5284	18.6509	18.6999	18.6126	18.4612	18.215	18.5956	18.9109	0.307853	0.555073	-0.447374	0	0.235861	0.702257	-0.464775	0	0	1	0	2	1	2	2	1	1	1	2	1	2	2	1	2	2	1	10.3	3.9	3.9
sp|O60476|MA1A2_HUMAN	sp|O60476|MA1A2_HUMAN	2	2	2	>sp|O60476|MA1A2_HUMAN Mannosyl-oligosaccharide 1,2-alpha-mannosidase IB OS=Homo sapiens GN=MAN1A2 PE=1 SV=1	1	2	2	2	MA1A2_HUMAN Mannosyl-oligosaccharide 1,2-alpha-mannosidase IB	MAN1A2	20.0004	20.0952	20.4074	20.366	20.4715	21.1656	20.5409	20.595	20.7063	0.0278905	0.300295	-0.446401	0	0.147906	0.632794	-0.500026	0	0	1	1	3	1	2	4	2	3	2	1	2	2	2	2	2	2	2	4.8	4.8	4.8
sp|P01130|LDLR_HUMAN	sp|P01130|LDLR_HUMAN	3	3	2	>sp|P01130|LDLR_HUMAN Low-density lipoprotein receptor OS=Homo sapiens GN=LDLR PE=1 SV=1	1	3	3	2	LDLR_HUMAN Low-density lipoprotein receptor	LDLR	19.4944	19.2466	19.8164	19.9223	19.9317	20.6395	19.9166	20.2061	19.7731	0.0989648	0.391622	-0.446136	0	0.0894181	0.534019	-0.6454	0	0	0	1	3	2	5	2	5	2	3	2	3	2	3	3	3	2	3	4.2	4.2	3.4
sp|Q6IBS0|TWF2_HUMAN	sp|Q6IBS0|TWF2_HUMAN	14	13	13	>sp|Q6IBS0|TWF2_HUMAN Twinfilin-2 OS=Homo sapiens GN=TWF2 PE=1 SV=2	1	14	13	13	TWF2_HUMAN Twinfilin-2	TWF2	26.822	26.747	26.8804	27.5295	27.0577	27.5709	27.338	27.0547	27.3895	0.016115	0.253423	-0.444244	0	0.028085	0.451566	-0.569546	0	51	55	55	42	61	62	55	41	56	13	13	13	13	13	12	12	12	12	60.2	58.2	58.2
sp|Q9NUJ1|ABHDA_HUMAN	sp|Q9NUJ1|ABHDA_HUMAN	10	10	10	>sp|Q9NUJ1|ABHDA_HUMAN Mycophenolic acid acyl-glucuronide esterase, mitochondrial OS=Homo sapiens GN=ABHD10 PE=1 SV=1	1	10	10	10	ABHDA_HUMAN Mycophenolic acid acyl-glucuronide esterase, mitochondrial	ABHD10	25.8377	25.5253	25.3499	24.986	25.4831	26.1611	26.0631	26.0461	25.9316	0.0407059	0.319175	-0.442655	0	0.944116	0.983349	0.0275447	0	18	30	19	20	22	24	18	16	14	9	9	10	10	9	8	8	8	9	45.8	45.8	45.8
sp|Q53EP0|FND3B_HUMAN	sp|Q53EP0|FND3B_HUMAN	18	18	18	>sp|Q53EP0|FND3B_HUMAN Fibronectin type III domain-containing protein 3B OS=Homo sapiens GN=FNDC3B PE=1 SV=2	1	18	18	18	FND3B_HUMAN Fibronectin type III domain-containing protein 3B	FNDC3B	25.5529	25.4909	25.4213	25.6237	25.6002	25.6166	26.0041	25.9114	25.8757	0.00120529	0.165091	-0.442031	0	0.0316673	0.845631	-0.125141	0	18	18	26	22	33	29	32	38	39	18	17	17	18	17	17	17	18	17	22.6	22.6	22.6
sp|Q2TAL8|QRIC1_HUMAN	sp|Q2TAL8|QRIC1_HUMAN	5	5	5	>sp|Q2TAL8|QRIC1_HUMAN Glutamine-rich protein 1 OS=Homo sapiens GN=QRICH1 PE=1 SV=1	1	5	5	5	QRIC1_HUMAN Glutamine-rich protein 1	QRICH1	21.0976	21.2587	20.9632	20.9844	21.3102	21.7019	21.7964	21.1686	21.6769	0.104411	0.392632	-0.440797	0	0.371319	0.844536	-0.225658	0	2	9	6	1	7	2	10	6	11	4	5	2	3	4	4	3	4	5	11.3	11.3	11.3
sp|Q86YS6|RAB43_HUMAN	sp|Q86YS6|RAB43_HUMAN	5	3	3	>sp|Q86YS6|RAB43_HUMAN Ras-related protein Rab-43 OS=Homo sapiens GN=RAB43 PE=1 SV=1	1	5	3	3	RAB43_HUMAN Ras-related protein Rab-43	RAB43	24.3524	23.9982	24.4183	24.6006	24.2245	23.9449	24.7742	25.1817	24.1345	0.254684	0.521899	-0.440496	0	0.998876	1	-0.00034523	0	9	6	5	8	6	7	6	6	4	3	1	3	3	3	3	3	3	3	29.7	23.6	23.6
sp|Q9Y4R8|TELO2_HUMAN	sp|Q9Y4R8|TELO2_HUMAN	7	7	7	>sp|Q9Y4R8|TELO2_HUMAN Telomere length regulation protein TEL2 homolog OS=Homo sapiens GN=TELO2 PE=1 SV=2	1	7	7	7	TELO2_HUMAN Telomere length regulation protein TEL2 homolog	TELO2	20.1697	20.045	20.7435	20.6772	20.3976	20.8487	20.5966	20.9488	20.7232	0.140992	0.437573	-0.436757	0	0.270907	0.771715	-0.321747	0	0	6	3	13	5	5	6	5	1	3	6	5	5	6	4	6	6	5	12.5	12.5	12.5
sp|Q8IVS2|FABD_HUMAN	sp|Q8IVS2|FABD_HUMAN	2	2	2	>sp|Q8IVS2|FABD_HUMAN Malonyl-CoA-acyl carrier protein transacylase, mitochondrial OS=Homo sapiens GN=MCAT PE=1 SV=2	1	2	2	2	FABD_HUMAN Malonyl-CoA-acyl carrier protein transacylase, mitochondrial	MCAT	20.2847	19.8815	19.8074	20.2022	20.3079	20.5275	20.4468	20.3936	20.4432	0.0430116	0.319355	-0.436666	0	0.114967	0.686505	-0.354612	0	0	1	2	0	0	1	1	0	0	2	2	2	2	2	2	2	2	2	6.9	6.9	6.9
sp|Q9H444|CHM4B_HUMAN;sp|Q96CF2|CHM4C_HUMAN	sp|Q9H444|CHM4B_HUMAN	6;2	6;2	6;2	>sp|Q9H444|CHM4B_HUMAN Charged multivesicular body protein 4b OS=Homo sapiens GN=CHMP4B PE=1 SV=1	2	6	6	6	CHM4B_HUMAN Charged multivesicular body protein 4b	CHMP4B	25.044	25.2755	25.2889	25.2814	25.8563	25.5924	25.5088	25.8864	25.521	0.0414863	0.319989	-0.435951	0	0.112199	0.670164	-0.373885	0	5	5	3	5	8	5	6	6	6	5	6	6	6	6	6	6	6	6	25.9	25.9	25.9
sp|P00167|CYB5_HUMAN	sp|P00167|CYB5_HUMAN	6	6	6	>sp|P00167|CYB5_HUMAN Cytochrome b5 OS=Homo sapiens GN=CYB5A PE=1 SV=2	1	6	6	6	CYB5_HUMAN Cytochrome b5	CYB5A	25.9555	25.8474	26.0924	26.1993	26.0635	26.3156	26.252	26.5063	26.4408	0.0139763	0.253188	-0.434623	0	0.0886236	0.754887	-0.227717	0	6	8	5	6	4	7	6	9	11	6	6	6	6	6	6	6	6	6	56	56	56
sp|Q9H9Y6|RPA2_HUMAN	sp|Q9H9Y6|RPA2_HUMAN	6	6	6	>sp|Q9H9Y6|RPA2_HUMAN DNA-directed RNA polymerase I subunit RPA2 OS=Homo sapiens GN=POLR1B PE=1 SV=2	1	6	6	6	RPA2_HUMAN DNA-directed RNA polymerase I subunit RPA2	POLR1B	20.8375	20.4104	20.5568	20.8001	21.0648	20.9765	20.7862	20.8855	21.431	0.141152	0.439569	-0.432702	0	0.0791161	0.658963	-0.34558	0	0	1	2	2	4	6	2	4	2	4	4	3	4	5	5	4	5	5	7.8	7.8	7.8
sp|P50851|LRBA_HUMAN	sp|P50851|LRBA_HUMAN	6	6	6	>sp|P50851|LRBA_HUMAN Lipopolysaccharide-responsive and beige-like anchor protein OS=Homo sapiens GN=LRBA PE=1 SV=4	1	6	6	6	LRBA_HUMAN Lipopolysaccharide-responsive and beige-like anchor protein	LRBA	22.2386	22.5055	22.3621	22.7488	22.8743	23.1416	23.061	22.5583	22.7809	0.0587873	0.354845	-0.431317	0	0.0164954	0.420897	-0.552818	0	0	0	0	1	2	1	1	0	3	5	5	5	5	4	6	6	6	5	2.5	2.5	2.5
sp|Q9UPN6|SCAF8_HUMAN	sp|Q9UPN6|SCAF8_HUMAN	2	1	1	>sp|Q9UPN6|SCAF8_HUMAN Protein SCAF8 OS=Homo sapiens GN=SCAF8 PE=1 SV=1	1	2	1	1	SCAF8_HUMAN Protein SCAF8	SCAF8	19.6683	19.2974	20.0765	19.6335	20.0877	20.5047	19.4794	20.4217	20.4281	0.330042	0.568165	-0.429008	0	0.307287	0.764315	-0.394552	0	0	0	0	0	1	1	0	1	0	1	1	1	1	1	1	1	1	1	3.6	2.7	2.7
sp|P43487|RANG_HUMAN;sp|Q9C010|IPKB_HUMAN	sp|P43487|RANG_HUMAN	8;1	8;1	8;1	>sp|P43487|RANG_HUMAN Ran-specific GTPase-activating protein OS=Homo sapiens GN=RANBP1 PE=1 SV=1	2	8	8	8	RANG_HUMAN Ran-specific GTPase-activating protein	RANBP1	27.7765	27.6202	27.5887	27.1529	27.7489	27.7412	28.0792	28.25	27.9381	0.0163337	0.279297	-0.427304	0	0.608531	0.910367	0.114175	0	27	26	45	25	39	35	44	33	39	7	7	7	8	7	7	7	7	7	59.7	59.7	59.7
sp|Q9UPU9|SMAG1_HUMAN	sp|Q9UPU9|SMAG1_HUMAN	2	2	2	>sp|Q9UPU9|SMAG1_HUMAN Protein Smaug homolog 1 OS=Homo sapiens GN=SAMD4A PE=1 SV=3	1	2	2	2	SMAG1_HUMAN Protein Smaug homolog 1	SAMD4A	19.5499	19.6366	19.8495	19.3576	19.8938	20.1293	20.202	20.0689	20.0451	0.0136557	0.2625	-0.426699	0	0.663655	0.922372	-0.114877	0	0	0	0	1	0	0	1	2	0	1	2	1	2	2	2	1	2	2	5.4	5.4	5.4
sp|Q93100|KPBB_HUMAN	sp|Q93100|KPBB_HUMAN	1	1	1	>sp|Q93100|KPBB_HUMAN Phosphorylase b kinase regulatory subunit beta OS=Homo sapiens GN=PHKB PE=1 SV=3	1	1	1	1	KPBB_HUMAN Phosphorylase b kinase regulatory subunit beta	PHKB	17.5006	17.8218	17.9507	17.8993	17.4483	17.8484	17.9985	17.7873	18.7628	0.261021	0.534209	-0.425218	0	0.901849	0.984418	0.0256837	0	0	1	1	3	2	1	2	0	1	1	1	1	1	1	1	1	1	1	1.1	1.1	1.1
sp|Q70HW3|SAMC_HUMAN	sp|Q70HW3|SAMC_HUMAN	3	3	3	>sp|Q70HW3|SAMC_HUMAN S-adenosylmethionine mitochondrial carrier protein OS=Homo sapiens GN=SLC25A26 PE=2 SV=1	1	3	3	3	SAMC_HUMAN S-adenosylmethionine mitochondrial carrier protein	SLC25A26	19.4456	19.5631	20.2831	19.9094	19.7278	20.9449	20.3302	19.6459	20.5873	0.331596	0.570091	-0.423892	0	0.403357	0.802818	-0.430099	0	0	1	1	1	3	1	1	2	2	3	3	3	3	3	3	3	3	3	17.9	17.9	17.9
sp|Q14997|PSME4_HUMAN	sp|Q14997|PSME4_HUMAN	10	10	10	>sp|Q14997|PSME4_HUMAN Proteasome activator complex subunit 4 OS=Homo sapiens GN=PSME4 PE=1 SV=2	1	10	10	10	PSME4_HUMAN Proteasome activator complex subunit 4	PSME4	22.1966	22.3216	22.0649	22.344	22.4195	22.5754	22.6542	22.5242	22.6723	0.00849178	0.245461	-0.422511	0	0.0665658	0.716712	-0.251958	0	3	5	3	2	9	10	7	6	8	8	9	9	9	9	9	9	9	9	7.2	7.2	7.2
sp|O43426|SYNJ1_HUMAN	sp|O43426|SYNJ1_HUMAN	2	2	2	>sp|O43426|SYNJ1_HUMAN Synaptojanin-1 OS=Homo sapiens GN=SYNJ1 PE=1 SV=2	1	2	2	2	SYNJ1_HUMAN Synaptojanin-1	SYNJ1	18.8053	18.4535	19.1253	19.0926	19.0746	19.5503	19.0517	19.6648	18.9331	0.230366	0.512513	-0.421796	0	0.148452	0.654659	-0.444454	0	0	1	0	0	2	1	0	1	1	1	2	2	2	2	2	2	2	2	1.7	1.7	1.7
sp|Q86VR2|F134C_HUMAN	sp|Q86VR2|F134C_HUMAN	2	2	2	>sp|Q86VR2|F134C_HUMAN Protein FAM134C OS=Homo sapiens GN=FAM134C PE=1 SV=1	1	2	2	2	F134C_HUMAN Protein FAM134C	FAM134C	21.8642	21.9244	21.7959	21.9585	22.189	22.2062	22.1746	22.0749	22.5984	0.0628655	0.362916	-0.421169	0	0.0436039	0.696199	-0.256413	0	1	4	2	4	3	3	4	3	3	2	2	2	2	2	2	2	2	2	7.1	7.1	7.1
sp|O00178|GTPB1_HUMAN	sp|O00178|GTPB1_HUMAN	4	4	4	>sp|O00178|GTPB1_HUMAN GTP-binding protein 1 OS=Homo sapiens GN=GTPBP1 PE=1 SV=3	1	4	4	4	GTPB1_HUMAN GTP-binding protein 1	GTPBP1	21.2918	22.261	21.4247	21.875	21.9088	21.6848	21.9198	22.0452	22.2716	0.260271	0.534626	-0.419746	0	0.626633	0.899311	-0.163757	0	2	11	7	8	9	6	9	4	7	2	3	3	3	2	2	3	4	3	9	9	9
sp|Q14156|EFR3A_HUMAN	sp|Q14156|EFR3A_HUMAN	4	4	4	>sp|Q14156|EFR3A_HUMAN Protein EFR3 homolog A OS=Homo sapiens GN=EFR3A PE=1 SV=2	1	4	4	4	EFR3A_HUMAN Protein EFR3 homolog A	EFR3A	19.7484	19.3994	19.7774	20.0393	19.6765	20.3902	20.0455	20.135	19.9988	0.0307993	0.314598	-0.418042	0	0.17517	0.697084	-0.393586	0	1	1	0	1	1	0	2	2	0	3	3	1	3	2	3	4	2	2	6.8	6.8	6.8
sp|Q6P996|PDXD1_HUMAN;sp|Q6P474|PDXD2_HUMAN	sp|Q6P996|PDXD1_HUMAN	12;2	12;2	12;2	>sp|Q6P996|PDXD1_HUMAN Pyridoxal-dependent decarboxylase domain-containing protein 1 OS=Homo sapiens GN=PDXDC1 PE=1 SV=2	2	12	12	12	PDXD1_HUMAN Pyridoxal-dependent decarboxylase domain-containing protein 1	PDXDC1	23.7728	23.7054	23.7879	23.7462	24.0373	24.2563	24.0869	24.1933	24.2378	0.00125574	0.1845	-0.417316	0	0.160417	0.764834	-0.257937	0	4	6	5	7	7	7	10	7	10	12	11	11	11	11	9	11	10	11	23	23	23
sp|Q9NUS5|AP5S1_HUMAN	sp|Q9NUS5|AP5S1_HUMAN	2	2	2	>sp|Q9NUS5|AP5S1_HUMAN AP-5 complex subunit sigma-1 OS=Homo sapiens GN=AP5S1 PE=1 SV=1	1	2	2	2	AP5S1_HUMAN AP-5 complex subunit sigma-1	AP5S1	18.7378	19.0147	18.5481	18.8983	18.3991	19.541	19.2066	19.072	19.2679	0.0478776	0.349229	-0.415292	0	0.642118	0.899309	-0.17927	0	0	0	0	0	0	1	0	0	2	2	2	2	1	1	2	1	1	2	15.5	15.5	15.5
sp|Q68CQ7|GL8D1_HUMAN	sp|Q68CQ7|GL8D1_HUMAN	5	5	5	>sp|Q68CQ7|GL8D1_HUMAN Glycosyltransferase 8 domain-containing protein 1 OS=Homo sapiens GN=GLT8D1 PE=1 SV=2	1	5	5	5	GL8D1_HUMAN Glycosyltransferase 8 domain-containing protein 1	GLT8D1	23.055	22.7303	23.005	22.8915	22.8152	23.2184	23.2864	23.3259	23.4206	0.0188056	0.299291	-0.414238	0	0.79236	0.960821	-0.0449155	0	8	6	6	9	10	14	12	12	9	5	5	5	5	5	4	5	4	4	19.7	19.7	19.7
sp|Q9Y399|RT02_HUMAN	sp|Q9Y399|RT02_HUMAN	6	6	6	>sp|Q9Y399|RT02_HUMAN 28S ribosomal protein S2, mitochondrial OS=Homo sapiens GN=MRPS2 PE=1 SV=1	1	6	6	6	RT02_HUMAN 28S ribosomal protein S2, mitochondrial	MRPS2	23.6331	23.3717	22.5373	23.5855	23.5449	23.5112	23.7619	23.7054	23.316	0.31325	0.564723	-0.413708	0	0.330458	0.783117	-0.366485	0	3	1	2	1	4	2	4	8	5	6	6	6	6	6	6	6	6	6	27.7	27.7	27.7
sp|Q9P1Q0|VPS54_HUMAN	sp|Q9P1Q0|VPS54_HUMAN	2	2	2	>sp|Q9P1Q0|VPS54_HUMAN Vacuolar protein sorting-associated protein 54 OS=Homo sapiens GN=VPS54 PE=1 SV=2	1	2	2	2	VPS54_HUMAN Vacuolar protein sorting-associated protein 54	VPS54	27.2891	27.63	27.3205	27.8367	27.648	27.4973	27.3777	27.7742	28.3286	0.235442	0.520069	-0.413594	0	0.166511	0.772488	-0.247445	0	8	7	6	10	9	6	9	12	9	1	2	2	2	2	2	2	2	1	3.6	3.6	3.6
sp|Q5UCC4|EMC10_HUMAN	sp|Q5UCC4|EMC10_HUMAN	1	1	1	>sp|Q5UCC4|EMC10_HUMAN ER membrane protein complex subunit 10 OS=Homo sapiens GN=EMC10 PE=1 SV=1	1	1	1	1	EMC10_HUMAN ER membrane protein complex subunit 10	EMC10	21.2248	21.2765	21.7985	20.8066	21.7357	21.2878	21.9456	21.9787	21.6155	0.129294	0.440439	-0.413346	0	0.655011	0.904257	0.156584	0	0	2	3	0	2	3	2	4	2	1	1	1	1	1	1	1	1	1	6.5	6.5	6.5
sp|P08572|CO4A2_HUMAN	sp|P08572|CO4A2_HUMAN	11	11	11	>sp|P08572|CO4A2_HUMAN Collagen alpha-2(IV) chain OS=Homo sapiens GN=COL4A2 PE=1 SV=4	1	11	11	11	CO4A2_HUMAN Collagen alpha-2(IV) chain	COL4A2	25.3739	25.6379	25.4237	25.5085	25.7083	25.5154	25.8392	25.9563	25.8798	0.00931804	0.257287	-0.413219	0	0.396036	0.899654	-0.0988827	0	17	27	29	20	28	31	28	31	31	7	10	10	10	10	10	8	10	9	10.8	10.8	10.8
sp|Q16795|NDUA9_HUMAN	sp|Q16795|NDUA9_HUMAN	16	16	16	>sp|Q16795|NDUA9_HUMAN NADH dehydrogenase [ubiquinone] 1 alpha subcomplex subunit 9, mitochondrial OS=Homo sapiens GN=NDUFA9 PE=1 SV=2	1	16	16	16	NDUA9_HUMAN NADH dehydrogenase [ubiquinone] 1 alpha subcomplex subunit 9, mitochondrial	NDUFA9	25.0984	25.9124	26.0015	25.9105	26.0301	26.2071	26.0713	26.0568	26.1218	0.225315	0.514227	-0.412516	0	0.275628	0.753195	-0.378451	0	37	34	36	31	41	39	33	31	34	15	15	16	15	16	16	16	14	14	51.5	51.5	51.5
sp|Q07352|TISB_HUMAN	sp|Q07352|TISB_HUMAN	2	2	1	>sp|Q07352|TISB_HUMAN Zinc finger protein 36, C3H1 type-like 1 OS=Homo sapiens GN=ZFP36L1 PE=1 SV=1	1	2	2	1	TISB_HUMAN Zinc finger protein 36, C3H1 type-like 1	ZFP36L1	19.5948	20.08	19.8026	20.9263	20.1291	20.8804	20.5269	20.123	20.0572	0.113947	0.418224	-0.409857	0	0.0495451	0.403379	-0.819403	0	1	3	1	4	2	2	2	1	1	2	2	2	2	2	2	2	2	2	9.2	9.2	5.3
sp|P02511|CRYAB_HUMAN	sp|P02511|CRYAB_HUMAN	3	3	3	>sp|P02511|CRYAB_HUMAN Alpha-crystallin B chain OS=Homo sapiens GN=CRYAB PE=1 SV=2	1	3	3	3	CRYAB_HUMAN Alpha-crystallin B chain	CRYAB	22.8319	23.0092	22.5643	23.0117	22.9035	23.1998	23.0266	23.3752	23.2287	0.0676194	0.376361	-0.408337	0	0.203181	0.797376	-0.23652	0	3	1	7	9	6	1	1	5	1	3	3	3	2	3	3	3	3	2	20	20	20
sp|O00764|PDXK_HUMAN	sp|O00764|PDXK_HUMAN	12	12	12	>sp|O00764|PDXK_HUMAN Pyridoxal kinase OS=Homo sapiens GN=PDXK PE=1 SV=1	1	12	12	12	PDXK_HUMAN Pyridoxal kinase	PDXK	24.7594	24.975	25.1187	24.869	25.3387	25.2835	25.2021	25.5742	25.301	0.055554	0.363302	-0.408096	0	0.305784	0.84514	-0.212717	0	23	27	21	18	23	21	20	22	27	12	11	12	12	12	12	12	12	12	59	59	59
sp|Q14195|DPYL3_HUMAN	sp|Q14195|DPYL3_HUMAN	26	22	21	>sp|Q14195|DPYL3_HUMAN Dihydropyrimidinase-related protein 3 OS=Homo sapiens GN=DPYSL3 PE=1 SV=1	1	26	22	21	DPYL3_HUMAN Dihydropyrimidinase-related protein 3	DPYSL3	28.4375	28.4329	28.3826	28.5116	28.5458	28.7998	28.8202	28.9389	28.7174	0.00355947	0.228145	-0.407824	0	0.0951812	0.783449	-0.201416	0	162	173	157	140	162	180	187	172	187	21	21	21	22	22	22	22	22	22	66.8	57.9	56.7
sp|Q9UKM7|MA1B1_HUMAN	sp|Q9UKM7|MA1B1_HUMAN	7	7	7	>sp|Q9UKM7|MA1B1_HUMAN Endoplasmic reticulum mannosyl-oligosaccharide 1,2-alpha-mannosidase OS=Homo sapiens GN=MAN1B1 PE=1 SV=2	1	7	7	7	MA1B1_HUMAN Endoplasmic reticulum mannosyl-oligosaccharide 1,2-alpha-mannosidase	MAN1B1	22.438	22.8947	22.5044	21.7893	22.8086	22.8256	23.1726	22.9919	22.8957	0.067719	0.377336	-0.407714	0	0.729111	0.92395	0.137849	0	1	2	8	0	1	6	4	3	4	5	7	7	6	6	7	6	7	6	15.2	15.2	15.2
sp|Q13490|BIRC2_HUMAN;sp|Q13489|BIRC3_HUMAN	sp|Q13490|BIRC2_HUMAN	4;1	4;1	4;1	>sp|Q13490|BIRC2_HUMAN Baculoviral IAP repeat-containing protein 2 OS=Homo sapiens GN=BIRC2 PE=1 SV=2	2	4	4	4	BIRC2_HUMAN Baculoviral IAP repeat-containing protein 2	BIRC2	19.9829	20.2087	20.0552	20.3536	20.2626	20.0639	20.2409	20.2136	21.0146	0.207024	0.503083	-0.407413	0	0.253494	0.855074	-0.144431	0	0	0	0	0	0	0	2	2	3	3	2	3	3	3	4	3	4	3	10.8	10.8	10.8
sp|Q9H4A5|GLP3L_HUMAN	sp|Q9H4A5|GLP3L_HUMAN	4	3	3	>sp|Q9H4A5|GLP3L_HUMAN Golgi phosphoprotein 3-like OS=Homo sapiens GN=GOLPH3L PE=1 SV=1	1	4	3	3	GLP3L_HUMAN Golgi phosphoprotein 3-like	GOLPH3L	22.3676	22.666	22.5091	22.5415	22.8529	22.931	22.794	23.2336	22.7366	0.085398	0.392751	-0.40714	0	0.150383	0.754206	-0.260897	0	0	5	3	2	3	3	5	2	2	2	3	3	3	3	3	3	2	3	20	15.4	15.4
sp|Q9BRZ2|TRI56_HUMAN	sp|Q9BRZ2|TRI56_HUMAN	1	1	1	>sp|Q9BRZ2|TRI56_HUMAN E3 ubiquitin-protein ligase TRIM56 OS=Homo sapiens GN=TRIM56 PE=1 SV=3	1	1	1	1	TRI56_HUMAN E3 ubiquitin-protein ligase TRIM56	TRIM56	16.852	16.9128	16.9712	17.0871	17.6841	16.8943	16.9767	17.5035	17.6476	0.0882872	0.37174	-0.463936	0	0.266636	0.773897	-0.309834	0	0	0	0	0	1	0	0	0	0	1	0	1	1	0	0	1	1	1	2.8	2.8	2.8
sp|Q9Y3M8|STA13_HUMAN	sp|Q9Y3M8|STA13_HUMAN	4	4	4	>sp|Q9Y3M8|STA13_HUMAN StAR-related lipid transfer protein 13 OS=Homo sapiens GN=STARD13 PE=1 SV=2	1	4	4	4	STA13_HUMAN StAR-related lipid transfer protein 13	STARD13	21.7202	21.437	21.2801	21.5222	21.6652	21.5936	21.6592	22.1271	21.8702	0.0951852	0.406	-0.406413	0	0.444514	0.897223	-0.114603	0	0	0	0	0	1	0	2	1	3	2	3	3	4	3	3	3	2	3	5.1	5.1	5.1
sp|Q9P2W1|HOP2_HUMAN	sp|Q9P2W1|HOP2_HUMAN	1	1	1	>sp|Q9P2W1|HOP2_HUMAN Homologous-pairing protein 2 homolog OS=Homo sapiens GN=PSMC3IP PE=1 SV=1	1	1	1	1	HOP2_HUMAN Homologous-pairing protein 2 homolog	PSMC3IP	17.2914	17.2381	17.1511	17.3071	17.3658	17.3334	17.2205	18.0095	17.6683	0.155185	0.45622	-0.405936	0	0.0703318	0.868171	-0.10858	0	0	0	0	0	0	0	0	1	0	1	1	1	1	1	0	1	1	1	7.8	7.8	7.8
sp|Q9NVD7|PARVA_HUMAN	sp|Q9NVD7|PARVA_HUMAN	12	12	11	>sp|Q9NVD7|PARVA_HUMAN Alpha-parvin OS=Homo sapiens GN=PARVA PE=1 SV=1	1	12	12	11	PARVA_HUMAN Alpha-parvin	PARVA	26.4334	26.5275	26.3832	26.3642	26.7274	26.9492	26.8918	26.7717	26.8979	0.00233807	0.220976	-0.405787	0	0.256636	0.81619	-0.232257	0	19	27	26	28	31	34	34	31	27	12	12	12	12	12	12	12	12	12	30.4	30.4	28.2
sp|Q9NYQ6|CELR1_HUMAN	sp|Q9NYQ6|CELR1_HUMAN	1	1	1	>sp|Q9NYQ6|CELR1_HUMAN Cadherin EGF LAG seven-pass G-type receptor 1 OS=Homo sapiens GN=CELSR1 PE=1 SV=1	1	1	1	1	CELR1_HUMAN Cadherin EGF LAG seven-pass G-type receptor 1	CELSR1	23.5074	24.4613	23.5876	25.246	24.1004	23.9034	24.9028	24.5035	23.3673	0.503162	0.68161	-0.405786	0	0.337233	0.733417	-0.564507	0	2	1	2	4	7	3	4	0	1	1	1	1	1	1	1	1	1	1	0.6	0.6	0.6
sp|Q9Y303|NAGA_HUMAN	sp|Q9Y303|NAGA_HUMAN	1	1	1	>sp|Q9Y303|NAGA_HUMAN Putative N-acetylglucosamine-6-phosphate deacetylase OS=Homo sapiens GN=AMDHD2 PE=1 SV=2	1	1	1	1	NAGA_HUMAN Putative N-acetylglucosamine-6-phosphate deacetylase	AMDHD2	18.0192	19.0393	18.5645	18.0289	18.8829	18.9459	18.4665	18.7702	19.6009	0.418373	0.635393	-0.40491	0	0.860454	0.960822	-0.0782477	0	0	1	0	0	0	0	0	0	1	1	1	1	1	1	1	1	1	1	5.1	5.1	5.1
sp|O95219|SNX4_HUMAN	sp|O95219|SNX4_HUMAN	6	6	6	>sp|O95219|SNX4_HUMAN Sorting nexin-4 OS=Homo sapiens GN=SNX4 PE=1 SV=1	1	6	6	6	SNX4_HUMAN Sorting nexin-4	SNX4	21.3055	22.2006	21.2985	21.7262	21.862	22.3916	22.1681	21.9689	21.881	0.263762	0.542197	-0.404458	0	0.33989	0.778027	-0.391741	0	7	12	6	6	12	11	13	10	8	4	6	6	6	4	5	5	6	5	20.2	20.2	20.2
sp|O14576|DC1I1_HUMAN	sp|O14576|DC1I1_HUMAN	1	1	1	>sp|O14576|DC1I1_HUMAN Cytoplasmic dynein 1 intermediate chain 1 OS=Homo sapiens GN=DYNC1I1 PE=1 SV=2	1	1	1	1	DC1I1_HUMAN Cytoplasmic dynein 1 intermediate chain 1	DYNC1I1	22.661	23.3596	23.8788	24.1353	23.6399	24.3709	23.6968	23.8045	23.611	0.320965	0.569534	-0.40432	0	0.144269	0.551679	-0.74891	0	0	2	4	3	2	7	3	5	6	1	1	1	1	1	1	1	1	1	5.3	5.3	5.3
sp|O00468|AGRIN_HUMAN	sp|O00468|AGRIN_HUMAN	7	7	7	>sp|O00468|AGRIN_HUMAN Agrin OS=Homo sapiens GN=AGRN PE=1 SV=5	1	7	7	7	AGRIN_HUMAN Agrin	AGRN	22.6949	22.5063	22.4791	22.864	22.7554	22.9389	23.06	22.9096	22.9218	0.00833603	0.254587	-0.403691	0	0.0274525	0.636906	-0.292664	0	10	10	12	11	16	18	11	12	18	5	7	7	7	6	6	6	6	6	6.5	6.5	6.5
sp|Q2TAA2|IAH1_HUMAN	sp|Q2TAA2|IAH1_HUMAN	6	6	6	>sp|Q2TAA2|IAH1_HUMAN Isoamyl acetate-hydrolyzing esterase 1 homolog OS=Homo sapiens GN=IAH1 PE=1 SV=1	1	6	6	6	IAH1_HUMAN Isoamyl acetate-hydrolyzing esterase 1 homolog	IAH1	23.4399	23.7481	24.0667	24.0562	24.0314	24.0055	24.4072	23.9563	24.0948	0.148804	0.455052	-0.401255	0	0.198537	0.764242	-0.27948	0	9	19	22	16	20	24	19	19	17	6	6	6	5	6	6	6	6	6	34.3	34.3	34.3
sp|Q9UPN7|PP6R1_HUMAN	sp|Q9UPN7|PP6R1_HUMAN	3	3	3	>sp|Q9UPN7|PP6R1_HUMAN Serine/threonine-protein phosphatase 6 regulatory subunit 1 OS=Homo sapiens GN=PPP6R1 PE=1 SV=5	1	3	3	3	PP6R1_HUMAN Serine/threonine-protein phosphatase 6 regulatory subunit 1	PPP6R1	21.4443	21.127	20.9211	21.6324	21.4063	21.5732	22.1427	21.2647	21.2882	0.286601	0.555967	-0.401058	0	0.0885594	0.642225	-0.373126	0	0	0	0	1	2	0	2	1	0	2	3	3	2	3	3	2	2	3	6.4	6.4	6.4
sp|Q9BV20|MTNA_HUMAN	sp|Q9BV20|MTNA_HUMAN	4	4	4	>sp|Q9BV20|MTNA_HUMAN Methylthioribose-1-phosphate isomerase OS=Homo sapiens GN=MRI1 PE=1 SV=1	1	4	4	4	MTNA_HUMAN Methylthioribose-1-phosphate isomerase	MRI1	22.3073	22.3858	22.5217	22.9528	22.7222	22.8282	22.6775	22.6417	23.0971	0.065531	0.379666	-0.400463	0	0.00933526	0.490378	-0.429454	0	4	8	5	7	9	9	6	2	4	3	3	3	3	3	4	3	4	4	18.2	18.2	18.2
sp|Q6ZMU1|C3P1_HUMAN	sp|Q6ZMU1|C3P1_HUMAN	1	1	1	>sp|Q6ZMU1|C3P1_HUMAN Putative protein C3P1 OS=Homo sapiens GN=C3P1 PE=5 SV=3	1	1	1	1	C3P1_HUMAN Putative protein C3P1	C3P1	18.4479	18.1193	17.6931	19.3825	18.3952	18.9717	17.3275	19.5327	18.6012	0.585269	0.74196	-0.40035	0	0.0826212	0.491743	-0.829679	0	0	0	0	1	1	0	0	6	0	1	0	1	1	1	1	1	1	0	3.9	3.9	3.9
sp|Q9BPW8|NIPS1_HUMAN	sp|Q9BPW8|NIPS1_HUMAN	8	8	8	>sp|Q9BPW8|NIPS1_HUMAN Protein NipSnap homolog 1 OS=Homo sapiens GN=NIPSNAP1 PE=1 SV=1	1	8	8	8	NIPS1_HUMAN Protein NipSnap homolog 1	NIPSNAP1	25.6722	25.4368	25.2028	25.0831	25.6137	26.159	26.1055	25.605	25.802	0.114482	0.428458	-0.400215	0	0.620947	0.897041	-0.18132	0	13	15	23	19	17	18	17	14	16	7	7	7	7	8	7	8	8	8	30.6	30.6	30.6
sp|O00592|PODXL_HUMAN	sp|O00592|PODXL_HUMAN	13	13	13	>sp|O00592|PODXL_HUMAN Podocalyxin OS=Homo sapiens GN=PODXL PE=1 SV=2	1	13	13	13	PODXL_HUMAN Podocalyxin	PODXL	26.9188	27.326	27.0106	26.974	27.0845	26.7191	27.825	27.4412	27.1862	0.147918	0.454789	-0.398988	0	0.386531	0.868208	0.159299	0	19	28	26	25	27	22	26	31	31	12	13	11	13	13	12	12	13	12	25.4	25.4	25.4
sp|Q9Y5K8|VATD_HUMAN	sp|Q9Y5K8|VATD_HUMAN	9	9	9	>sp|Q9Y5K8|VATD_HUMAN V-type proton ATPase subunit D OS=Homo sapiens GN=ATP6V1D PE=1 SV=1	1	9	9	9	VATD_HUMAN V-type proton ATPase subunit D	ATP6V1D	23.9631	24.399	24.3498	23.9596	24.4329	24.6772	24.4997	24.7406	24.6667	0.0621329	0.377136	-0.398353	0	0.660316	0.919847	-0.11928	0	9	12	10	7	12	10	15	11	11	7	8	9	8	7	8	7	8	9	40.1	40.1	40.1
sp|O14613|BORG1_HUMAN	sp|O14613|BORG1_HUMAN	3	3	3	>sp|O14613|BORG1_HUMAN Cdc42 effector protein 2 OS=Homo sapiens GN=CDC42EP2 PE=1 SV=1	1	3	3	3	BORG1_HUMAN Cdc42 effector protein 2	CDC42EP2	21.9871	22.9668	22.2716	22.9378	23.1138	23.3023	22.8278	22.9345	22.657	0.257994	0.542442	-0.397936	0	0.0835897	0.493635	-0.709464	0	2	2	3	1	4	2	3	4	3	3	3	3	3	3	2	3	3	3	30.5	30.5	30.5
sp|Q9Y241|HIG1A_HUMAN;sp|A8MV81|HIG1C_HUMAN	sp|Q9Y241|HIG1A_HUMAN	4;1	4;1	4;1	>sp|Q9Y241|HIG1A_HUMAN HIG1 domain family member 1A, mitochondrial OS=Homo sapiens GN=HIGD1A PE=1 SV=1	2	4	4	4	HIG1A_HUMAN HIG1 domain family member 1A, mitochondrial	HIGD1A	23.1257	24.0496	24.2947	24.4891	23.23	24.8697	24.6448	23.8301	24.1873	0.404676	0.629505	-0.39737	0	0.574052	0.86001	-0.372913	0	6	5	3	2	0	7	11	4	4	3	3	4	3	3	4	3	2	3	55.9	55.9	55.9
sp|P18887|XRCC1_HUMAN	sp|P18887|XRCC1_HUMAN	1	1	1	>sp|P18887|XRCC1_HUMAN DNA repair protein XRCC1 OS=Homo sapiens GN=XRCC1 PE=1 SV=2	1	1	1	1	XRCC1_HUMAN DNA repair protein XRCC1	XRCC1	19.3982	19.239	18.8273	19.1817	19.6305	19.5942	19.7946	19.6675	19.1922	0.187924	0.497893	-0.396593	0	0.231581	0.763574	-0.313966	0	0	4	1	2	2	0	0	1	0	1	1	1	1	1	1	1	1	1	1.6	1.6	1.6
sp|Q96P48|ARAP1_HUMAN	sp|Q96P48|ARAP1_HUMAN	4	4	4	>sp|Q96P48|ARAP1_HUMAN Arf-GAP with Rho-GAP domain, ANK repeat and PH domain-containing protein 1 OS=Homo sapiens GN=ARAP1 PE=1 SV=3	1	4	4	4	ARAP1_HUMAN Arf-GAP with Rho-GAP domain, ANK repeat and PH domain-containing protein 1	ARAP1	19.7324	19.7561	19.5526	19.7554	19.8445	19.7674	19.8382	19.7724	20.6182	0.229106	0.524303	-0.395873	0	0.195688	0.874395	-0.108735	0	0	4	1	2	6	1	7	6	1	2	4	3	4	4	3	4	4	2	3.6	3.6	3.6
sp|Q99470|SDF2_HUMAN	sp|Q99470|SDF2_HUMAN	5	5	5	>sp|Q99470|SDF2_HUMAN Stromal cell-derived factor 2 OS=Homo sapiens GN=SDF2 PE=1 SV=2	1	5	5	5	SDF2_HUMAN Stromal cell-derived factor 2	SDF2	24.5742	24.8565	24.9737	25.1503	24.711	24.961	24.8981	25.2479	25.4458	0.117885	0.438883	-0.3958	0	0.467986	0.890758	-0.139311	0	8	10	18	7	10	8	12	10	12	5	5	5	5	5	5	5	5	5	37	37	37
sp|O00142|KITM_HUMAN	sp|O00142|KITM_HUMAN	2	2	2	>sp|O00142|KITM_HUMAN Thymidine kinase 2, mitochondrial OS=Homo sapiens GN=TK2 PE=1 SV=4	1	2	2	2	KITM_HUMAN Thymidine kinase 2, mitochondrial	TK2	20.8186	19.9087	20.5505	20.9987	20.5182	21.3585	20.7613	20.8795	20.8216	0.220338	0.52133	-0.394906	0	0.216778	0.682333	-0.532549	0	1	3	0	0	1	5	1	1	0	2	2	1	1	1	0	0	1	2	8.7	8.7	8.7
sp|P46379|BAG6_HUMAN	sp|P46379|BAG6_HUMAN	16	16	16	>sp|P46379|BAG6_HUMAN Large proline-rich protein BAG6 OS=Homo sapiens GN=BAG6 PE=1 SV=2	1	16	16	16	BAG6_HUMAN Large proline-rich protein BAG6	BAG6	25.1115	25.0413	25.1233	25.4101	25.3312	25.7897	25.2607	25.5264	25.6699	0.0325432	0.34337	-0.393635	0	0.0437696	0.55613	-0.418285	0	22	17	17	27	17	27	14	22	17	15	14	15	14	14	15	13	14	15	26.5	26.5	26.5
sp|Q9H446|RWDD1_HUMAN	sp|Q9H446|RWDD1_HUMAN	7	7	7	>sp|Q9H446|RWDD1_HUMAN RWD domain-containing protein 1 OS=Homo sapiens GN=RWDD1 PE=1 SV=1	1	7	7	7	RWDD1_HUMAN RWD domain-containing protein 1	RWDD1	23.4121	23.7766	24.1465	24.02	23.9415	24.2046	24.0266	24.1831	24.3055	0.158006	0.468817	-0.393308	0	0.287433	0.802122	-0.276958	0	5	10	11	6	8	10	5	7	8	7	7	7	7	7	7	7	7	7	28.8	28.8	28.8
sp|Q8IY17|PLPL6_HUMAN;sp|Q6ZV29|PLPL7_HUMAN	sp|Q8IY17|PLPL6_HUMAN	11;1	11;1	11;1	>sp|Q8IY17|PLPL6_HUMAN Neuropathy target esterase OS=Homo sapiens GN=PNPLA6 PE=1 SV=2	2	11	11	11	PLPL6_HUMAN Neuropathy target esterase	PNPLA6	23.3407	23.3945	23.2802	23.5652	23.5103	23.6231	23.621	23.7234	23.8498	0.00603299	0.255738	-0.392892	0	0.0079895	0.685256	-0.227716	0	6	9	12	6	11	11	15	8	14	11	10	10	11	9	10	9	11	10	11.4	11.4	11.4
sp|Q15526|SURF1_HUMAN	sp|Q15526|SURF1_HUMAN	2	2	2	>sp|Q15526|SURF1_HUMAN Surfeit locus protein 1 OS=Homo sapiens GN=SURF1 PE=1 SV=1	1	2	2	2	SURF1_HUMAN Surfeit locus protein 1	SURF1	19.8176	20.3095	20.045	19.853	20.2148	20.1998	20.3444	20.7803	20.2214	0.151675	0.462832	-0.391324	0	0.871776	0.980075	-0.031798	0	1	2	1	0	2	6	0	2	2	2	2	2	2	2	2	2	2	2	8.7	8.7	8.7
sp|Q6P3X3|TTC27_HUMAN	sp|Q6P3X3|TTC27_HUMAN	8	8	8	>sp|Q6P3X3|TTC27_HUMAN Tetratricopeptide repeat protein 27 OS=Homo sapiens GN=TTC27 PE=1 SV=1	1	8	8	8	TTC27_HUMAN Tetratricopeptide repeat protein 27	TTC27	22.5162	22.8056	22.6445	22.6211	22.6377	22.7319	23.0451	23.1018	22.9921	0.011998	0.300874	-0.39087	0	0.93256	0.992387	-0.00815646	0	13	12	7	17	15	9	10	8	5	8	8	8	8	8	8	8	8	7	14.5	14.5	14.5
sp|Q9Y256|FACE2_HUMAN	sp|Q9Y256|FACE2_HUMAN	2	2	2	>sp|Q9Y256|FACE2_HUMAN CAAX prenyl protease 2 OS=Homo sapiens GN=RCE1 PE=1 SV=1	1	2	2	2	FACE2_HUMAN CAAX prenyl protease 2	RCE1	18.0552	20.0502	19.806	19.5182	19.5396	20.7317	19.4779	19.4	20.2042	0.595971	0.753934	-0.390233	0	0.448206	0.801175	-0.626041	0	0	3	2	2	3	1	2	3	1	2	2	2	2	2	2	2	2	2	8.2	8.2	8.2
sp|Q9BTU6|P4K2A_HUMAN	sp|Q9BTU6|P4K2A_HUMAN	5	5	5	>sp|Q9BTU6|P4K2A_HUMAN Phosphatidylinositol 4-kinase type 2-alpha OS=Homo sapiens GN=PI4K2A PE=1 SV=1	1	5	5	5	P4K2A_HUMAN Phosphatidylinositol 4-kinase type 2-alpha	PI4K2A	21.6943	21.8641	21.9293	22.2408	21.9769	22.4495	22.4579	22.2588	21.9408	0.0787091	0.393971	-0.389911	0	0.0626983	0.614531	-0.39317	0	4	3	7	7	8	9	8	9	9	5	5	5	5	4	5	3	4	5	11.1	11.1	11.1
sp|Q8IVF7|FMNL3_HUMAN;sp|O95466|FMNL1_HUMAN	sp|Q8IVF7|FMNL3_HUMAN	15;1	15;1	9;0	>sp|Q8IVF7|FMNL3_HUMAN Formin-like protein 3 OS=Homo sapiens GN=FMNL3 PE=1 SV=3	2	15	15	9	FMNL3_HUMAN Formin-like protein 3	FMNL3	23.5372	23.2486	23.2671	23.4521	23.5778	23.775	23.7668	23.4919	23.9638	0.0781507	0.395499	-0.389882	0	0.131217	0.755137	-0.250703	0	11	5	16	14	14	20	17	12	13	12	10	13	12	13	13	13	12	14	16.6	16.6	10.7
sp|Q16706|MA2A1_HUMAN	sp|Q16706|MA2A1_HUMAN	25	25	24	>sp|Q16706|MA2A1_HUMAN Alpha-mannosidase 2 OS=Homo sapiens GN=MAN2A1 PE=1 SV=2	1	25	25	24	MA2A1_HUMAN Alpha-mannosidase 2	MAN2A1	27.0085	27.0249	27.0479	26.9558	27.1166	27.0606	27.5022	27.4124	27.3327	0.00150704	0.220781	-0.388676	0	0.739568	0.98513	-0.0172838	0	23	25	34	21	31	16	37	48	27	25	24	23	25	25	24	24	24	24	28.9	28.9	28.2
sp|Q6P179|ERAP2_HUMAN	sp|Q6P179|ERAP2_HUMAN	17	17	17	>sp|Q6P179|ERAP2_HUMAN Endoplasmic reticulum aminopeptidase 2 OS=Homo sapiens GN=ERAP2 PE=1 SV=2	1	17	17	17	ERAP2_HUMAN Endoplasmic reticulum aminopeptidase 2	ERAP2	24.7017	24.8397	24.8468	24.6303	24.8997	24.8966	25.2239	25.0292	25.2994	0.014156	0.300971	-0.388131	0	0.905071	0.98475	-0.0128276	0	22	16	34	27	36	29	38	39	45	16	16	17	16	16	17	16	17	16	22.6	22.6	22.6
sp|Q13637|RAB32_HUMAN	sp|Q13637|RAB32_HUMAN	12	12	11	>sp|Q13637|RAB32_HUMAN Ras-related protein Rab-32 OS=Homo sapiens GN=RAB32 PE=1 SV=3	1	12	12	11	RAB32_HUMAN Ras-related protein Rab-32	RAB32	26.983	26.8603	26.7353	26.6359	26.9755	27.1037	27.3664	27.3179	27.0586	0.0313341	0.342893	-0.388079	0	0.786204	0.960997	-0.0454845	0	25	32	29	25	28	31	28	20	28	12	12	12	12	12	12	12	12	12	63.6	63.6	58.7
sp|Q9BZH6|WDR11_HUMAN	sp|Q9BZH6|WDR11_HUMAN	8	8	8	>sp|Q9BZH6|WDR11_HUMAN WD repeat-containing protein 11 OS=Homo sapiens GN=WDR11 PE=1 SV=1	1	8	8	8	WDR11_HUMAN WD repeat-containing protein 11	WDR11	21.9672	22.076	21.8818	22.1957	22.1406	21.9739	22.3319	22.4236	22.3314	0.00376538	0.245818	-0.387297	0	0.214976	0.867511	-0.128372	0	5	4	6	9	7	7	4	9	8	7	6	6	7	8	7	7	8	7	9.7	9.7	9.7
sp|Q13103|SPP24_HUMAN	sp|Q13103|SPP24_HUMAN	1	1	1	>sp|Q13103|SPP24_HUMAN Secreted phosphoprotein 24 OS=Homo sapiens GN=SPP2 PE=1 SV=1	1	1	1	1	SPP24_HUMAN Secreted phosphoprotein 24	SPP2	21.4993	21.2908	21.0179	22.329	21.4115	22.2083	21.3298	22.2172	21.4222	0.285527	0.557052	-0.387097	0	0.089473	0.508753	-0.713633	0	0	0	0	1	0	2	1	1	0	1	1	1	1	1	1	1	1	1	5.7	5.7	5.7
sp|P02753|RET4_HUMAN	sp|P02753|RET4_HUMAN	7	7	7	>sp|P02753|RET4_HUMAN Retinol-binding protein 4 OS=Homo sapiens GN=RBP4 PE=1 SV=3	1	7	7	7	RET4_HUMAN Retinol-binding protein 4	RBP4	26.2425	26.0874	25.7597	27.2919	25.8986	26.0645	26.0154	26.2276	27.0057	0.310414	0.568847	-0.386386	0	0.447636	0.826284	-0.388484	0	14	13	8	26	9	19	8	11	13	7	6	5	6	6	6	7	6	7	37.3	37.3	37.3
sp|Q96T37|RBM15_HUMAN	sp|Q96T37|RBM15_HUMAN	3	3	3	>sp|Q96T37|RBM15_HUMAN Putative RNA-binding protein 15 OS=Homo sapiens GN=RBM15 PE=1 SV=2	1	3	3	3	RBM15_HUMAN Putative RNA-binding protein 15	RBM15	19.8269	20.5199	20.3015	20.2512	21.0763	20.7251	20.6218	20.3947	20.786	0.17538	0.496431	-0.384727	0	0.21104	0.685047	-0.468106	0	2	2	3	2	6	3	3	5	5	1	1	3	1	1	3	2	2	2	6.6	6.6	6.6
sp|Q96AT9|RPE_HUMAN;sp|Q2QD12|RPEL1_HUMAN	sp|Q96AT9|RPE_HUMAN;sp|Q2QD12|RPEL1_HUMAN	2;1	2;1	2;1	>sp|Q96AT9|RPE_HUMAN Ribulose-phosphate 3-epimerase OS=Homo sapiens GN=RPE PE=1 SV=1;>sp|Q2QD12|RPEL1_HUMAN Ribulose-phosphate 3-epimerase-like protein 1 OS=Homo sapiens GN=RPEL1 PE=2 SV=1	2	2	2	2	RPE_HUMAN Ribulose-phosphate 3-epimerase	RPE	22.0441	23.137	23.5978	23.3182	22.9257	23.0358	23.2545	23.2266	23.4506	0.455978	0.661525	-0.384288	0	0.74313	0.923299	-0.166951	0	4	6	10	7	10	9	6	5	9	2	2	2	2	2	2	2	2	2	11.4	11.4	11.4
sp|Q8IWJ2|GCC2_HUMAN	sp|Q8IWJ2|GCC2_HUMAN	8	8	8	>sp|Q8IWJ2|GCC2_HUMAN GRIP and coiled-coil domain-containing protein 2 OS=Homo sapiens GN=GCC2 PE=1 SV=4	1	8	8	8	GCC2_HUMAN GRIP and coiled-coil domain-containing protein 2	GCC2	22.2104	22.543	22.7714	22.9272	23.1282	23.6015	22.3299	23.2754	23.0701	0.309958	0.57157	-0.383506	0	0.0510412	0.45254	-0.710692	0	0	0	2	3	6	1	0	1	2	7	5	8	6	7	6	5	6	7	7.3	7.3	7.3
sp|Q96DZ1|ERLEC_HUMAN	sp|Q96DZ1|ERLEC_HUMAN	3	3	3	>sp|Q96DZ1|ERLEC_HUMAN Endoplasmic reticulum lectin 1 OS=Homo sapiens GN=ERLEC1 PE=1 SV=1	1	3	3	3	ERLEC_HUMAN Endoplasmic reticulum lectin 1	ERLEC1	19.8231	19.2639	19.2501	19.6647	19.3887	19.4952	19.7715	19.9663	19.7484	0.129404	0.451303	-0.38303	0	0.748372	0.949764	-0.0705064	0	5	1	1	1	2	2	2	0	3	1	2	2	2	1	1	2	3	2	5.8	5.8	5.8
sp|O94952|FBX21_HUMAN	sp|O94952|FBX21_HUMAN	2	2	2	>sp|O94952|FBX21_HUMAN F-box only protein 21 OS=Homo sapiens GN=FBXO21 PE=2 SV=2	1	2	2	2	FBX21_HUMAN F-box only protein 21	FBXO21	18.8511	18.6977	18.1064	18.6013	18.3286	18.8305	18.8333	18.9355	19.0308	0.178517	0.498002	-0.381463	0	0.902727	0.984955	-0.0350653	0	0	0	2	0	0	0	0	0	0	2	1	2	1	0	1	0	1	1	6.1	6.1	6.1
sp|O43148|MCES_HUMAN	sp|O43148|MCES_HUMAN	4	4	4	>sp|O43148|MCES_HUMAN mRNA cap guanine-N7 methyltransferase OS=Homo sapiens GN=RNMT PE=1 SV=1	1	4	4	4	MCES_HUMAN mRNA cap guanine-N7 methyltransferase	RNMT	22.348	22.3719	22.4328	22.5338	22.7203	22.9146	22.777	22.9088	22.6101	0.0133583	0.303392	-0.381046	0	0.0398548	0.619917	-0.33862	0	5	3	3	4	8	1	2	5	5	4	4	4	4	4	3	4	4	3	9.2	9.2	9.2
sp|O95870|ABHGA_HUMAN	sp|O95870|ABHGA_HUMAN	6	6	6	>sp|O95870|ABHGA_HUMAN Abhydrolase domain-containing protein 16A OS=Homo sapiens GN=ABHD16A PE=1 SV=3	1	6	6	6	ABHGA_HUMAN Abhydrolase domain-containing protein 16A	ABHD16A	22.0376	21.7892	21.7144	21.931	21.9417	21.8582	22.1511	22.3295	22.1991	0.0270163	0.343021	-0.379475	0	0.565848	0.937076	-0.063207	0	4	3	2	5	3	4	4	3	4	5	5	6	6	5	5	6	6	5	13.4	13.4	13.4
sp|Q6AI08|HEAT6_HUMAN	sp|Q6AI08|HEAT6_HUMAN	3	3	3	>sp|Q6AI08|HEAT6_HUMAN HEAT repeat-containing protein 6 OS=Homo sapiens GN=HEATR6 PE=1 SV=1	1	3	3	3	HEAT6_HUMAN HEAT repeat-containing protein 6	HEATR6	19.3862	19.9154	18.3965	19.3055	19.4817	19.5751	19.6789	19.4301	19.7235	0.452105	0.661061	-0.378143	0	0.649919	0.897436	-0.221443	0	0	1	1	0	1	0	2	0	2	2	3	3	2	3	2	2	3	3	3.2	3.2	3.2
sp|Q9BWH6|RPAP1_HUMAN	sp|Q9BWH6|RPAP1_HUMAN	5	5	5	>sp|Q9BWH6|RPAP1_HUMAN RNA polymerase II-associated protein 1 OS=Homo sapiens GN=RPAP1 PE=1 SV=3	1	5	5	5	RPAP1_HUMAN RNA polymerase II-associated protein 1	RPAP1	20.1812	20.4585	19.9692	20.3826	20.182	20.4416	20.7761	20.096	20.8689	0.251646	0.545508	-0.377367	0	0.459515	0.891895	-0.13245	0	3	2	3	1	6	6	3	2	4	4	2	4	4	4	4	4	4	5	6.7	6.7	6.7
sp|P05997|CO5A2_HUMAN	sp|P05997|CO5A2_HUMAN	3	3	3	>sp|P05997|CO5A2_HUMAN Collagen alpha-2(V) chain OS=Homo sapiens GN=COL5A2 PE=1 SV=3	1	3	3	3	CO5A2_HUMAN Collagen alpha-2(V) chain	COL5A2	22.1274	22.6446	22.1235	22.3346	23.2236	23.2345	22.851	22.6617	22.5109	0.131933	0.454859	-0.376027	0	0.140517	0.565132	-0.632395	0	0	2	4	1	3	4	7	3	3	3	3	3	3	3	3	3	2	3	3.5	3.5	3.5
sp|P07738|PMGE_HUMAN	sp|P07738|PMGE_HUMAN	6	6	6	>sp|P07738|PMGE_HUMAN Bisphosphoglycerate mutase OS=Homo sapiens GN=BPGM PE=1 SV=2	1	6	6	6	PMGE_HUMAN Bisphosphoglycerate mutase	BPGM	23.8868	23.8123	23.8712	24.01	24.0315	23.957	24.259	24.4174	24.0195	0.033434	0.35691	-0.375197	0	0.0107868	0.813851	-0.14279	0	1	5	9	1	6	6	9	10	9	4	6	5	6	6	5	5	6	4	35.1	35.1	35.1
sp|O76075|DFFB_HUMAN	sp|O76075|DFFB_HUMAN	1	1	1	>sp|O76075|DFFB_HUMAN DNA fragmentation factor subunit beta OS=Homo sapiens GN=DFFB PE=1 SV=1	1	1	1	1	DFFB_HUMAN DNA fragmentation factor subunit beta	DFFB	17.3824	17.6815	17.9448	17.4559	17.8649	17.5318	18.059	18.0428	18.0264	0.0835925	0.414897	-0.373166	0	0.812514	0.960644	0.0520229	0	0	0	2	0	1	1	0	1	1	1	1	1	1	1	1	1	1	1	5.3	5.3	5.3
sp|Q8IZ83|A16A1_HUMAN	sp|Q8IZ83|A16A1_HUMAN	6	6	6	>sp|Q8IZ83|A16A1_HUMAN Aldehyde dehydrogenase family 16 member A1 OS=Homo sapiens GN=ALDH16A1 PE=1 SV=2	1	6	6	6	A16A1_HUMAN Aldehyde dehydrogenase family 16 member A1	ALDH16A1	21.85	22.2599	22.1058	22.3872	22.5767	22.7946	22.3302	22.3322	22.6722	0.0866067	0.418563	-0.372934	0	0.0374724	0.494921	-0.514262	0	2	6	7	7	7	8	7	6	6	4	3	4	4	3	5	6	5	5	12.3	12.3	12.3
sp|O60547|GMDS_HUMAN	sp|O60547|GMDS_HUMAN	5	5	5	>sp|O60547|GMDS_HUMAN GDP-mannose 4,6 dehydratase OS=Homo sapiens GN=GMDS PE=1 SV=1	1	5	5	5	GMDS_HUMAN GDP-mannose 4,6 dehydratase	GMDS	21.6655	22.2907	22.2298	22.6028	22.2973	22.4449	22.275	22.4351	22.594	0.164452	0.495327	-0.372694	0	0.150586	0.689714	-0.386381	0	0	1	3	5	5	5	3	2	5	4	4	4	4	5	4	4	4	4	19.9	19.9	19.9
sp|Q8IVP5|FUND1_HUMAN	sp|Q8IVP5|FUND1_HUMAN	1	1	1	>sp|Q8IVP5|FUND1_HUMAN FUN14 domain-containing protein 1 OS=Homo sapiens GN=FUNDC1 PE=1 SV=1	1	1	1	1	FUND1_HUMAN FUN14 domain-containing protein 1	FUNDC1	19.3976	18.9876	19.2422	18.2472	19.5159	19.4604	19.7033	19.5851	19.4564	0.0554402	0.39264	-0.372463	0	0.770278	0.93643	0.134642	0	0	1	1	1	1	2	2	0	1	1	1	1	1	0	1	1	1	1	11	11	11
sp|Q75T13|PGAP1_HUMAN	sp|Q75T13|PGAP1_HUMAN	3	3	3	>sp|Q75T13|PGAP1_HUMAN GPI inositol-deacylase OS=Homo sapiens GN=PGAP1 PE=1 SV=1	1	3	3	3	PGAP1_HUMAN GPI inositol-deacylase	PGAP1	27.9254	28.3487	26.9031	27.6032	27.433	27.6648	27.9039	28.4233	27.9654	0.463615	0.671464	-0.37182	0	0.73347	0.923723	0.15872	0	1	2	1	1	0	3	2	1	1	3	2	3	3	3	3	3	3	3	6.5	6.5	6.5
sp|Q8IYE0|CC146_HUMAN	sp|Q8IYE0|CC146_HUMAN	2	2	2	>sp|Q8IYE0|CC146_HUMAN Coiled-coil domain-containing protein 146 OS=Homo sapiens GN=CCDC146 PE=1 SV=2	1	2	2	2	CC146_HUMAN Coiled-coil domain-containing protein 146	CCDC146	21.2457	21.4808	23.2396	21.9872	22.4224	21.589	22.2976	22.2405	22.5416	0.590728	0.753496	-0.37118	0	0.987974	0.996167	-0.0108013	0	2	2	2	0	4	1	0	1	2	2	2	2	1	2	2	2	2	2	2.4	2.4	2.4
sp|Q56VL3|OCAD2_HUMAN	sp|Q56VL3|OCAD2_HUMAN	8	8	8	>sp|Q56VL3|OCAD2_HUMAN OCIA domain-containing protein 2 OS=Homo sapiens GN=OCIAD2 PE=1 SV=1	1	8	8	8	OCAD2_HUMAN OCIA domain-containing protein 2	OCIAD2	25.6914	25.725	25.8353	25.8521	25.3143	25.1539	26.1976	25.8424	26.325	0.0696313	0.400809	-0.371076	0	0.223182	0.757475	0.310508	0	20	17	28	19	10	12	12	22	24	8	8	8	8	8	8	8	8	8	48.1	48.1	48.1
sp|Q96ND0|F210A_HUMAN	sp|Q96ND0|F210A_HUMAN	2	2	2	>sp|Q96ND0|F210A_HUMAN Protein FAM210A OS=Homo sapiens GN=FAM210A PE=1 SV=2	1	2	2	2	F210A_HUMAN Protein FAM210A	FAM210A	21.8398	21.585	21.9731	22.0425	21.7761	21.7285	22.1329	22.3489	22.0284	0.0662358	0.394459	-0.370771	0	0.756899	0.954499	-0.0497354	0	2	1	1	1	3	3	1	2	0	2	2	2	2	2	2	2	2	2	8.8	8.8	8.8
sp|O14818|PSA7_HUMAN;sp|Q8TAA3|PSA7L_HUMAN	sp|O14818|PSA7_HUMAN	15;5	15;5	15;5	>sp|O14818|PSA7_HUMAN Proteasome subunit alpha type-7 OS=Homo sapiens GN=PSMA7 PE=1 SV=1	2	15	15	15	PSA7_HUMAN Proteasome subunit alpha type-7	PSMA7	28.9347	28.561	28.4899	28.335	28.8227	28.9965	29.1648	29.1149	28.8163	0.102857	0.440356	-0.370145	0	0.827284	0.960733	-0.0562013	0	70	96	90	92	72	93	83	68	80	15	15	15	15	15	15	15	15	15	56.9	56.9	56.9
sp|P98160|PGBM_HUMAN	sp|P98160|PGBM_HUMAN	154	154	154	>sp|P98160|PGBM_HUMAN Basement membrane-specific heparan sulfate proteoglycan core protein OS=Homo sapiens GN=HSPG2 PE=1 SV=4	1	154	154	154	PGBM_HUMAN Basement membrane-specific heparan sulfate proteoglycan core protein	HSPG2	31.2726	31.5484	31.4557	31.6039	31.7488	31.8869	31.8048	31.7579	31.8231	0.0113623	0.305707	-0.369666	0	0.0493675	0.641683	-0.320906	0	728	906	905	857	981	907	952	912	1019	146	150	149	150	149	150	148	150	149	55.9	55.9	55.9
sp|Q9UBG0|MRC2_HUMAN	sp|Q9UBG0|MRC2_HUMAN	7	7	7	>sp|Q9UBG0|MRC2_HUMAN C-type mannose receptor 2 OS=Homo sapiens GN=MRC2 PE=1 SV=2	1	7	7	7	MRC2_HUMAN C-type mannose receptor 2	MRC2	21.4228	21.4587	21.1964	21.5664	21.5456	21.5253	21.9938	21.5077	21.685	0.0874278	0.419618	-0.369489	0	0.0879231	0.801142	-0.18644	0	7	3	3	6	2	3	5	1	2	5	6	2	6	3	3	5	4	3	7.2	7.2	7.2
sp|Q96F07|CYFP2_HUMAN	sp|Q96F07|CYFP2_HUMAN	19	2	2	>sp|Q96F07|CYFP2_HUMAN Cytoplasmic FMR1-interacting protein 2 OS=Homo sapiens GN=CYFIP2 PE=1 SV=2	1	19	2	2	CYFP2_HUMAN Cytoplasmic FMR1-interacting protein 2	CYFIP2	19.5098	20.0727	19.4856	20.1051	20.1269	18.9421	20.5698	19.8222	19.7843	0.312217	0.582416	-0.369387	0	0.939263	0.985806	-0.0353419	0	1	0	0	1	1	0	4	2	0	1	2	2	2	2	2	2	2	1	17.6	1.5	1.5
sp|P53779|MK10_HUMAN	sp|P53779|MK10_HUMAN	3	2	1	>sp|P53779|MK10_HUMAN Mitogen-activated protein kinase 10 OS=Homo sapiens GN=MAPK10 PE=1 SV=2	1	3	2	1	MK10_HUMAN Mitogen-activated protein kinase 10	MAPK10	20.4834	20.835	20.1489	20.3737	21.1894	20.7076	20.9496	21.2546	20.3698	0.321644	0.592315	-0.368903	0	0.434597	0.844639	-0.26779	0	0	2	0	2	1	1	2	0	0	2	2	1	2	2	2	2	2	2	6.2	4.5	1.7
sp|Q96L58|B3GT6_HUMAN	sp|Q96L58|B3GT6_HUMAN	3	3	3	>sp|Q96L58|B3GT6_HUMAN Beta-1,3-galactosyltransferase 6 OS=Homo sapiens GN=B3GALT6 PE=1 SV=2	1	3	3	3	B3GT6_HUMAN Beta-1,3-galactosyltransferase 6	B3GALT6	20.8879	20.6739	20.6491	20.7817	20.8665	20.9528	21.016	21.2435	21.055	0.0235857	0.342623	-0.367861	0	0.224037	0.866695	-0.130031	0	0	1	2	0	4	0	0	2	0	2	3	3	3	3	3	3	3	3	10.3	10.3	10.3
sp|Q92520|FAM3C_HUMAN	sp|Q92520|FAM3C_HUMAN	8	8	8	>sp|Q92520|FAM3C_HUMAN Protein FAM3C OS=Homo sapiens GN=FAM3C PE=1 SV=1	1	8	8	8	FAM3C_HUMAN Protein FAM3C	FAM3C	24.4753	24.8617	24.8711	24.4663	25.0092	25.0994	25.0166	24.9387	25.355	0.114499	0.451611	-0.367424	0	0.632909	0.910641	-0.122281	0	15	23	22	22	15	23	21	13	22	7	8	8	8	8	8	8	8	8	47.1	47.1	47.1
sp|Q9Y6A9|SPCS1_HUMAN	sp|Q9Y6A9|SPCS1_HUMAN	2	2	2	>sp|Q9Y6A9|SPCS1_HUMAN Signal peptidase complex subunit 1 OS=Homo sapiens GN=SPCS1 PE=1 SV=4	1	2	2	2	SPCS1_HUMAN Signal peptidase complex subunit 1	SPCS1	23.6379	24.7142	24.2954	24.1682	23.7979	24.4352	24.663	24.4611	24.6224	0.315161	0.587112	-0.366333	0	0.832569	0.953072	0.082051	0	1	6	4	5	6	5	2	1	7	2	2	2	2	2	2	2	2	2	31.4	31.4	31.4
sp|P07332|FES_HUMAN	sp|P07332|FES_HUMAN	2	2	2	>sp|P07332|FES_HUMAN Tyrosine-protein kinase Fes/Fps OS=Homo sapiens GN=FES PE=1 SV=3	1	2	2	2	FES_HUMAN Tyrosine-protein kinase Fes/Fps	FES	18.2825	18.2863	18.8534	19.0022	18.6681	18.6525	18.9043	18.7939	18.817	0.131559	0.461756	-0.364326	0	0.24652	0.772266	-0.300174	0	2	0	1	2	1	0	1	1	0	2	2	2	2	2	2	2	2	2	5	5	5
sp|O15118|NPC1_HUMAN	sp|O15118|NPC1_HUMAN	8	8	8	>sp|O15118|NPC1_HUMAN Niemann-Pick C1 protein OS=Homo sapiens GN=NPC1 PE=1 SV=2	1	8	8	8	NPC1_HUMAN Niemann-Pick C1 protein	NPC1	21.5779	22.1935	22.7608	22.5626	22.7801	22.7642	22.6023	22.4736	22.5478	0.349342	0.606322	-0.363853	0	0.206649	0.680564	-0.524929	0	0	1	3	12	5	3	12	3	4	4	6	8	8	8	6	7	7	7	7	7	7
sp|Q7KZN9|COX15_HUMAN	sp|Q7KZN9|COX15_HUMAN	6	6	6	>sp|Q7KZN9|COX15_HUMAN Cytochrome c oxidase assembly protein COX15 homolog OS=Homo sapiens GN=COX15 PE=1 SV=1	1	6	6	6	COX15_HUMAN Cytochrome c oxidase assembly protein COX15 homolog	COX15	22.377	22.8086	22.3128	22.035	22.6138	23.1909	22.7831	23.1736	22.6289	0.182168	0.506286	-0.36238	0	0.772769	0.942499	-0.113768	0	4	11	15	11	8	7	9	6	11	4	5	5	6	4	6	6	5	5	19.3	19.3	19.3
sp|P61513|RL37A_HUMAN;sp|A6NKH3|RL37L_HUMAN	sp|P61513|RL37A_HUMAN	6;1	6;1	6;1	>sp|P61513|RL37A_HUMAN 60S ribosomal protein L37a OS=Homo sapiens GN=RPL37A PE=1 SV=2	2	6	6	6	RL37A_HUMAN 60S ribosomal protein L37a	RPL37A	26.3203	26.9075	27.5953	27.3219	27.7568	27.5766	27.4627	27.0095	27.436	0.413404	0.648028	-0.361708	0	0.191923	0.635465	-0.610732	0	20	108	94	47	16	99	53	69	122	6	6	6	5	6	5	6	6	6	52.2	52.2	52.2
sp|Q14019|COTL1_HUMAN	sp|Q14019|COTL1_HUMAN	9	9	9	>sp|Q14019|COTL1_HUMAN Coactosin-like protein OS=Homo sapiens GN=COTL1 PE=1 SV=3	1	9	9	9	COTL1_HUMAN Coactosin-like protein	COTL1	27.5727	27.7108	27.9012	28.0798	27.9418	28.0691	28.3392	28.0793	27.8514	0.100582	0.443285	-0.361706	0	0.0452342	0.654702	-0.302011	0	18	15	17	24	27	21	16	24	12	8	9	7	8	9	8	9	9	9	64.1	64.1	64.1
sp|P57105|SYJ2B_HUMAN	sp|P57105|SYJ2B_HUMAN	4	4	4	>sp|P57105|SYJ2B_HUMAN Synaptojanin-2-binding protein OS=Homo sapiens GN=SYNJ2BP PE=1 SV=2	1	4	4	4	SYJ2B_HUMAN Synaptojanin-2-binding protein	SYNJ2BP	23.5406	22.6365	23.3769	23.7253	24.2336	23.6077	23.4575	24.188	22.9913	0.463472	0.671234	-0.360918	0	0.118151	0.561762	-0.670851	0	5	12	24	5	6	7	6	5	17	4	4	4	3	2	3	4	4	3	33.1	33.1	33.1
sp|O75179|ANR17_HUMAN	sp|O75179|ANR17_HUMAN	7	7	4	>sp|O75179|ANR17_HUMAN Ankyrin repeat domain-containing protein 17 OS=Homo sapiens GN=ANKRD17 PE=1 SV=3	1	7	7	4	ANR17_HUMAN Ankyrin repeat domain-containing protein 17	ANKRD17	23.5653	23.7837	23.5272	23.1804	23.9153	24.2037	23.7238	24.0887	24.1452	0.0797622	0.419483	-0.360505	0	0.677366	0.913771	-0.141088	0	0	2	3	0	2	6	2	4	7	5	7	6	5	6	6	6	6	6	4.1	4.1	1.9
sp|Q06323|PSME1_HUMAN	sp|Q06323|PSME1_HUMAN	14	14	14	>sp|Q06323|PSME1_HUMAN Proteasome activator complex subunit 1 OS=Homo sapiens GN=PSME1 PE=1 SV=1	1	14	14	14	PSME1_HUMAN Proteasome activator complex subunit 1	PSME1	27.4802	27.6493	27.6851	27.5896	27.7282	27.8112	28.039	28	27.8564	0.0128101	0.317887	-0.360249	0	0.310831	0.895588	-0.104769	0	25	32	29	28	35	42	42	32	44	14	14	14	14	14	14	14	14	14	53	53	53
sp|Q14571|ITPR2_HUMAN	sp|Q14571|ITPR2_HUMAN	30	25	23	>sp|Q14571|ITPR2_HUMAN Inositol 1,4,5-trisphosphate receptor type 2 OS=Homo sapiens GN=ITPR2 PE=1 SV=2	1	30	25	23	ITPR2_HUMAN Inositol 1,4,5-trisphosphate receptor type 2	ITPR2	24.0487	24.1922	24.0866	24.4249	24.4309	24.6232	24.3363	24.4717	24.5993	0.014532	0.319402	-0.35994	0	0.00792174	0.505902	-0.383831	0	11	23	20	27	26	36	35	21	28	20	22	22	22	21	22	21	22	21	14.1	12.5	11.9
sp|A2RRP1|NBAS_HUMAN	sp|A2RRP1|NBAS_HUMAN	13	13	13	>sp|A2RRP1|NBAS_HUMAN Neuroblastoma-amplified sequence OS=Homo sapiens GN=NBAS PE=1 SV=2	1	13	13	13	NBAS_HUMAN Neuroblastoma-amplified sequence	NBAS	22.7089	22.6361	22.6214	22.6462	22.7623	23.229	22.853	22.9159	23.2743	0.0552854	0.391875	-0.358903	0	0.282159	0.825528	-0.223691	0	9	11	23	23	14	22	16	22	26	9	10	9	10	10	12	9	11	11	7.6	7.6	7.6
sp|Q9HBF4|ZFYV1_HUMAN	sp|Q9HBF4|ZFYV1_HUMAN	1	1	1	>sp|Q9HBF4|ZFYV1_HUMAN Zinc finger FYVE domain-containing protein 1 OS=Homo sapiens GN=ZFYVE1 PE=1 SV=1	1	1	1	1	ZFYV1_HUMAN Zinc finger FYVE domain-containing protein 1	ZFYVE1	16.4801	16.8483	16.9355	16.9819	17.203	17.0967	17.2503	16.971	17.1174	0.0903628	0.44113	-0.358226	0	0.0915539	0.681275	-0.339259	0	0	0	1	3	1	0	1	0	0	1	1	1	1	1	0	1	1	0	1.4	1.4	1.4
sp|O15056|SYNJ2_HUMAN	sp|O15056|SYNJ2_HUMAN	10	10	10	>sp|O15056|SYNJ2_HUMAN Synaptojanin-2 OS=Homo sapiens GN=SYNJ2 PE=1 SV=3	1	10	10	10	SYNJ2_HUMAN Synaptojanin-2	SYNJ2	22.6053	22.659	22.9948	22.9161	23.0467	23.1441	23.0132	23.055	23.2631	0.0684741	0.413069	-0.357416	0	0.11113	0.715866	-0.282594	0	0	1	3	2	5	6	4	5	11	6	10	9	9	9	9	8	8	7	11	11	11
sp|P17858|PFKAL_HUMAN	sp|P17858|PFKAL_HUMAN	29	26	25	>sp|P17858|PFKAL_HUMAN ATP-dependent 6-phosphofructokinase, liver type OS=Homo sapiens GN=PFKL PE=1 SV=6	1	29	26	25	PFKAL_HUMAN ATP-dependent 6-phosphofructokinase, liver type	PFKL	27.5582	27.7268	28.0003	27.5893	27.9039	27.9197	28.2651	28.0709	28.0149	0.0763051	0.417883	-0.355161	0	0.8127	0.96439	-0.0424735	0	79	94	118	92	111	120	138	97	123	26	26	26	26	26	26	26	26	26	55.8	51.2	50
sp|P22352|GPX3_HUMAN	sp|P22352|GPX3_HUMAN	1	1	1	>sp|P22352|GPX3_HUMAN Glutathione peroxidase 3 OS=Homo sapiens GN=GPX3 PE=1 SV=2	1	1	1	1	GPX3_HUMAN Glutathione peroxidase 3	GPX3	19.6895	19.9927	19.3915	22.1509	19.8442	20.8627	19.8237	19.7529	20.5625	0.318135	0.595506	-0.355131	0	0.141364	0.505951	-1.26136	0	0	1	1	3	0	2	0	0	3	1	1	1	1	1	1	1	1	1	5.3	5.3	5.3
sp|Q8IZH2|XRN1_HUMAN	sp|Q8IZH2|XRN1_HUMAN	11	11	11	>sp|Q8IZH2|XRN1_HUMAN 5-3 exoribonuclease 1 OS=Homo sapiens GN=XRN1 PE=1 SV=1	1	11	11	11	XRN1_HUMAN 5-3 exoribonuclease 1	XRN1	22.5802	22.4925	22.6424	22.9633	23.0424	23.0602	22.905	22.8039	23.0713	0.0164184	0.335896	-0.355059	0	0.0010307	0.37152	-0.450268	0	15	8	21	14	24	20	19	16	22	10	11	11	10	11	9	11	11	10	7.6	7.6	7.6
sp|Q8IWE4|DCNL3_HUMAN	sp|Q8IWE4|DCNL3_HUMAN	5	5	5	>sp|Q8IWE4|DCNL3_HUMAN DCN1-like protein 3 OS=Homo sapiens GN=DCUN1D3 PE=1 SV=1	1	5	5	5	DCNL3_HUMAN DCN1-like protein 3	DCUN1D3	21.0451	21.7177	21.6363	21.8177	22.1135	22.1148	21.735	21.7311	21.9966	0.197189	0.52411	-0.354493	0	0.0787179	0.573717	-0.548949	0	2	5	10	7	3	2	6	4	6	4	4	5	4	5	4	4	4	4	20.1	20.1	20.1
sp|Q6N075|MFSD5_HUMAN	sp|Q6N075|MFSD5_HUMAN	2	2	2	>sp|Q6N075|MFSD5_HUMAN Molybdate-anion transporter OS=Homo sapiens GN=MFSD5 PE=1 SV=2	1	2	2	2	MFSD5_HUMAN Molybdate-anion transporter	MFSD5	20.5486	20.4582	20.7869	21.2426	20.8004	20.9146	21.2456	20.9911	20.6194	0.161587	0.500119	-0.354131	0	0.0782271	0.620934	-0.387955	0	0	0	3	2	0	3	4	0	0	2	2	2	2	1	2	2	2	2	7.8	7.8	7.8
sp|O14976|GAK_HUMAN	sp|O14976|GAK_HUMAN	7	7	7	>sp|O14976|GAK_HUMAN Cyclin-G-associated kinase OS=Homo sapiens GN=GAK PE=1 SV=2	1	7	7	7	GAK_HUMAN Cyclin-G-associated kinase	GAK	21.5223	22.2975	21.9304	22.0875	21.9745	22.3963	22.1225	22.2801	22.4037	0.213563	0.538834	-0.352022	0	0.410287	0.846364	-0.236036	0	3	11	13	12	10	11	10	12	12	5	7	7	5	6	7	6	6	7	8.6	8.6	8.6
sp|Q8IXQ6|PARP9_HUMAN	sp|Q8IXQ6|PARP9_HUMAN	1	1	1	>sp|Q8IXQ6|PARP9_HUMAN Poly [ADP-ribose] polymerase 9 OS=Homo sapiens GN=PARP9 PE=1 SV=2	1	1	1	1	PARP9_HUMAN Poly [ADP-ribose] polymerase 9	PARP9	15.6467	15.6591	15.6342	16.229	15.3033	15.8571	15.9791	16.0697	15.9456	0.000742636	0.242773	-0.351481	0	0.607263	0.899809	-0.149833	0	0	0	0	1	0	0	0	0	0	0	1	1	1	1	1	1	1	1	1.9	1.9	1.9
sp|Q8TBZ8|ZN564_HUMAN	sp|Q8TBZ8|ZN564_HUMAN	1	1	1	>sp|Q8TBZ8|ZN564_HUMAN Zinc finger protein 564 OS=Homo sapiens GN=ZNF564 PE=1 SV=1	1	1	1	1	ZN564_HUMAN Zinc finger protein 564	ZNF564	19.3999	19.0525	20.2053	19.1986	19.5757	19.1966	19.4293	20.0949	20.1866	0.44677	0.667423	-0.351087	0	0.563504	0.875365	0.22891	0	0	0	1	0	1	1	0	1	0	1	1	1	1	1	1	1	1	1	3.3	3.3	3.3
sp|Q9UBV7|B4GT7_HUMAN	sp|Q9UBV7|B4GT7_HUMAN	3	3	3	>sp|Q9UBV7|B4GT7_HUMAN Beta-1,4-galactosyltransferase 7 OS=Homo sapiens GN=B4GALT7 PE=1 SV=1	1	3	3	3	B4GT7_HUMAN Beta-1,4-galactosyltransferase 7	B4GALT7	21.1094	21.0962	20.8701	21.2708	21.0823	21.14	21.3784	21.1853	21.5652	0.0592812	0.406276	-0.351048	0	0.219269	0.855177	-0.139134	0	0	0	0	0	3	4	2	4	5	2	2	3	3	3	3	3	3	3	11	11	11
sp|Q9ULI3|HEG1_HUMAN	sp|Q9ULI3|HEG1_HUMAN	7	7	7	>sp|Q9ULI3|HEG1_HUMAN Protein HEG homolog 1 OS=Homo sapiens GN=HEG1 PE=1 SV=3	1	7	7	7	HEG1_HUMAN Protein HEG homolog 1	HEG1	19.5099	21.8402	21.7835	21.5925	21.8469	22.3858	21.3563	21.5232	21.3065	0.672411	0.806091	-0.35083	0	0.326075	0.69525	-0.897219	0	0	7	3	3	7	6	2	4	6	1	7	6	6	5	6	5	6	6	6.2	6.2	6.2
sp|Q7Z3U7|MON2_HUMAN	sp|Q7Z3U7|MON2_HUMAN	5	5	5	>sp|Q7Z3U7|MON2_HUMAN Protein MON2 homolog OS=Homo sapiens GN=MON2 PE=1 SV=3	1	5	5	5	MON2_HUMAN Protein MON2 homolog	MON2	21.501	21.5551	21.6825	21.778	22.0085	21.8722	21.9894	21.9696	21.8317	0.0086885	0.314738	-0.3507	0	0.0233337	0.62104	-0.306686	0	14	13	13	18	16	22	17	20	8	5	4	4	4	4	4	5	5	4	3.1	3.1	3.1
sp|Q96AJ9|VTI1A_HUMAN	sp|Q96AJ9|VTI1A_HUMAN	3	3	3	>sp|Q96AJ9|VTI1A_HUMAN Vesicle transport through interaction with t-SNAREs homolog 1A OS=Homo sapiens GN=VTI1A PE=1 SV=2	1	3	3	3	VTI1A_HUMAN Vesicle transport through interaction with t-SNAREs homolog 1A	VTI1A	20.7282	21.5725	21.4758	20.2535	21.2299	22.2187	21.6814	20.8799	22.2624	0.508528	0.699625	-0.349106	0	0.970357	0.993292	0.0247854	0	0	1	3	0	1	4	2	0	1	1	3	2	3	2	2	2	3	3	28.1	28.1	28.1
sp|Q6ZMI0|PPR21_HUMAN	sp|Q6ZMI0|PPR21_HUMAN	8	8	8	>sp|Q6ZMI0|PPR21_HUMAN Protein phosphatase 1 regulatory subunit 21 OS=Homo sapiens GN=PPP1R21 PE=1 SV=1	1	8	8	8	PPR21_HUMAN Protein phosphatase 1 regulatory subunit 21	PPP1R21	23.2633	23.3475	23.5422	24.0491	23.3489	23.8245	23.7991	23.8138	23.5873	0.0340664	0.37624	-0.349089	0	0.183996	0.717086	-0.356568	0	2	2	4	1	4	0	4	4	1	7	7	7	7	6	6	7	8	6	17.4	17.4	17.4
sp|Q9P2F8|SI1L2_HUMAN	sp|Q9P2F8|SI1L2_HUMAN	2	2	2	>sp|Q9P2F8|SI1L2_HUMAN Signal-induced proliferation-associated 1-like protein 2 OS=Homo sapiens GN=SIPA1L2 PE=1 SV=2	1	2	2	2	SI1L2_HUMAN Signal-induced proliferation-associated 1-like protein 2	SIPA1L2	19.6809	19.7088	19.3445	20.6767	20.0489	21.1127	19.8083	19.7659	20.2073	0.129046	0.480419	-0.349082	0	0.0350693	0.325263	-1.03471	0	0	0	0	0	0	1	1	0	0	1	1	1	2	1	1	0	1	1	2	2	2
sp|Q9HCE1|MOV10_HUMAN	sp|Q9HCE1|MOV10_HUMAN	8	8	8	>sp|Q9HCE1|MOV10_HUMAN Putative helicase MOV-10 OS=Homo sapiens GN=MOV10 PE=1 SV=2	1	8	8	8	MOV10_HUMAN Putative helicase MOV-10	MOV10	23.7036	23.708	23.9788	24.0714	24.1384	24.5514	24.4533	23.8764	24.1062	0.141725	0.498317	-0.348548	0	0.0598431	0.55658	-0.45694	0	0	1	3	3	2	5	4	0	4	8	7	8	8	6	8	8	8	7	12	12	12
sp|Q9Y3E0|GOT1B_HUMAN	sp|Q9Y3E0|GOT1B_HUMAN	4	4	4	>sp|Q9Y3E0|GOT1B_HUMAN Vesicle transport protein GOT1B OS=Homo sapiens GN=GOLT1B PE=1 SV=1	1	4	4	4	GOT1B_HUMAN Vesicle transport protein GOT1B	GOLT1B	23.5966	23.8224	23.9494	24.0049	24.1873	24.8053	24.1257	23.9708	24.3162	0.0724473	0.421648	-0.348065	0	0.108125	0.572909	-0.543025	0	27	29	39	31	30	39	38	27	32	3	3	3	3	3	4	4	4	4	28.3	28.3	28.3
sp|Q9UBB6|NCDN_HUMAN	sp|Q9UBB6|NCDN_HUMAN	8	8	8	>sp|Q9UBB6|NCDN_HUMAN Neurochondrin OS=Homo sapiens GN=NCDN PE=1 SV=1	1	8	8	8	NCDN_HUMAN Neurochondrin	NCDN	21.6589	21.709	22.2515	21.6443	22.2969	22.4555	22.1296	22.1066	22.4241	0.182709	0.520712	-0.34697	0	0.453598	0.845955	-0.259077	0	3	11	10	5	14	15	8	9	9	6	8	8	8	8	7	7	8	8	18.4	18.4	18.4
sp|P54852|EMP3_HUMAN	sp|P54852|EMP3_HUMAN	3	3	3	>sp|P54852|EMP3_HUMAN Epithelial membrane protein 3 OS=Homo sapiens GN=EMP3 PE=1 SV=1	1	3	3	3	EMP3_HUMAN Epithelial membrane protein 3	EMP3	21.1103	20.6853	20.8239	21.027	20.8004	21.1307	21.5244	21.2908	20.8431	0.215893	0.54278	-0.346275	0	0.516113	0.901305	-0.112847	0	1	1	2	0	2	2	0	2	2	3	2	2	2	2	2	2	2	2	23.3	23.3	23.3
sp|Q969Q5|RAB24_HUMAN	sp|Q969Q5|RAB24_HUMAN	5	5	5	>sp|Q969Q5|RAB24_HUMAN Ras-related protein Rab-24 OS=Homo sapiens GN=RAB24 PE=1 SV=1	1	5	5	5	RAB24_HUMAN Ras-related protein Rab-24	RAB24	22.7081	22.6981	22.7787	23.1386	23.274	23.4298	23.1071	22.758	23.3582	0.120437	0.468143	-0.346141	0	0.0032707	0.337967	-0.552471	0	4	7	6	9	7	8	5	5	14	4	5	4	5	5	5	5	4	4	37.9	37.9	37.9
sp|O60927|PP1RB_HUMAN	sp|O60927|PP1RB_HUMAN	1	1	1	>sp|O60927|PP1RB_HUMAN Protein phosphatase 1 regulatory subunit 11 OS=Homo sapiens GN=PPP1R11 PE=1 SV=1	1	1	1	1	PP1RB_HUMAN Protein phosphatase 1 regulatory subunit 11	PPP1R11	20.7587	19.9373	20.4057	20.601	21.0355	21.1189	20.7824	20.3979	20.9568	0.299146	0.587497	-0.345146	0	0.127132	0.600476	-0.551265	0	1	0	0	1	2	1	0	1	1	1	1	0	1	1	1	1	1	1	19.8	19.8	19.8
sp|Q15018|F175B_HUMAN	sp|Q15018|F175B_HUMAN	3	3	3	>sp|Q15018|F175B_HUMAN BRISC complex subunit Abro1 OS=Homo sapiens GN=FAM175B PE=1 SV=2	1	3	3	3	F175B_HUMAN BRISC complex subunit Abro1	FAM175B	21.7524	22.0433	21.5721	21.9307	21.4542	22.4101	21.7633	22.289	22.3508	0.210269	0.540703	-0.345099	0	0.668025	0.909832	-0.142417	0	2	2	2	2	3	5	0	1	5	2	3	3	3	3	3	3	3	3	9.4	9.4	9.4
sp|P48509|CD151_HUMAN	sp|P48509|CD151_HUMAN	2	2	2	>sp|P48509|CD151_HUMAN CD151 antigen OS=Homo sapiens GN=CD151 PE=1 SV=3	1	2	2	2	CD151_HUMAN CD151 antigen	CD151	22.4856	22.4968	23.3576	22.6084	22.4919	23.0017	22.2595	25.5219	21.5923	0.796133	0.871677	-0.344584	0	0.820441	0.951102	0.0793432	0	1	1	3	0	0	1	2	2	2	2	2	2	2	2	2	1	1	1	7.5	7.5	7.5
sp|A4D2G3|O2A25_HUMAN	sp|A4D2G3|O2A25_HUMAN	1	1	1	>sp|A4D2G3|O2A25_HUMAN Olfactory receptor 2A25 OS=Homo sapiens GN=OR2A25 PE=2 SV=2	1	1	1	1	O2A25_HUMAN Olfactory receptor 2A25	OR2A25	22.063	22.4246	22.5332	22.8288	21.1197	22.7075	21.6855	23.0348	23.3307	0.549417	0.726928	-0.343397	0	0.84109	0.948841	0.121634	0	10	4	2	6	7	5	5	2	5	1	1	1	1	1	1	1	1	1	4.2	4.2	4.2
sp|O60499|STX10_HUMAN	sp|O60499|STX10_HUMAN	3	3	3	>sp|O60499|STX10_HUMAN Syntaxin-10 OS=Homo sapiens GN=STX10 PE=1 SV=1	1	3	3	3	STX10_HUMAN Syntaxin-10	STX10	20.6105	20.9373	20.1222	20.4176	20.3929	21.1613	20.8579	21.0049	20.8343	0.231241	0.554043	-0.342371	0	0.78567	0.948105	-0.100579	0	2	6	3	1	5	7	2	2	1	2	3	3	3	3	2	2	3	3	18.5	18.5	18.5
sp|Q9UH62|ARMX3_HUMAN	sp|Q9UH62|ARMX3_HUMAN	8	8	8	>sp|Q9UH62|ARMX3_HUMAN Armadillo repeat-containing X-linked protein 3 OS=Homo sapiens GN=ARMCX3 PE=1 SV=1	1	8	8	8	ARMX3_HUMAN Armadillo repeat-containing X-linked protein 3	ARMCX3	23.4482	23.6099	23.5165	23.2987	23.9566	24.2173	23.7553	24.0827	23.7636	0.0435289	0.393403	-0.342351	0	0.341178	0.814815	-0.299305	0	5	7	8	7	8	20	14	5	18	7	8	8	8	8	8	8	8	7	32.5	32.5	32.5
sp|Q9UQ90|SPG7_HUMAN	sp|Q9UQ90|SPG7_HUMAN	3	3	3	>sp|Q9UQ90|SPG7_HUMAN Paraplegin OS=Homo sapiens GN=SPG7 PE=1 SV=2	1	3	3	3	SPG7_HUMAN Paraplegin	SPG7	20.2591	20.2853	20.8652	20.3201	20.7814	21.1371	20.8601	20.5325	21.0413	0.239982	0.557137	-0.341405	0	0.420778	0.843576	-0.276333	0	0	2	2	1	2	1	1	1	3	2	3	3	3	3	3	3	3	3	9.3	9.3	9.3
sp|Q8N3F8|MILK1_HUMAN	sp|Q8N3F8|MILK1_HUMAN	2	2	2	>sp|Q8N3F8|MILK1_HUMAN MICAL-like protein 1 OS=Homo sapiens GN=MICALL1 PE=1 SV=2	1	2	2	2	MILK1_HUMAN MICAL-like protein 1	MICALL1	19.5692	19.147	20.0773	19.5479	19.4395	18.8182	19.9462	20.0192	19.8514	0.280041	0.573472	-0.341098	0	0.402631	0.821684	0.329313	0	2	2	3	3	3	2	4	3	1	2	2	2	2	2	1	2	2	2	2.5	2.5	2.5
sp|O43432|IF4G3_HUMAN	sp|O43432|IF4G3_HUMAN	14	7	7	>sp|O43432|IF4G3_HUMAN Eukaryotic translation initiation factor 4 gamma 3 OS=Homo sapiens GN=EIF4G3 PE=1 SV=2	1	14	7	7	IF4G3_HUMAN Eukaryotic translation initiation factor 4 gamma 3	EIF4G3	21.7258	22.1002	21.8703	21.9695	22.106	22.1131	22.1018	22.3146	22.3026	0.0574526	0.411235	-0.340919	0	0.238714	0.845918	-0.16411	0	1	2	4	7	8	4	6	4	2	6	7	7	7	6	6	6	6	6	11.5	7.4	7.4
sp|Q8WTS6|SETD7_HUMAN	sp|Q8WTS6|SETD7_HUMAN	2	2	2	>sp|Q8WTS6|SETD7_HUMAN Histone-lysine N-methyltransferase SETD7 OS=Homo sapiens GN=SETD7 PE=1 SV=1	1	2	2	2	SETD7_HUMAN Histone-lysine N-methyltransferase SETD7	SETD7	20.5461	20.3513	20.8465	20.6719	20.2413	20.9656	20.7744	20.9697	21.0224	0.104066	0.456204	-0.340843	0	0.868587	0.966346	-0.0449524	0	2	3	3	2	1	4	1	3	3	2	2	2	2	2	2	2	2	2	8.7	8.7	8.7
sp|Q15007|FL2D_HUMAN	sp|Q15007|FL2D_HUMAN	3	3	3	>sp|Q15007|FL2D_HUMAN Pre-mRNA-splicing regulator WTAP OS=Homo sapiens GN=WTAP PE=1 SV=2	1	3	3	3	FL2D_HUMAN Pre-mRNA-splicing regulator WTAP	WTAP	23.3884	23.5996	23.9255	23.6624	23.3898	23.4629	23.9993	23.1948	24.7414	0.511305	0.700438	-0.340684	0	0.49304	0.894133	0.132777	0	0	0	0	0	1	0	0	1	2	3	2	2	2	2	2	2	2	2	13.9	13.9	13.9
sp|P15924|DESP_HUMAN	sp|P15924|DESP_HUMAN	10	10	10	>sp|P15924|DESP_HUMAN Desmoplakin OS=Homo sapiens GN=DSP PE=1 SV=3	1	10	10	10	DESP_HUMAN Desmoplakin	DSP	23.2957	24.7554	24.1649	23.8842	24.5371	23.9097	24.1029	24.3665	24.7682	0.505397	0.698384	-0.34053	0	0.939529	0.984731	-0.0383224	0	0	1	1	0	2	1	4	0	3	6	6	7	9	5	7	6	6	4	4.2	4.2	4.2
sp|Q8N3P4|VPS8_HUMAN	sp|Q8N3P4|VPS8_HUMAN	4	4	4	>sp|Q8N3P4|VPS8_HUMAN Vacuolar protein sorting-associated protein 8 homolog OS=Homo sapiens GN=VPS8 PE=1 SV=3	1	4	4	4	VPS8_HUMAN Vacuolar protein sorting-associated protein 8 homolog	VPS8	21.2894	20.675	20.7913	20.6857	21.1428	21.5634	21.0472	21.0951	21.6282	0.270744	0.569527	-0.338237	0	0.538743	0.872169	-0.212042	0	1	0	0	0	2	3	3	1	1	3	3	3	3	3	3	3	4	3	4.6	4.6	4.6
sp|Q5JSL3|DOC11_HUMAN	sp|Q5JSL3|DOC11_HUMAN	3	3	3	>sp|Q5JSL3|DOC11_HUMAN Dedicator of cytokinesis protein 11 OS=Homo sapiens GN=DOCK11 PE=1 SV=2	1	3	3	3	DOC11_HUMAN Dedicator of cytokinesis protein 11	DOCK11	20.8255	20.7344	21.1503	22.1721	21.5699	20.6922	21.5034	21.445	20.7758	0.271751	0.570503	-0.337994	0	0.268729	0.696135	-0.574671	0	0	1	5	0	2	5	1	0	5	1	3	3	3	2	2	1	2	2	1.7	1.7	1.7
sp|Q8NF64|ZMIZ2_HUMAN	sp|Q8NF64|ZMIZ2_HUMAN	1	1	1	>sp|Q8NF64|ZMIZ2_HUMAN Zinc finger MIZ domain-containing protein 2 OS=Homo sapiens GN=ZMIZ2 PE=1 SV=2	1	1	1	1	ZMIZ2_HUMAN Zinc finger MIZ domain-containing protein 2	ZMIZ2	17.7467	17.7568	17.751	17.8126	18.068	18.7185	17.8714	18.1626	18.2338	0.0381968	0.390679	-0.337767	0	0.171872	0.680672	-0.448217	0	0	0	0	0	0	1	0	0	0	1	1	1	1	1	1	1	1	1	3.8	3.8	3.8
sp|Q4G0X4|KCD21_HUMAN;sp|Q719H9|KCTD1_HUMAN	sp|Q4G0X4|KCD21_HUMAN;sp|Q719H9|KCTD1_HUMAN	2;1	2;1	2;1	>sp|Q4G0X4|KCD21_HUMAN BTB/POZ domain-containing protein KCTD21 OS=Homo sapiens GN=KCTD21 PE=1 SV=1;>sp|Q719H9|KCTD1_HUMAN BTB/POZ domain-containing protein KCTD1 OS=Homo sapiens GN=KCTD1 PE=1 SV=1	2	2	2	2	KCD21_HUMAN BTB/POZ domain-containing protein KCTD21	KCTD21	19.8185	19.405	19.3145	19.295	19.6778	20.4954	19.7547	19.7288	20.0667	0.149325	0.501739	-0.337414	0	0.467398	0.84586	-0.310062	0	0	2	0	0	2	2	0	0	1	2	2	2	2	2	2	2	2	2	9.2	9.2	9.2
sp|P78536|ADA17_HUMAN	sp|P78536|ADA17_HUMAN	2	2	2	>sp|P78536|ADA17_HUMAN Disintegrin and metalloproteinase domain-containing protein 17 OS=Homo sapiens GN=ADAM17 PE=1 SV=1	1	2	2	2	ADA17_HUMAN Disintegrin and metalloproteinase domain-containing protein 17	ADAM17	19.1719	18.821	18.1515	18.8478	18.3173	18.6068	18.9599	18.8411	19.3556	0.373829	0.630523	-0.337381	0	0.730721	0.929513	0.124158	0	0	0	0	0	1	0	1	3	0	1	2	1	2	2	1	1	2	0	3.4	3.4	3.4
sp|Q6NSJ5|LRC8E_HUMAN	sp|Q6NSJ5|LRC8E_HUMAN	3	2	2	>sp|Q6NSJ5|LRC8E_HUMAN Volume-regulated anion channel subunit LRRC8E OS=Homo sapiens GN=LRRC8E PE=1 SV=2	1	3	2	2	LRC8E_HUMAN Volume-regulated anion channel subunit LRRC8E	LRRC8E	22.9906	22.426	22.3458	22.8935	22.6551	22.2772	22.6787	22.9476	23.1482	0.239396	0.556867	-0.337367	0	0.941569	0.983565	-0.021129	0	5	2	3	6	6	2	6	6	5	2	2	1	2	2	1	2	2	1	4.9	3.6	3.6
sp|P14209|CD99_HUMAN	sp|P14209|CD99_HUMAN	1	1	1	>sp|P14209|CD99_HUMAN CD99 antigen OS=Homo sapiens GN=CD99 PE=1 SV=1	1	1	1	1	CD99_HUMAN CD99 antigen	CD99	19.2171	18.9189	18.3754	18.4454	18.8798	19.575	20.429	19.5277	17.5647	0.721711	0.827892	-0.336679	0	0.768301	0.937072	-0.129591	0	0	0	0	0	0	0	1	0	0	1	1	1	1	1	1	1	1	1	7.6	7.6	7.6
sp|Q15388|TOM20_HUMAN	sp|Q15388|TOM20_HUMAN	2	2	2	>sp|Q15388|TOM20_HUMAN Mitochondrial import receptor subunit TOM20 homolog OS=Homo sapiens GN=TOMM20 PE=1 SV=1	1	2	2	2	TOM20_HUMAN Mitochondrial import receptor subunit TOM20 homolog	TOMM20	23.1543	23.6293	24.3745	24.2567	22.9643	24.3145	24.5948	23.8034	23.7686	0.492854	0.698711	-0.336216	0	0.834987	0.951058	-0.125808	0	0	2	1	3	1	1	1	1	0	2	2	2	2	2	2	2	2	2	17.2	17.2	17.2
sp|Q9Y3R5|DOP2_HUMAN	sp|Q9Y3R5|DOP2_HUMAN	2	2	2	>sp|Q9Y3R5|DOP2_HUMAN Protein dopey-2 OS=Homo sapiens GN=DOPEY2 PE=1 SV=5	1	2	2	2	DOP2_HUMAN Protein dopey-2	DOPEY2	20.126	20.4974	20.2322	20.2564	20.2588	20.5431	20.7605	20.1797	20.9224	0.252169	0.56293	-0.335676	0	0.667137	0.943548	-0.0675608	0	2	1	2	2	2	1	2	3	1	2	2	2	2	2	2	2	2	2	1.2	1.2	1.2
sp|Q8N8A6|DDX51_HUMAN	sp|Q8N8A6|DDX51_HUMAN	4	4	4	>sp|Q8N8A6|DDX51_HUMAN ATP-dependent RNA helicase DDX51 OS=Homo sapiens GN=DDX51 PE=1 SV=3	1	4	4	4	DDX51_HUMAN ATP-dependent RNA helicase DDX51	DDX51	21.7664	20.534	21.8866	21.3311	21.4309	21.9913	21.4824	21.3904	22.3204	0.556827	0.738085	-0.335375	0	0.713434	0.91167	-0.188732	0	2	0	1	1	4	2	1	0	1	3	4	4	4	4	4	4	4	3	9.8	9.8	9.8
sp|Q9HC36|MRM3_HUMAN	sp|Q9HC36|MRM3_HUMAN	2	2	2	>sp|Q9HC36|MRM3_HUMAN rRNA methyltransferase 3, mitochondrial OS=Homo sapiens GN=RNMTL1 PE=1 SV=2	1	2	2	2	MRM3_HUMAN rRNA methyltransferase 3, mitochondrial	RNMTL1	17.9031	18.382	18.4881	18.0747	18.6385	18.0185	18.727	18.3184	18.73	0.21341	0.544408	-0.334057	0	0.961173	0.992786	0.0138563	0	0	1	2	1	1	0	0	0	1	2	2	2	2	1	2	2	2	1	10.2	10.2	10.2
sp|Q9NQT5|EXOS3_HUMAN	sp|Q9NQT5|EXOS3_HUMAN	7	7	7	>sp|Q9NQT5|EXOS3_HUMAN Exosome complex component RRP40 OS=Homo sapiens GN=EXOSC3 PE=1 SV=3	1	7	7	7	EXOS3_HUMAN Exosome complex component RRP40	EXOSC3	25.4128	25.8242	25.9191	25.1597	26.003	25.9686	25.8177	26.0515	26.289	0.181125	0.52876	-0.334028	0	0.980379	0.994911	0.00827726	0	2	2	6	0	3	6	2	5	5	7	7	7	7	7	6	4	7	7	45.5	45.5	45.5
sp|Q9NUP1|BL1S4_HUMAN	sp|Q9NUP1|BL1S4_HUMAN	1	1	1	>sp|Q9NUP1|BL1S4_HUMAN Biogenesis of lysosome-related organelles complex 1 subunit 4 OS=Homo sapiens GN=BLOC1S4 PE=1 SV=1	1	1	1	1	BL1S4_HUMAN Biogenesis of lysosome-related organelles complex 1 subunit 4	BLOC1S4	21.0109	20.4775	19.2438	20.1906	20.6364	20.0147	20.813	20.6305	20.2903	0.573461	0.749082	-0.333839	0	0.95074	0.983179	-0.0364889	0	0	0	2	0	0	1	0	0	0	1	1	1	1	1	1	1	1	1	8.3	8.3	8.3
sp|Q92882|OSTF1_HUMAN	sp|Q92882|OSTF1_HUMAN	8	8	8	>sp|Q92882|OSTF1_HUMAN Osteoclast-stimulating factor 1 OS=Homo sapiens GN=OSTF1 PE=1 SV=2	1	8	8	8	OSTF1_HUMAN Osteoclast-stimulating factor 1	OSTF1	26.5094	26.2975	26.1998	25.6789	26.4658	26.7758	26.8061	26.7221	26.477	0.0686472	0.438549	-0.332841	0	0.936576	0.985692	0.028712	0	20	15	18	20	28	19	21	17	9	7	8	6	7	6	7	7	8	7	43.9	43.9	43.9
sp|O14683|P5I11_HUMAN	sp|O14683|P5I11_HUMAN	1	1	1	>sp|O14683|P5I11_HUMAN Tumor protein p53-inducible protein 11 OS=Homo sapiens GN=TP53I11 PE=1 SV=2	1	1	1	1	P5I11_HUMAN Tumor protein p53-inducible protein 11	TP53I11	18.023	20.9036	21.0926	20.233	20.5508	21.6141	20.6561	19.5428	20.8187	0.771524	0.855555	-0.332815	0	0.502576	0.814044	-0.792936	0	0	3	2	2	4	1	3	5	5	1	1	1	1	1	1	1	1	1	5.3	5.3	5.3
sp|Q9BQ24|ZFY21_HUMAN	sp|Q9BQ24|ZFY21_HUMAN	2	2	2	>sp|Q9BQ24|ZFY21_HUMAN Zinc finger FYVE domain-containing protein 21 OS=Homo sapiens GN=ZFYVE21 PE=1 SV=1	1	2	2	2	ZFY21_HUMAN Zinc finger FYVE domain-containing protein 21	ZFYVE21	21.1571	21.7122	21.2327	20.6619	22.1529	22.4995	21.8599	21.2807	21.9551	0.292071	0.593206	-0.331196	0	0.530999	0.847381	-0.404058	0	0	0	1	0	1	1	3	0	0	2	2	2	2	2	2	2	2	2	13.2	13.2	13.2
sp|Q9BW91|NUDT9_HUMAN	sp|Q9BW91|NUDT9_HUMAN	2	2	2	>sp|Q9BW91|NUDT9_HUMAN ADP-ribose pyrophosphatase, mitochondrial OS=Homo sapiens GN=NUDT9 PE=1 SV=1	1	2	2	2	NUDT9_HUMAN ADP-ribose pyrophosphatase, mitochondrial	NUDT9	18.7399	18.7777	18.5764	19.4189	19.6773	20.385	18.4875	20.2999	18.2998	0.632606	0.786075	-0.331073	0	0.0187247	0.217714	-1.12905	0	0	0	1	0	1	2	0	2	0	1	1	2	1	2	1	1	1	2	6	6	6
sp|Q13445|TMED1_HUMAN	sp|Q13445|TMED1_HUMAN	5	5	5	>sp|Q13445|TMED1_HUMAN Transmembrane emp24 domain-containing protein 1 OS=Homo sapiens GN=TMED1 PE=1 SV=1	1	5	5	5	TMED1_HUMAN Transmembrane emp24 domain-containing protein 1	TMED1	23.6359	23.7661	23.3167	23.7151	23.5633	23.9599	24.1857	23.9772	23.5477	0.224647	0.554076	-0.330633	0	0.382128	0.858898	-0.17319	0	15	13	12	7	12	11	8	9	8	4	4	4	4	4	5	4	4	4	26.4	26.4	26.4
sp|Q9UBQ6|EXTL2_HUMAN	sp|Q9UBQ6|EXTL2_HUMAN	4	4	4	>sp|Q9UBQ6|EXTL2_HUMAN Exostosin-like 2 OS=Homo sapiens GN=EXTL2 PE=1 SV=1	1	4	4	4	EXTL2_HUMAN Exostosin-like 2	EXTL2	20.7724	20.3845	20.9685	21.3344	21.2365	21.753	21.4146	21.0825	20.6176	0.315893	0.599461	-0.329742	0	0.0349052	0.395417	-0.732843	0	0	0	1	4	1	6	3	3	2	2	4	3	3	2	3	3	2	3	13	13	13
sp|Q14159|SPIDR_HUMAN	sp|Q14159|SPIDR_HUMAN	1	1	1	>sp|Q14159|SPIDR_HUMAN DNA repair-scaffolding protein OS=Homo sapiens GN=SPIDR PE=1 SV=2	1	1	1	1	SPIDR_HUMAN DNA repair-scaffolding protein	SPIDR	20.0035	19.8731	19.5433	19.4754	20.1651	20.332	20.2404	19.9255	20.2426	0.12911	0.496458	-0.32953	0	0.56716	0.89049	-0.184206	0	0	0	0	0	0	0	1	0	0	1	1	1	1	1	1	1	1	1	1.6	1.6	1.6
sp|Q16762|THTR_HUMAN	sp|Q16762|THTR_HUMAN	6	6	6	>sp|Q16762|THTR_HUMAN Thiosulfate sulfurtransferase OS=Homo sapiens GN=TST PE=1 SV=4	1	6	6	6	THTR_HUMAN Thiosulfate sulfurtransferase	TST	23.6121	23.8804	23.8218	23.5281	23.6592	24.1061	23.9601	24.146	24.1966	0.0386831	0.396737	-0.329461	0	0.972769	0.99496	0.00700823	0	7	12	11	2	9	10	12	11	10	6	6	6	6	6	6	5	6	6	26.9	26.9	26.9
sp|Q5TAQ9|DCAF8_HUMAN	sp|Q5TAQ9|DCAF8_HUMAN	3	3	3	>sp|Q5TAQ9|DCAF8_HUMAN DDB1- and CUL4-associated factor 8 OS=Homo sapiens GN=DCAF8 PE=1 SV=1	1	3	3	3	DCAF8_HUMAN DDB1- and CUL4-associated factor 8	DCAF8	20.1099	20.5716	20.8137	20.7801	20.7122	20.8236	21.0797	20.6743	20.726	0.247451	0.564094	-0.328219	0	0.260626	0.79824	-0.273561	0	2	5	2	5	5	1	6	4	1	2	3	3	3	3	3	3	3	3	8.4	8.4	8.4
sp|Q9UET6|TRM7_HUMAN	sp|Q9UET6|TRM7_HUMAN	2	2	2	>sp|Q9UET6|TRM7_HUMAN Putative tRNA (cytidine(32)/guanosine(34)-2-O)-methyltransferase OS=Homo sapiens GN=FTSJ1 PE=1 SV=2	1	2	2	2	TRM7_HUMAN Putative tRNA (cytidine(32)/guanosine(34)-2-O)-methyltransferase	FTSJ1	21.7374	21.7873	22.2253	21.8988	21.7992	22.0552	22.2697	22.2063	22.2555	0.104205	0.470256	-0.327216	0	0.995156	1	-0.00111071	0	4	4	3	3	8	4	5	3	2	2	2	2	2	2	2	2	2	2	10.3	10.3	10.3
sp|Q9NX46|ARHL2_HUMAN	sp|Q9NX46|ARHL2_HUMAN	4	4	4	>sp|Q9NX46|ARHL2_HUMAN Poly(ADP-ribose) glycohydrolase ARH3 OS=Homo sapiens GN=ADPRHL2 PE=1 SV=1	1	4	4	4	ARHL2_HUMAN Poly(ADP-ribose) glycohydrolase ARH3	ADPRHL2	22.2459	22.8858	21.9142	22.0056	22.6762	23.1674	23.1663	22.5917	22.2679	0.446903	0.673995	-0.326663	0	0.576757	0.871702	-0.267726	0	2	5	1	0	3	5	1	3	3	4	4	4	3	3	4	3	3	4	14	14	14
sp|P40337|VHL_HUMAN	sp|P40337|VHL_HUMAN	1	1	1	>sp|P40337|VHL_HUMAN Von Hippel-Lindau disease tumor suppressor OS=Homo sapiens GN=VHL PE=1 SV=2	1	1	1	1	VHL_HUMAN Von Hippel-Lindau disease tumor suppressor	VHL	17.5646	17.7086	17.5959	17.8605	18.4229	18.0955	17.8443	17.9513	18.051	0.0116469	0.352145	-0.325837	0	0.0407102	0.507313	-0.503256	0	0	0	0	0	1	0	0	0	0	1	1	1	1	0	1	1	1	1	11.7	11.7	11.7
sp|Q8WVQ1|CANT1_HUMAN	sp|Q8WVQ1|CANT1_HUMAN	1	1	1	>sp|Q8WVQ1|CANT1_HUMAN Soluble calcium-activated nucleotidase 1 OS=Homo sapiens GN=CANT1 PE=1 SV=1	1	1	1	1	CANT1_HUMAN Soluble calcium-activated nucleotidase 1	CANT1	19.904	19.9211	19.2466	19.9836	19.7194	19.7814	19.7367	20.1685	20.1415	0.283082	0.588975	-0.324977	0	0.591146	0.901632	-0.137549	0	0	0	0	0	0	0	0	0	1	1	1	1	1	1	1	1	1	1	4	4	4
sp|Q92922|SMRC1_HUMAN	sp|Q92922|SMRC1_HUMAN	7	4	4	>sp|Q92922|SMRC1_HUMAN SWI/SNF complex subunit SMARCC1 OS=Homo sapiens GN=SMARCC1 PE=1 SV=3	1	7	4	4	SMRC1_HUMAN SWI/SNF complex subunit SMARCC1	SMARCC1	21.5281	21.2933	22.1412	21.5894	21.9068	21.9538	21.8078	21.8974	22.2283	0.316934	0.606976	-0.323683	0	0.589623	0.897186	-0.162464	0	1	1	5	0	4	5	4	4	4	4	2	4	4	4	4	4	2	4	8.9	5.7	5.7
sp|Q5T447|HECD3_HUMAN	sp|Q5T447|HECD3_HUMAN	8	8	8	>sp|Q5T447|HECD3_HUMAN E3 ubiquitin-protein ligase HECTD3 OS=Homo sapiens GN=HECTD3 PE=1 SV=1	1	8	8	8	HECD3_HUMAN E3 ubiquitin-protein ligase HECTD3	HECTD3	20.8964	20.8775	20.9193	20.9138	21.0763	21.2289	21.092	21.2389	21.3319	0.0103238	0.350351	-0.323235	0	0.128746	0.816821	-0.175317	0	2	1	0	3	3	1	2	1	1	7	6	6	7	7	5	5	5	5	13.7	13.7	13.7
sp|P28062|PSB8_HUMAN	sp|P28062|PSB8_HUMAN	8	8	8	>sp|P28062|PSB8_HUMAN Proteasome subunit beta type-8 OS=Homo sapiens GN=PSMB8 PE=1 SV=3	1	8	8	8	PSB8_HUMAN Proteasome subunit beta type-8	PSMB8	25.1164	25.2358	25.0824	24.9037	25.2186	25.334	25.8233	25.0179	25.563	0.252276	0.569868	-0.323231	0	0.960171	0.994602	-0.00726636	0	8	7	6	6	11	10	16	4	12	8	8	8	8	8	8	7	8	8	49.6	49.6	49.6
sp|Q8NBN3|TM87A_HUMAN	sp|Q8NBN3|TM87A_HUMAN	6	6	6	>sp|Q8NBN3|TM87A_HUMAN Transmembrane protein 87A OS=Homo sapiens GN=TMEM87A PE=1 SV=3	1	6	6	6	TM87A_HUMAN Transmembrane protein 87A	TMEM87A	22.3621	22.738	23.1234	22.9301	22.1988	22.7461	23.4537	22.9787	22.7594	0.343163	0.621331	-0.322809	0	0.727412	0.932684	0.116185	0	1	3	3	4	1	2	1	2	2	5	6	6	5	5	4	5	4	6	14.1	14.1	14.1
sp|Q9BWF3|RBM4_HUMAN;sp|Q9BQ04|RBM4B_HUMAN	sp|Q9BWF3|RBM4_HUMAN;sp|Q9BQ04|RBM4B_HUMAN	11;8	11;8	11;8	>sp|Q9BWF3|RBM4_HUMAN RNA-binding protein 4 OS=Homo sapiens GN=RBM4 PE=1 SV=1;>sp|Q9BQ04|RBM4B_HUMAN RNA-binding protein 4B OS=Homo sapiens GN=RBM4B PE=1 SV=1	2	11	11	11	RBM4_HUMAN RNA-binding protein 4	RBM4	25.1354	24.9859	25.0597	25.4164	25.5947	25.6832	25.3915	25.2684	25.4886	0.0138021	0.36445	-0.322496	0	0.00488635	0.390634	-0.50441	0	19	20	27	16	17	29	14	12	17	11	11	10	11	10	10	11	11	10	40.7	40.7	40.7
sp|O75027|ABCB7_HUMAN	sp|O75027|ABCB7_HUMAN	5	5	5	>sp|O75027|ABCB7_HUMAN ATP-binding cassette sub-family B member 7, mitochondrial OS=Homo sapiens GN=ABCB7 PE=1 SV=2	1	5	5	5	ABCB7_HUMAN ATP-binding cassette sub-family B member 7, mitochondrial	ABCB7	19.8447	22.9939	22.0723	21.1892	22.3065	22.8433	21.9551	21.9189	22.0037	0.747703	0.844981	-0.322302	0	0.674957	0.888884	-0.476046	0	1	4	2	1	4	5	1	2	2	2	4	4	3	4	4	4	4	4	7.2	7.2	7.2
sp|P78330|SERB_HUMAN	sp|P78330|SERB_HUMAN	8	8	8	>sp|P78330|SERB_HUMAN Phosphoserine phosphatase OS=Homo sapiens GN=PSPH PE=1 SV=2	1	8	8	8	SERB_HUMAN Phosphoserine phosphatase	PSPH	25.0231	24.8769	24.4938	24.0501	24.6	25.2401	25.2108	25.1244	25.0246	0.125627	0.496725	-0.321996	0	0.680208	0.907518	0.167864	0	2	12	8	4	8	9	10	5	9	8	8	7	8	7	7	6	8	8	52.9	52.9	52.9
sp|P56537|IF6_HUMAN	sp|P56537|IF6_HUMAN	11	11	11	>sp|P56537|IF6_HUMAN Eukaryotic translation initiation factor 6 OS=Homo sapiens GN=EIF6 PE=1 SV=1	1	11	11	11	IF6_HUMAN Eukaryotic translation initiation factor 6	EIF6	28.4108	28.8268	28.7705	28.3563	28.8871	29.2874	29.0821	28.9457	28.9461	0.079957	0.451386	-0.321927	0	0.591867	0.896087	-0.17427	0	27	46	49	34	48	46	33	36	31	10	10	11	10	10	10	11	11	10	60	60	60
sp|P78316|NOP14_HUMAN	sp|P78316|NOP14_HUMAN	4	4	4	>sp|P78316|NOP14_HUMAN Nucleolar protein 14 OS=Homo sapiens GN=NOP14 PE=1 SV=3	1	4	4	4	NOP14_HUMAN Nucleolar protein 14	NOP14	20.6045	22.1697	20.929	21.2176	20.4937	21.3577	23.1568	20.1246	21.3871	0.763804	0.852968	-0.32181	0	0.718793	0.907636	0.21141	0	1	1	1	1	2	0	2	1	1	3	3	3	4	4	3	3	3	3	6.2	6.2	6.2
sp|Q05639|EF1A2_HUMAN	sp|Q05639|EF1A2_HUMAN	16	3	3	>sp|Q05639|EF1A2_HUMAN Elongation factor 1-alpha 2 OS=Homo sapiens GN=EEF1A2 PE=1 SV=1	1	16	3	3	EF1A2_HUMAN Elongation factor 1-alpha 2	EEF1A2	22.5568	22.9481	22.9966	23.131	23.8017	23.5804	22.8773	23.4608	23.1279	0.215955	0.55502	-0.321483	0	0.0499856	0.468537	-0.670539	0	1	1	1	2	4	2	1	1	4	3	3	3	3	3	3	2	3	3	44.7	18.1	18.1
sp|Q14703|MBTP1_HUMAN	sp|Q14703|MBTP1_HUMAN	1	1	1	>sp|Q14703|MBTP1_HUMAN Membrane-bound transcription factor site-1 protease OS=Homo sapiens GN=MBTPS1 PE=1 SV=1	1	1	1	1	MBTP1_HUMAN Membrane-bound transcription factor site-1 protease	MBTPS1	18.6394	18.5065	18.3302	18.7039	18.9276	18.4095	18.909	18.878	18.6529	0.0560925	0.429295	-0.321273	0	0.341886	0.844903	-0.188285	0	1	2	0	2	1	1	1	1	0	1	1	1	1	1	1	1	1	1	2.4	2.4	2.4
sp|O95427|PIGN_HUMAN	sp|O95427|PIGN_HUMAN	2	2	2	>sp|O95427|PIGN_HUMAN GPI ethanolamine phosphate transferase 1 OS=Homo sapiens GN=PIGN PE=1 SV=1	1	2	2	2	PIGN_HUMAN GPI ethanolamine phosphate transferase 1	PIGN	21.3319	21.9602	22.3952	22.3986	22.3922	22.6077	22.5207	21.9134	22.2164	0.416875	0.661477	-0.321037	0	0.145983	0.616773	-0.570395	0	3	4	3	3	4	3	1	2	5	2	2	2	2	2	2	2	2	2	3	3	3
sp|Q9NQT4|EXOS5_HUMAN	sp|Q9NQT4|EXOS5_HUMAN	5	5	5	>sp|Q9NQT4|EXOS5_HUMAN Exosome complex component RRP46 OS=Homo sapiens GN=EXOSC5 PE=1 SV=1	1	5	5	5	EXOS5_HUMAN Exosome complex component RRP46	EXOSC5	23.069	22.7914	22.9869	23.1069	22.9858	22.9334	23.35	23.3568	23.1031	0.0520924	0.422032	-0.320836	0	0.572404	0.942871	-0.0596021	0	1	1	7	1	3	5	9	2	7	5	5	5	5	5	5	5	5	5	40.4	40.4	40.4
sp|Q86UX7|URP2_HUMAN	sp|Q86UX7|URP2_HUMAN	21	21	21	>sp|Q86UX7|URP2_HUMAN Fermitin family homolog 3 OS=Homo sapiens GN=FERMT3 PE=1 SV=1	1	21	21	21	URP2_HUMAN Fermitin family homolog 3	FERMT3	26.1981	26.1824	26.0881	26.1242	26.158	26.2196	26.3995	26.4881	26.5432	0.00407092	0.320557	-0.320737	0	0.814888	0.983627	-0.0110722	0	35	36	57	33	42	51	57	61	62	20	20	20	20	20	21	20	20	20	45	45	45
sp|Q9Y5S1|TRPV2_HUMAN	sp|Q9Y5S1|TRPV2_HUMAN	2	2	2	>sp|Q9Y5S1|TRPV2_HUMAN Transient receptor potential cation channel subfamily V member 2 OS=Homo sapiens GN=TRPV2 PE=1 SV=1	1	2	2	2	TRPV2_HUMAN Transient receptor potential cation channel subfamily V member 2	TRPV2	18.2724	18.4763	18.5234	18.2219	18.9778	20.1488	17.9027	19.4697	18.8608	0.526675	0.717636	-0.320363	0	0.288381	0.691832	-0.692111	0	0	0	0	0	1	2	0	1	0	1	2	2	1	2	1	2	1	1	3.4	3.4	3.4
sp|Q9ULH1|ASAP1_HUMAN	sp|Q9ULH1|ASAP1_HUMAN	8	8	6	>sp|Q9ULH1|ASAP1_HUMAN Arf-GAP with SH3 domain, ANK repeat and PH domain-containing protein 1 OS=Homo sapiens GN=ASAP1 PE=1 SV=4	1	8	8	6	ASAP1_HUMAN Arf-GAP with SH3 domain, ANK repeat and PH domain-containing protein 1	ASAP1	21.6609	21.6647	21.9231	21.8149	22.0867	22.2436	21.9771	22.1309	22.1018	0.0315866	0.392514	-0.320349	0	0.121362	0.718065	-0.298819	0	6	10	5	7	11	5	8	7	6	7	7	5	6	7	7	7	7	5	7.4	7.4	6.4
sp|O14874|BCKD_HUMAN	sp|O14874|BCKD_HUMAN	1	1	1	>sp|O14874|BCKD_HUMAN [3-methyl-2-oxobutanoate dehydrogenase [lipoamide]] kinase, mitochondrial OS=Homo sapiens GN=BCKDK PE=1 SV=2	1	1	1	1	BCKD_HUMAN [3-methyl-2-oxobutanoate dehydrogenase [lipoamide]] kinase, mitochondrial	BCKDK	16.9451	18.3882	17.6335	18.4332	17.8123	19.938	18.2034	17.9856	17.7379	0.505411	0.70402	-0.319999	0	0.229216	0.609919	-1.07224	0	0	2	2	5	2	4	2	2	1	1	1	1	1	1	1	1	1	1	4.1	4.1	4.1
sp|Q7Z5K2|WAPL_HUMAN	sp|Q7Z5K2|WAPL_HUMAN	2	2	2	>sp|Q7Z5K2|WAPL_HUMAN Wings apart-like protein homolog OS=Homo sapiens GN=WAPL PE=1 SV=1	1	2	2	2	WAPL_HUMAN Wings apart-like protein homolog	WAPL	19.6608	20.0838	19.6532	19.9152	20.2153	19.6094	20.2986	19.9486	20.1085	0.141384	0.506156	-0.319301	0	0.639793	0.91921	-0.113976	0	0	1	0	1	1	0	1	0	1	1	1	2	2	2	2	2	2	2	3.1	3.1	3.1
sp|Q9P265|DIP2B_HUMAN;sp|Q14689|DIP2A_HUMAN	sp|Q9P265|DIP2B_HUMAN	6;1	6;1	5;0	>sp|Q9P265|DIP2B_HUMAN Disco-interacting protein 2 homolog B OS=Homo sapiens GN=DIP2B PE=1 SV=3	2	6	6	5	DIP2B_HUMAN Disco-interacting protein 2 homolog B	DIP2B	24.6083	24.9526	24.6542	25.0494	24.785	25.6216	25.035	25.3308	24.8065	0.161815	0.524009	-0.319078	0	0.199579	0.702377	-0.413615	0	1	0	1	1	3	5	1	0	3	3	6	6	6	6	6	5	6	6	6	6	4.4
sp|Q9H1E5|TMX4_HUMAN	sp|Q9H1E5|TMX4_HUMAN	4	4	4	>sp|Q9H1E5|TMX4_HUMAN Thioredoxin-related transmembrane protein 4 OS=Homo sapiens GN=TMX4 PE=1 SV=1	1	4	4	4	TMX4_HUMAN Thioredoxin-related transmembrane protein 4	TMX4	22.4047	22.2005	22.3011	22.6173	22.698	22.7906	22.736	22.4567	22.6683	0.0362598	0.406359	-0.318249	0	0.00664494	0.505046	-0.399881	0	6	9	11	8	11	13	11	8	11	3	3	4	4	4	4	3	4	4	12	12	12
sp|P37198|NUP62_HUMAN	sp|P37198|NUP62_HUMAN	5	5	5	>sp|P37198|NUP62_HUMAN Nuclear pore glycoprotein p62 OS=Homo sapiens GN=NUP62 PE=1 SV=3	1	5	5	5	NUP62_HUMAN Nuclear pore glycoprotein p62	NUP62	22.1537	22.5804	22.6018	22.3613	22.5354	23.0256	22.6078	22.7589	22.9202	0.13833	0.506756	-0.317007	0	0.472416	0.868265	-0.195485	0	8	12	8	3	9	12	11	11	13	5	5	4	5	5	5	4	5	5	15.1	15.1	15.1
sp|Q8IXM2|BAP18_HUMAN	sp|Q8IXM2|BAP18_HUMAN	4	4	4	>sp|Q8IXM2|BAP18_HUMAN Chromatin complexes subunit BAP18 OS=Homo sapiens GN=BAP18 PE=1 SV=1	1	4	4	4	BAP18_HUMAN Chromatin complexes subunit BAP18	BAP18	22.3692	22.5822	22.4845	22.4971	22.4865	22.875	22.7142	22.7629	22.9099	0.0204174	0.381293	-0.317005	0	0.376781	0.873615	-0.140866	0	1	2	1	2	6	1	5	2	3	4	3	3	4	2	3	3	4	2	39.5	39.5	39.5
sp|Q8N5N7|RM50_HUMAN	sp|Q8N5N7|RM50_HUMAN	3	3	3	>sp|Q8N5N7|RM50_HUMAN 39S ribosomal protein L50, mitochondrial OS=Homo sapiens GN=MRPL50 PE=1 SV=2	1	3	3	3	RM50_HUMAN 39S ribosomal protein L50, mitochondrial	MRPL50	21.4927	22.3132	22.3182	21.9555	22.1341	22.37	22.2259	22.2811	22.5667	0.342133	0.621831	-0.316563	0	0.727728	0.933083	-0.111842	0	0	4	7	2	2	4	2	1	2	2	3	2	2	2	2	2	2	2	25.9	25.9	25.9
sp|Q7L8L6|FAKD5_HUMAN	sp|Q7L8L6|FAKD5_HUMAN	5	5	5	>sp|Q7L8L6|FAKD5_HUMAN FAST kinase domain-containing protein 5 OS=Homo sapiens GN=FASTKD5 PE=1 SV=1	1	5	5	5	FAKD5_HUMAN FAST kinase domain-containing protein 5	FASTKD5	21.0035	20.8322	21.2441	21.7558	20.7345	21.8886	21.0992	21.4003	21.5293	0.144374	0.513319	-0.316317	0	0.322197	0.762238	-0.432973	0	0	1	3	3	2	4	0	3	2	2	4	5	3	4	3	4	4	4	9.8	9.8	9.8
sp|O14981|BTAF1_HUMAN	sp|O14981|BTAF1_HUMAN	4	4	4	>sp|O14981|BTAF1_HUMAN TATA-binding protein-associated factor 172 OS=Homo sapiens GN=BTAF1 PE=1 SV=2	1	4	4	4	BTAF1_HUMAN TATA-binding protein-associated factor 172	BTAF1	19.6085	19.0967	19.4183	19.5054	19.4856	19.6201	19.5707	19.4607	20.0394	0.245004	0.568527	-0.315748	0	0.354004	0.859986	-0.162488	0	2	3	3	2	2	4	1	5	3	3	3	2	2	2	2	1	3	2	2.8	2.8	2.8
sp|Q9BV68|RN126_HUMAN	sp|Q9BV68|RN126_HUMAN	1	1	1	>sp|Q9BV68|RN126_HUMAN E3 ubiquitin-protein ligase RNF126 OS=Homo sapiens GN=RNF126 PE=1 SV=1	1	1	1	1	RN126_HUMAN E3 ubiquitin-protein ligase RNF126	RNF126	19.0259	19.6612	19.4803	19.37	19.7289	19.0587	19.5883	19.8121	19.7129	0.189622	0.541118	-0.315299	0	0.990845	0.997773	0.00330289	0	1	0	0	0	0	0	0	0	0	1	1	1	1	1	1	1	1	1	4	4	4
sp|Q8WZA9|IRGQ_HUMAN	sp|Q8WZA9|IRGQ_HUMAN	7	7	7	>sp|Q8WZA9|IRGQ_HUMAN Immunity-related GTPase family Q protein OS=Homo sapiens GN=IRGQ PE=1 SV=1	1	7	7	7	IRGQ_HUMAN Immunity-related GTPase family Q protein	IRGQ	23.1678	23.6122	23.5765	23.7837	23.528	24.0635	23.8211	23.643	23.8367	0.112986	0.497439	-0.314791	0	0.18171	0.717182	-0.339577	0	0	3	7	11	6	8	6	7	9	6	6	7	6	7	7	6	7	7	21.5	21.5	21.5
sp|Q00577|PURA_HUMAN	sp|Q00577|PURA_HUMAN	3	3	3	>sp|Q00577|PURA_HUMAN Transcriptional activator protein Pur-alpha OS=Homo sapiens GN=PURA PE=1 SV=2	1	3	3	3	PURA_HUMAN Transcriptional activator protein Pur-alpha	PURA	21.7532	21.8023	21.8879	21.9102	22.0529	21.7811	22.0881	22.0438	22.2534	0.0137988	0.370803	-0.313963	0	0.31715	0.896329	-0.100294	0	3	0	0	0	4	2	3	2	4	2	2	2	2	3	3	2	3	3	18	18	18
sp|O00303|EIF3F_HUMAN	sp|O00303|EIF3F_HUMAN	11	11	11	>sp|O00303|EIF3F_HUMAN Eukaryotic translation initiation factor 3 subunit F OS=Homo sapiens GN=EIF3F PE=1 SV=1	1	11	11	11	EIF3F_HUMAN Eukaryotic translation initiation factor 3 subunit F	EIF3F	26.6753	26.7832	26.7543	26.9407	26.8514	27.2989	27.0331	27.0508	27.0708	0.000767154	0.29928	-0.313962	0	0.105591	0.715936	-0.292697	0	63	66	66	58	61	48	61	43	49	10	11	11	11	11	11	10	11	10	33.9	33.9	33.9
sp|P23381|SYWC_HUMAN	sp|P23381|SYWC_HUMAN	31	31	31	>sp|P23381|SYWC_HUMAN Tryptophan--tRNA ligase, cytoplasmic OS=Homo sapiens GN=WARS PE=1 SV=2	1	31	31	31	SYWC_HUMAN Tryptophan--tRNA ligase, cytoplasmic	WARS	28.8214	28.8715	28.7758	28.8859	29.0987	29.0406	29.1766	29.0755	29.1577	0.00165294	0.306459	-0.313731	0	0.0553428	0.783235	-0.185501	0	175	201	209	176	196	188	228	177	215	29	31	29	30	31	30	29	30	31	71.3	71.3	71.3
sp|Q9UL03|INT6_HUMAN	sp|Q9UL03|INT6_HUMAN	1	1	1	>sp|Q9UL03|INT6_HUMAN Integrator complex subunit 6 OS=Homo sapiens GN=INTS6 PE=1 SV=1	1	1	1	1	INT6_HUMAN Integrator complex subunit 6	INTS6	17.6958	17.0557	17.3441	17.7125	17.8059	18.2703	17.5614	17.7765	17.6981	0.184069	0.542145	-0.313454	0	0.0895385	0.557701	-0.56437	0	4	2	1	2	1	1	4	3	0	1	1	1	1	1	1	1	1	1	1	1	1
sp|Q68D10|SPT2_HUMAN	sp|Q68D10|SPT2_HUMAN	1	1	1	>sp|Q68D10|SPT2_HUMAN Protein SPT2 homolog OS=Homo sapiens GN=SPTY2D1 PE=1 SV=3	1	1	1	1	SPT2_HUMAN Protein SPT2 homolog	SPTY2D1	18.0072	18.6411	18.5587	18.21	18.5984	18.6626	18.307	18.6755	19.1642	0.380649	0.649286	-0.313229	0	0.736655	0.943394	-0.0880222	0	0	1	0	1	0	0	1	2	0	1	1	1	1	1	1	1	1	1	1.8	1.8	1.8
sp|O14646|CHD1_HUMAN	sp|O14646|CHD1_HUMAN	7	7	5	>sp|O14646|CHD1_HUMAN Chromodomain-helicase-DNA-binding protein 1 OS=Homo sapiens GN=CHD1 PE=1 SV=2	1	7	7	5	CHD1_HUMAN Chromodomain-helicase-DNA-binding protein 1	CHD1	21.9163	21.9778	22.0829	22.3528	22.4345	22.4051	22.3923	22.2248	22.2989	0.0103493	0.365002	-0.312995	0	0.00171083	0.427119	-0.405154	0	9	5	8	6	8	7	9	9	9	5	6	5	6	6	6	5	6	6	4.4	4.4	3.2
sp|Q709C8|VP13C_HUMAN;REV__sp|Q8NEL9|DDHD1_HUMAN	sp|Q709C8|VP13C_HUMAN	29;1	29;1	28;0	>sp|Q709C8|VP13C_HUMAN Vacuolar protein sorting-associated protein 13C OS=Homo sapiens GN=VPS13C PE=1 SV=1	2	29	29	28	VP13C_HUMAN Vacuolar protein sorting-associated protein 13C	VPS13C	24.8244	24.9188	24.9614	25.1762	25.1452	25.3208	25.171	25.2497	25.2216	0.00256449	0.317792	-0.312519	0	0.00985046	0.574696	-0.3125	0	6	7	12	17	20	26	24	16	13	19	22	23	24	23	24	22	21	20	11.9	11.9	11.8
sp|P49585|PCY1A_HUMAN	sp|P49585|PCY1A_HUMAN	9	9	5	>sp|P49585|PCY1A_HUMAN Choline-phosphate cytidylyltransferase A OS=Homo sapiens GN=PCYT1A PE=1 SV=2	1	9	9	5	PCY1A_HUMAN Choline-phosphate cytidylyltransferase A	PCYT1A	23.7379	23.9112	23.9344	23.893	24.1972	24.2712	23.8835	24.374	24.2622	0.124323	0.502664	-0.312077	0	0.119458	0.737898	-0.259295	0	9	12	11	8	17	8	8	14	16	8	7	8	7	7	7	7	8	6	33.2	33.2	17.2
sp|Q9BXL7|CAR11_HUMAN	sp|Q9BXL7|CAR11_HUMAN	3	3	3	>sp|Q9BXL7|CAR11_HUMAN Caspase recruitment domain-containing protein 11 OS=Homo sapiens GN=CARD11 PE=1 SV=3	1	3	3	3	CAR11_HUMAN Caspase recruitment domain-containing protein 11	CARD11	20.1203	20.5585	20.5548	23.0194	21.1058	20.9139	20.8919	20.8874	20.3904	0.230893	0.564035	-0.312018	0	0.138859	0.506051	-1.26848	0	0	2	1	3	6	2	2	1	2	1	3	3	3	3	3	3	3	3	3.2	3.2	3.2
sp|Q27J81|INF2_HUMAN	sp|Q27J81|INF2_HUMAN	27	27	27	>sp|Q27J81|INF2_HUMAN Inverted formin-2 OS=Homo sapiens GN=INF2 PE=1 SV=2	1	27	27	27	INF2_HUMAN Inverted formin-2	INF2	25.6283	25.2819	25.6479	25.8299	25.7953	26.0436	25.7861	25.6988	26.0083	0.106958	0.498289	-0.311648	0	0.0595891	0.616722	-0.370204	0	45	30	53	46	61	50	47	36	52	26	25	25	26	27	26	26	26	26	33.4	33.4	33.4
sp|Q9Y2G8|DJC16_HUMAN	sp|Q9Y2G8|DJC16_HUMAN	4	4	4	>sp|Q9Y2G8|DJC16_HUMAN DnaJ homolog subfamily C member 16 OS=Homo sapiens GN=DNAJC16 PE=2 SV=3	1	4	4	4	DJC16_HUMAN DnaJ homolog subfamily C member 16	DNAJC16	19.7061	18.717	19.4051	19.6268	19.0282	19.1085	19.5262	19.7004	19.5365	0.354864	0.633185	-0.311648	0	0.953551	0.985948	0.0215505	0	2	2	1	1	0	1	1	2	0	4	3	2	3	3	2	2	4	2	6.8	6.8	6.8
sp|Q9ULH0|KDIS_HUMAN	sp|Q9ULH0|KDIS_HUMAN	5	5	5	>sp|Q9ULH0|KDIS_HUMAN Kinase D-interacting substrate of 220 kDa OS=Homo sapiens GN=KIDINS220 PE=1 SV=3	1	5	5	5	KDIS_HUMAN Kinase D-interacting substrate of 220 kDa	KIDINS220	20.714	20.7808	20.7843	20.9264	20.4409	21.2466	20.9701	21.1312	21.1124	0.00503212	0.340685	-0.311548	0	0.660052	0.922457	-0.111597	0	0	0	0	2	0	5	1	1	2	1	2	2	2	3	3	3	3	4	3.7	3.7	3.7
sp|Q8IWB7|WDFY1_HUMAN	sp|Q8IWB7|WDFY1_HUMAN	14	14	14	>sp|Q8IWB7|WDFY1_HUMAN WD repeat and FYVE domain-containing protein 1 OS=Homo sapiens GN=WDFY1 PE=1 SV=1	1	14	14	14	WDFY1_HUMAN WD repeat and FYVE domain-containing protein 1	WDFY1	24.8158	24.7428	24.9231	25.0239	24.9971	24.9736	25.156	25.1457	25.1137	0.00445907	0.338479	-0.31124	0	0.0346488	0.798552	-0.170933	0	14	12	19	21	15	15	17	20	18	13	13	13	13	13	12	13	12	13	42.2	42.2	42.2
sp|P21283|VATC1_HUMAN	sp|P21283|VATC1_HUMAN	14	14	14	>sp|P21283|VATC1_HUMAN V-type proton ATPase subunit C 1 OS=Homo sapiens GN=ATP6V1C1 PE=1 SV=4	1	14	14	14	VATC1_HUMAN V-type proton ATPase subunit C 1	ATP6V1C1	24.1292	24.1144	24.1283	24.9311	24.3821	25.0226	24.31	24.5239	24.4709	0.00851178	0.359775	-0.31096	0	0.030723	0.425371	-0.654611	0	24	14	17	20	21	25	19	11	17	11	13	12	12	13	13	13	13	11	47.1	47.1	47.1
sp|Q9H1C4|UN93B_HUMAN	sp|Q9H1C4|UN93B_HUMAN	1	1	1	>sp|Q9H1C4|UN93B_HUMAN Protein unc-93 homolog B1 OS=Homo sapiens GN=UNC93B1 PE=1 SV=2	1	1	1	1	UN93B_HUMAN Protein unc-93 homolog B1	UNC93B1	18.8404	18.3052	19.2299	18.7564	18.7392	19.4777	18.827	18.7763	19.7049	0.483898	0.699793	-0.310883	0	0.611375	0.894494	-0.199242	0	0	0	0	1	2	1	1	1	1	0	1	1	1	1	1	1	1	1	2.2	2.2	2.2
sp|Q9Y6Y0|NS1BP_HUMAN	sp|Q9Y6Y0|NS1BP_HUMAN	2	2	2	>sp|Q9Y6Y0|NS1BP_HUMAN Influenza virus NS1A-binding protein OS=Homo sapiens GN=IVNS1ABP PE=1 SV=3	1	2	2	2	NS1BP_HUMAN Influenza virus NS1A-binding protein	IVNS1ABP	18.1153	18.4758	19.0323	18.2487	18.0921	19.2788	18.7538	19.0404	18.7607	0.334057	0.622161	-0.310525	0	0.99798	1	0.00123342	0	1	0	1	0	0	1	0	1	0	2	2	2	1	2	2	2	2	1	6.2	6.2	6.2
sp|Q13724|MOGS_HUMAN	sp|Q13724|MOGS_HUMAN	22	22	22	>sp|Q13724|MOGS_HUMAN Mannosyl-oligosaccharide glucosidase OS=Homo sapiens GN=MOGS PE=1 SV=5	1	22	22	22	MOGS_HUMAN Mannosyl-oligosaccharide glucosidase	MOGS	26.5728	26.5605	26.5476	26.7375	26.671	26.9021	26.7956	26.773	27.0424	0.0231428	0.390891	-0.310034	0	0.0384409	0.737105	-0.209878	0	60	61	58	71	67	63	61	53	67	21	22	21	21	19	19	22	20	17	38.5	38.5	38.5
sp|Q92575|UBXN4_HUMAN	sp|Q92575|UBXN4_HUMAN	4	4	4	>sp|Q92575|UBXN4_HUMAN UBX domain-containing protein 4 OS=Homo sapiens GN=UBXN4 PE=1 SV=2	1	4	4	4	UBXN4_HUMAN UBX domain-containing protein 4	UBXN4	22.9641	22.459	23.2727	23.3149	22.931	22.771	22.901	23.1803	23.5425	0.362504	0.640383	-0.309312	0	0.727995	0.936806	-0.107032	0	6	7	10	14	11	15	11	12	6	4	3	4	3	4	2	4	4	4	13.4	13.4	13.4
sp|Q9HCN4|GPN1_HUMAN	sp|Q9HCN4|GPN1_HUMAN	6	6	6	>sp|Q9HCN4|GPN1_HUMAN GPN-loop GTPase 1 OS=Homo sapiens GN=GPN1 PE=1 SV=1	1	6	6	6	GPN1_HUMAN GPN-loop GTPase 1	GPN1	21.3817	21.3831	21.823	21.6341	21.8046	21.5969	21.6334	21.608	22.2734	0.304536	0.605941	-0.308989	0	0.404186	0.871453	-0.149242	0	9	5	8	7	8	6	8	5	2	4	4	5	4	4	3	4	4	2	27.5	27.5	27.5
sp|P00846|ATP6_HUMAN	sp|P00846|ATP6_HUMAN	1	1	1	>sp|P00846|ATP6_HUMAN ATP synthase subunit a OS=Homo sapiens GN=MT-ATP6 PE=1 SV=1	1	1	1	1	ATP6_HUMAN ATP synthase subunit a	MT-ATP6	25.3698	25.6539	25.8131	25.6991	25.7738	26.0557	25.9239	25.9472	25.8923	0.0772875	0.460918	-0.308882	0	0.24437	0.816478	-0.230625	0	9	4	5	5	6	6	6	5	7	1	1	1	1	1	1	1	1	1	4.4	4.4	4.4
sp|Q9H1I8|ASCC2_HUMAN	sp|Q9H1I8|ASCC2_HUMAN	9	9	9	>sp|Q9H1I8|ASCC2_HUMAN Activating signal cointegrator 1 complex subunit 2 OS=Homo sapiens GN=ASCC2 PE=1 SV=3	1	9	9	9	ASCC2_HUMAN Activating signal cointegrator 1 complex subunit 2	ASCC2	22.5478	22.5549	22.6391	22.6749	22.5534	23.0647	22.9813	22.6921	22.9943	0.0399892	0.419566	-0.308615	0	0.306796	0.845784	-0.183739	0	20	25	23	19	34	24	31	15	24	7	8	8	9	8	8	9	8	9	17.3	17.3	17.3
sp|Q96BM9|ARL8A_HUMAN	sp|Q96BM9|ARL8A_HUMAN	7	3	3	>sp|Q96BM9|ARL8A_HUMAN ADP-ribosylation factor-like protein 8A OS=Homo sapiens GN=ARL8A PE=1 SV=1	1	7	3	3	ARL8A_HUMAN ADP-ribosylation factor-like protein 8A	ARL8A	22.8998	22.912	22.7514	22.4347	22.7414	23.163	23.093	23.0385	23.3576	0.0501303	0.438199	-0.308574	0	0.748352	0.949653	0.0747064	0	3	1	5	1	0	3	4	2	3	3	3	2	3	3	2	3	3	3	47.3	19.9	19.9
sp|Q9NVZ3|NECP2_HUMAN	sp|Q9NVZ3|NECP2_HUMAN	7	7	7	>sp|Q9NVZ3|NECP2_HUMAN Adaptin ear-binding coat-associated protein 2 OS=Homo sapiens GN=NECAP2 PE=1 SV=1	1	7	7	7	NECP2_HUMAN Adaptin ear-binding coat-associated protein 2	NECAP2	25.022	25.5628	25.5777	25.1845	25.6872	25.7272	25.5731	25.7818	25.7334	0.185765	0.545985	-0.308572	0	0.595935	0.898997	-0.145419	0	13	18	27	10	26	28	21	15	27	7	6	7	6	6	7	5	7	6	46.8	46.8	46.8
sp|O75382|TRIM3_HUMAN	sp|O75382|TRIM3_HUMAN	2	2	2	>sp|O75382|TRIM3_HUMAN Tripartite motif-containing protein 3 OS=Homo sapiens GN=TRIM3 PE=1 SV=2	1	2	2	2	TRIM3_HUMAN Tripartite motif-containing protein 3	TRIM3	19.6244	19.8079	20.3298	19.5156	19.956	20.1552	20.3321	20.0268	20.3262	0.259129	0.584113	-0.307636	0	0.881302	0.971459	0.0451012	0	0	1	2	0	1	3	1	1	3	2	2	2	2	2	2	2	2	2	4.4	4.4	4.4
sp|P27449|VATL_HUMAN	sp|P27449|VATL_HUMAN	1	1	1	>sp|P27449|VATL_HUMAN V-type proton ATPase 16 kDa proteolipid subunit OS=Homo sapiens GN=ATP6V0C PE=1 SV=1	1	1	1	1	VATL_HUMAN V-type proton ATPase 16 kDa proteolipid subunit	ATP6V0C	24.4738	24.8638	23.9304	25.8852	24.6765	25.2686	25.877	23.7674	24.5436	0.672209	0.812591	-0.306671	0	0.125236	0.521883	-0.85408	0	7	16	17	4	4	5	5	7	8	1	1	1	1	1	1	1	1	1	11.6	11.6	11.6
sp|Q9BZG1|RAB34_HUMAN	sp|Q9BZG1|RAB34_HUMAN	6	6	6	>sp|Q9BZG1|RAB34_HUMAN Ras-related protein Rab-34 OS=Homo sapiens GN=RAB34 PE=1 SV=1	1	6	6	6	RAB34_HUMAN Ras-related protein Rab-34	RAB34	23.1029	22.9123	22.8382	22.5275	22.7296	23.1359	23.5993	23.1634	23.0105	0.18771	0.545732	-0.306625	0	0.476238	0.883134	0.153505	0	3	6	8	3	6	7	5	6	5	6	6	6	6	6	6	5	6	6	32	32	32
sp|Q13190|STX5_HUMAN	sp|Q13190|STX5_HUMAN	5	5	5	>sp|Q13190|STX5_HUMAN Syntaxin-5 OS=Homo sapiens GN=STX5 PE=1 SV=2	1	5	5	5	STX5_HUMAN Syntaxin-5	STX5	23.2313	23.3667	23.3956	23.3582	23.6271	23.6989	23.554	23.6307	23.7287	0.0127858	0.375329	-0.306602	0	0.116737	0.766369	-0.230224	0	0	3	5	3	7	5	3	7	7	4	5	4	4	4	4	4	4	5	28.2	28.2	28.2
sp|P30740|ILEU_HUMAN	sp|P30740|ILEU_HUMAN	13	12	12	>sp|P30740|ILEU_HUMAN Leukocyte elastase inhibitor OS=Homo sapiens GN=SERPINB1 PE=1 SV=1	1	13	12	12	ILEU_HUMAN Leukocyte elastase inhibitor	SERPINB1	24.2678	24.2853	24.2085	24.2933	24.4803	24.5947	24.5666	24.4982	24.6153	0.00174182	0.319269	-0.306162	0	0.0900926	0.78255	-0.202239	0	9	12	20	6	13	6	17	10	13	9	10	10	11	10	12	9	9	11	42.2	39.6	39.6
sp|Q969S9|RRF2M_HUMAN	sp|Q969S9|RRF2M_HUMAN	4	4	4	>sp|Q969S9|RRF2M_HUMAN Ribosome-releasing factor 2, mitochondrial OS=Homo sapiens GN=GFM2 PE=1 SV=1	1	4	4	4	RRF2M_HUMAN Ribosome-releasing factor 2, mitochondrial	GFM2	18.9842	18.9883	19.6138	18.8083	19.5281	19.5958	19.0798	19.902	19.5222	0.388567	0.652751	-0.30589	0	0.742541	0.938234	-0.115302	0	0	0	0	3	0	2	0	0	0	1	3	2	3	3	1	4	2	3	8.1	8.1	8.1
sp|Q96RN5|MED15_HUMAN	sp|Q96RN5|MED15_HUMAN	2	2	2	>sp|Q96RN5|MED15_HUMAN Mediator of RNA polymerase II transcription subunit 15 OS=Homo sapiens GN=MED15 PE=1 SV=2	1	2	2	2	MED15_HUMAN Mediator of RNA polymerase II transcription subunit 15	MED15	17.5711	16.6451	17.6327	16.63	17.1557	17.2343	17.3147	17.5035	17.6476	0.57104	0.793471	-0.205626	0	0.498373	0.853518	0.276287	0	0	0	0	0	1	0	1	2	0	0	1	0	2	1	0	2	1	1	3.6	3.6	3.6
sp|P51153|RAB13_HUMAN	sp|P51153|RAB13_HUMAN	7	5	5	>sp|P51153|RAB13_HUMAN Ras-related protein Rab-13 OS=Homo sapiens GN=RAB13 PE=1 SV=1	1	7	5	5	RAB13_HUMAN Ras-related protein Rab-13	RAB13	25.0293	25.2374	25.0557	24.991	25.045	25.2213	25.3784	25.1345	25.7198	0.170606	0.543318	-0.303466	0	0.83159	0.985556	0.0216649	0	9	9	10	12	5	8	8	12	13	5	5	5	5	5	5	5	5	5	39.9	30.5	30.5
sp|Q08AD1|CAMP2_HUMAN	sp|Q08AD1|CAMP2_HUMAN	4	4	4	>sp|Q08AD1|CAMP2_HUMAN Calmodulin-regulated spectrin-associated protein 2 OS=Homo sapiens GN=CAMSAP2 PE=1 SV=3	1	4	4	4	CAMP2_HUMAN Calmodulin-regulated spectrin-associated protein 2	CAMSAP2	22.8418	22.6077	22.2436	23.9353	22.4645	22.9117	22.7615	22.0922	23.7488	0.585401	0.764159	-0.303148	0	0.313913	0.722127	-0.53951	0	0	0	0	1	0	1	0	1	1	2	3	2	2	3	2	3	2	3	4.2	4.2	4.2
sp|Q96D15|RCN3_HUMAN	sp|Q96D15|RCN3_HUMAN	12	12	12	>sp|Q96D15|RCN3_HUMAN Reticulocalbin-3 OS=Homo sapiens GN=RCN3 PE=1 SV=1	1	12	12	12	RCN3_HUMAN Reticulocalbin-3	RCN3	25.6167	25.5893	25.6452	25.4345	25.8308	25.5619	25.7716	25.9564	26.0311	0.0184394	0.38989	-0.30264	0	0.949292	0.993366	0.00798162	0	14	25	20	16	30	18	22	22	25	11	10	12	11	12	12	11	12	9	54.3	54.3	54.3
sp|Q86WV6|STING_HUMAN	sp|Q86WV6|STING_HUMAN	10	10	10	>sp|Q86WV6|STING_HUMAN Stimulator of interferon genes protein OS=Homo sapiens GN=TMEM173 PE=1 SV=1	1	10	10	10	STING_HUMAN Stimulator of interferon genes protein	TMEM173	24.5041	24.7475	24.6055	24.8405	24.7071	24.8205	24.7972	25.0783	24.8881	0.0499798	0.442184	-0.302186	0	0.106028	0.815623	-0.170337	0	11	14	12	11	12	9	14	16	15	9	9	8	10	9	10	10	9	10	45.4	45.4	45.4
sp|Q14919|NC2A_HUMAN	sp|Q14919|NC2A_HUMAN	2	2	2	>sp|Q14919|NC2A_HUMAN Dr1-associated corepressor OS=Homo sapiens GN=DRAP1 PE=1 SV=3	1	2	2	2	NC2A_HUMAN Dr1-associated corepressor	DRAP1	19.4348	19.8935	19.2233	20.1451	19.8545	19.6297	20.0379	19.6681	19.7511	0.254976	0.586535	-0.301839	0	0.220664	0.723185	-0.359241	0	0	1	2	0	2	3	1	2	0	2	1	2	1	1	1	2	1	2	10.7	10.7	10.7
sp|Q8WV22|NSE1_HUMAN	sp|Q8WV22|NSE1_HUMAN	2	2	2	>sp|Q8WV22|NSE1_HUMAN Non-structural maintenance of chromosomes element 1 homolog OS=Homo sapiens GN=NSMCE1 PE=1 SV=5	1	2	2	2	NSE1_HUMAN Non-structural maintenance of chromosomes element 1 homolog	NSMCE1	20.1277	20.0481	19.9773	19.7211	20.0493	20.7327	20.727	20.1107	20.2195	0.196759	0.557768	-0.301394	0	0.718081	0.929231	-0.1167	0	0	0	0	0	0	1	2	0	0	1	2	2	2	1	1	1	1	1	16.5	16.5	16.5
sp|P32856|STX2_HUMAN	sp|P32856|STX2_HUMAN	2	2	2	>sp|P32856|STX2_HUMAN Syntaxin-2 OS=Homo sapiens GN=STX2 PE=2 SV=3	1	2	2	2	STX2_HUMAN Syntaxin-2	STX2	20.9289	20.6472	20.2958	20.7647	20.6318	20.9938	20.7987	20.7446	21.2323	0.276905	0.598683	-0.301217	0	0.459714	0.872519	-0.172784	0	0	1	1	0	3	3	1	3	1	1	2	1	2	2	1	1	2	2	15.6	15.6	15.6
sp|Q9BUL8|PDC10_HUMAN	sp|Q9BUL8|PDC10_HUMAN	9	9	9	>sp|Q9BUL8|PDC10_HUMAN Programmed cell death protein 10 OS=Homo sapiens GN=PDCD10 PE=1 SV=1	1	9	9	9	PDC10_HUMAN Programmed cell death protein 10	PDCD10	25.5869	25.8974	25.389	25.0477	25.957	26.2754	26.0045	25.9535	25.8168	0.130389	0.52011	-0.300489	0	0.749585	0.932733	-0.135589	0	16	22	25	12	20	16	16	21	21	7	9	9	9	9	9	9	8	9	48.6	48.6	48.6
sp|Q9BZV1|UBXN6_HUMAN	sp|Q9BZV1|UBXN6_HUMAN	4	4	4	>sp|Q9BZV1|UBXN6_HUMAN UBX domain-containing protein 6 OS=Homo sapiens GN=UBXN6 PE=1 SV=1	1	4	4	4	UBXN6_HUMAN UBX domain-containing protein 6	UBXN6	21.1918	21.0965	21.4843	21.2378	21.297	21.6974	21.5871	21.4614	21.6251	0.0768303	0.470296	-0.300316	0	0.45559	0.877201	-0.153168	0	2	1	3	0	4	6	1	2	0	4	4	4	4	4	4	4	4	3	17	17	17
sp|O14656|TOR1A_HUMAN	sp|O14656|TOR1A_HUMAN	16	16	15	>sp|O14656|TOR1A_HUMAN Torsin-1A OS=Homo sapiens GN=TOR1A PE=1 SV=1	1	16	16	15	TOR1A_HUMAN Torsin-1A	TOR1A	23.7849	24.6508	24.4284	24.4002	24.6221	24.8696	24.4671	24.6627	24.634	0.323712	0.62156	-0.299913	0	0.307028	0.781975	-0.342637	0	14	17	18	25	11	18	21	18	18	13	15	15	15	14	16	14	13	12	49.7	49.7	46.7
sp|Q92783|STAM1_HUMAN	sp|Q92783|STAM1_HUMAN	4	4	3	>sp|Q92783|STAM1_HUMAN Signal transducing adapter molecule 1 OS=Homo sapiens GN=STAM PE=1 SV=3	1	4	4	3	STAM1_HUMAN Signal transducing adapter molecule 1	STAM	25.6122	25.0708	25.4849	25.1848	25.2443	25.7452	25.367	25.7863	25.9133	0.266649	0.595287	-0.299574	0	0.993374	0.998663	-0.00213305	0	2	2	9	1	1	5	4	2	5	4	4	4	4	3	4	4	4	3	11.7	11.7	9.8
sp|Q5T6V5|CI064_HUMAN	sp|Q5T6V5|CI064_HUMAN	4	4	4	>sp|Q5T6V5|CI064_HUMAN UPF0553 protein C9orf64 OS=Homo sapiens GN=C9orf64 PE=1 SV=1	1	4	4	4	CI064_HUMAN UPF0553 protein C9orf64	C9orf64	20.2649	19.979	20.1129	20.5668	20.0864	20.5204	20.3558	20.4744	20.4244	0.028675	0.412849	-0.299302	0	0.192352	0.768087	-0.272296	0	9	6	11	3	9	7	6	8	8	3	3	2	3	2	3	3	2	3	14.7	14.7	14.7
sp|P50452|SPB8_HUMAN	sp|P50452|SPB8_HUMAN	14	11	11	>sp|P50452|SPB8_HUMAN Serpin B8 OS=Homo sapiens GN=SERPINB8 PE=1 SV=2	1	14	11	11	SPB8_HUMAN Serpin B8	SERPINB8	24.5837	24.5873	24.6058	24.5265	24.7384	24.7835	24.9084	24.8281	24.9377	0.000865219	0.31131	-0.299143	0	0.318388	0.899201	-0.0905279	0	7	13	8	9	17	13	11	9	17	9	7	10	10	10	10	8	11	11	45.7	37.7	37.7
sp|P42025|ACTY_HUMAN	sp|P42025|ACTY_HUMAN	12	2	2	>sp|P42025|ACTY_HUMAN Beta-centractin OS=Homo sapiens GN=ACTR1B PE=1 SV=1	1	12	2	2	ACTY_HUMAN Beta-centractin	ACTR1B	21.8557	22.0556	22.2133	22.3476	22.3432	22.6023	22.0651	22.6171	22.3389	0.19086	0.555401	-0.298838	0	0.0441138	0.570126	-0.389499	0	0	2	0	1	0	2	0	2	0	2	2	2	2	2	2	2	2	2	39.4	10.9	10.9
sp|Q53GA4|PHLA2_HUMAN	sp|Q53GA4|PHLA2_HUMAN	2	2	2	>sp|Q53GA4|PHLA2_HUMAN Pleckstrin homology-like domain family A member 2 OS=Homo sapiens GN=PHLDA2 PE=1 SV=2	1	2	2	2	PHLA2_HUMAN Pleckstrin homology-like domain family A member 2	PHLDA2	19.9631	20.1778	20.2283	20.3158	20.4117	20.5177	19.8134	20.6567	20.7957	0.399839	0.661144	-0.298836	0	0.0433004	0.66906	-0.292002	0	3	2	3	4	0	2	4	1	1	2	2	2	2	2	2	2	1	2	11.8	11.8	11.8
sp|Q9H0X9|OSBL5_HUMAN	sp|Q9H0X9|OSBL5_HUMAN	2	1	1	>sp|Q9H0X9|OSBL5_HUMAN Oxysterol-binding protein-related protein 5 OS=Homo sapiens GN=OSBPL5 PE=1 SV=1	1	2	1	1	OSBL5_HUMAN Oxysterol-binding protein-related protein 5	OSBPL5	18.7755	17.8819	18.6453	18.4042	18.7436	18.9366	18.7381	18.7475	18.7093	0.34646	0.63713	-0.297385	0	0.460188	0.844002	-0.260559	0	0	4	0	1	2	0	2	0	0	1	1	1	1	1	1	1	1	1	2.8	1.3	1.3
sp|O95155|UBE4B_HUMAN	sp|O95155|UBE4B_HUMAN	7	7	7	>sp|O95155|UBE4B_HUMAN Ubiquitin conjugation factor E4 B OS=Homo sapiens GN=UBE4B PE=1 SV=1	1	7	7	7	UBE4B_HUMAN Ubiquitin conjugation factor E4 B	UBE4B	21.7211	21.5632	21.4542	21.7655	21.591	21.9059	21.8337	21.7901	22.0058	0.0431928	0.439835	-0.297016	0	0.217905	0.842302	-0.17464	0	5	2	4	5	9	11	6	8	6	5	5	4	5	5	6	5	5	7	7.9	7.9	7.9
sp|P24928|RPB1_HUMAN	sp|P24928|RPB1_HUMAN	12	12	12	>sp|P24928|RPB1_HUMAN DNA-directed RNA polymerase II subunit RPB1 OS=Homo sapiens GN=POLR2A PE=1 SV=2	1	12	12	12	RPB1_HUMAN DNA-directed RNA polymerase II subunit RPB1	POLR2A	23.3789	23.0641	23.32	23.3515	23.449	23.6493	23.5462	23.4635	23.6439	0.0538866	0.450153	-0.296867	0	0.154168	0.784478	-0.228931	0	1	1	8	8	7	11	4	4	9	8	11	11	11	10	11	10	9	12	9.9	9.9	9.9
sp|Q9H3P2|NELFA_HUMAN	sp|Q9H3P2|NELFA_HUMAN	4	4	4	>sp|Q9H3P2|NELFA_HUMAN Negative elongation factor A OS=Homo sapiens GN=NELFA PE=1 SV=3	1	4	4	4	NELFA_HUMAN Negative elongation factor A	NELFA	19.3136	19.3864	19.9866	20.6937	19.9777	20.1697	19.7882	19.7701	20.0186	0.262544	0.594958	-0.296767	0	0.0762027	0.510513	-0.718199	0	0	0	2	1	1	2	2	1	1	1	2	4	3	3	2	4	3	3	11	11	11
sp|Q96FQ6|S10AG_HUMAN	sp|Q96FQ6|S10AG_HUMAN	7	7	7	>sp|Q96FQ6|S10AG_HUMAN Protein S100-A16 OS=Homo sapiens GN=S100A16 PE=1 SV=1	1	7	7	7	S10AG_HUMAN Protein S100-A16	S100A16	25.8707	26.3594	26.5035	26.506	26.7822	26.555	26.7744	26.2597	26.5888	0.290441	0.605664	-0.296421	0	0.152306	0.689327	-0.369843	0	6	19	18	16	8	25	19	15	9	7	7	7	7	7	7	7	6	7	47.6	47.6	47.6
sp|Q16822|PCKGM_HUMAN;sp|P35558|PCKGC_HUMAN	sp|Q16822|PCKGM_HUMAN	5;1	5;1	5;1	>sp|Q16822|PCKGM_HUMAN Phosphoenolpyruvate carboxykinase [GTP], mitochondrial OS=Homo sapiens GN=PCK2 PE=1 SV=3	2	5	5	5	PCKGM_HUMAN Phosphoenolpyruvate carboxykinase [GTP], mitochondrial	PCK2	22.4469	22.1592	22.0408	21.9042	22.2484	22.3951	22.4173	22.5211	22.5974	0.0871609	0.496845	-0.296256	0	0.869483	0.977662	0.0330925	0	3	8	6	3	6	9	5	7	7	5	5	5	5	5	5	5	5	5	9.1	9.1	9.1
sp|Q8N1G2|CMTR1_HUMAN	sp|Q8N1G2|CMTR1_HUMAN	2	2	2	>sp|Q8N1G2|CMTR1_HUMAN Cap-specific mRNA (nucleoside-2-O-)-methyltransferase 1 OS=Homo sapiens GN=CMTR1 PE=1 SV=1	1	2	2	2	CMTR1_HUMAN Cap-specific mRNA (nucleoside-2-O-)-methyltransferase 1	CMTR1	20.0612	19.6687	19.6069	19.7709	19.9461	19.8611	20.399	19.7241	20.1006	0.288193	0.606459	-0.295636	0	0.622444	0.931277	-0.0804316	0	0	0	0	0	0	0	2	0	0	1	2	1	2	1	0	2	1	0	3.4	3.4	3.4
sp|Q9HC07|TM165_HUMAN	sp|Q9HC07|TM165_HUMAN	5	5	5	>sp|Q9HC07|TM165_HUMAN Transmembrane protein 165 OS=Homo sapiens GN=TMEM165 PE=1 SV=1	1	5	5	5	TM165_HUMAN Transmembrane protein 165	TMEM165	25.1817	25.5226	25.3386	24.7423	25.3834	26.1806	25.5475	25.717	25.6651	0.0556046	0.450669	-0.295567	0	0.8473	0.953974	-0.0878048	0	8	27	30	11	23	28	25	16	31	4	5	5	5	5	5	5	5	5	20.4	20.4	20.4
sp|P51149|RAB7A_HUMAN	sp|P51149|RAB7A_HUMAN	17	17	17	>sp|P51149|RAB7A_HUMAN Ras-related protein Rab-7a OS=Homo sapiens GN=RAB7A PE=1 SV=1	1	17	17	17	RAB7A_HUMAN Ras-related protein Rab-7a	RAB7A	28.9502	29.2191	29.3854	29.364	29.0319	29.2389	29.1134	29.5787	29.7483	0.265417	0.597362	-0.295279	0	0.875091	0.985267	-0.0267239	0	81	80	88	75	79	96	71	83	75	16	16	17	16	17	17	16	17	17	77.3	77.3	77.3
sp|Q92597|NDRG1_HUMAN	sp|Q92597|NDRG1_HUMAN	3	3	3	>sp|Q92597|NDRG1_HUMAN Protein NDRG1 OS=Homo sapiens GN=NDRG1 PE=1 SV=1	1	3	3	3	NDRG1_HUMAN Protein NDRG1	NDRG1	21.2901	20.5165	20.8764	20.8818	20.2526	20.8228	20.8883	21.1351	21.5453	0.372643	0.649792	-0.295247	0	0.465655	0.853755	0.241939	0	2	1	2	1	1	0	1	1	2	3	3	3	2	1	2	3	2	1	12.2	12.2	12.2
sp|Q06546|GABPA_HUMAN	sp|Q06546|GABPA_HUMAN	3	3	3	>sp|Q06546|GABPA_HUMAN GA-binding protein alpha chain OS=Homo sapiens GN=GABPA PE=1 SV=1	1	3	3	3	GABPA_HUMAN GA-binding protein alpha chain	GABPA	23.1404	23.1434	22.9245	24.0367	22.8835	23.7008	23.0767	23.2149	23.8015	0.275576	0.599669	-0.294923	0	0.249745	0.717879	-0.470903	0	0	0	2	2	0	2	1	0	3	3	3	3	3	2	3	3	3	3	8.1	8.1	8.1
sp|Q9Y5Z4|HEBP2_HUMAN	sp|Q9Y5Z4|HEBP2_HUMAN	7	7	7	>sp|Q9Y5Z4|HEBP2_HUMAN Heme-binding protein 2 OS=Homo sapiens GN=HEBP2 PE=1 SV=1	1	7	7	7	HEBP2_HUMAN Heme-binding protein 2	HEBP2	25.3514	25.5834	25.4291	25.637	25.7424	25.6627	25.7426	25.7101	25.7938	0.0153035	0.392359	-0.294211	0	0.0396737	0.715678	-0.226086	0	20	19	17	10	22	25	21	11	13	7	7	7	7	6	7	6	7	7	36.6	36.6	36.6
sp|Q9Y3Z3|SAMH1_HUMAN	sp|Q9Y3Z3|SAMH1_HUMAN	2	2	2	>sp|Q9Y3Z3|SAMH1_HUMAN Deoxynucleoside triphosphate triphosphohydrolase SAMHD1 OS=Homo sapiens GN=SAMHD1 PE=1 SV=2	1	2	2	2	SAMH1_HUMAN Deoxynucleoside triphosphate triphosphohydrolase SAMHD1	SAMHD1	20.4984	19.5708	20.7816	20.4606	20.3616	20.3622	20.5915	20.4963	20.6454	0.46926	0.701311	-0.29409	0	0.777092	0.943159	-0.111197	0	1	1	4	2	4	1	2	2	5	2	2	2	2	2	2	2	2	2	5.8	5.8	5.8
sp|Q9NSC5|HOME3_HUMAN	sp|Q9NSC5|HOME3_HUMAN	5	5	5	>sp|Q9NSC5|HOME3_HUMAN Homer protein homolog 3 OS=Homo sapiens GN=HOMER3 PE=1 SV=2	1	5	5	5	HOME3_HUMAN Homer protein homolog 3	HOMER3	23.4425	23.288	23.3134	23.3191	23.6427	23.6398	23.5942	23.7799	23.5518	0.0256673	0.414576	-0.29399	0	0.189038	0.825703	-0.185876	0	2	2	4	1	5	4	4	8	4	5	5	4	5	5	5	4	5	5	24.1	24.1	24.1
sp|O95573|ACSL3_HUMAN	sp|O95573|ACSL3_HUMAN	22	20	20	>sp|O95573|ACSL3_HUMAN Long-chain-fatty-acid--CoA ligase 3 OS=Homo sapiens GN=ACSL3 PE=1 SV=3	1	22	20	20	ACSL3_HUMAN Long-chain-fatty-acid--CoA ligase 3	ACSL3	25.7617	25.8003	25.6689	25.9031	25.9483	25.9713	26.0032	26.1231	25.9862	0.00718985	0.373552	-0.293863	0	0.0108323	0.722093	-0.197257	0	35	26	26	36	31	19	33	24	31	17	18	19	20	18	19	18	18	17	41.1	37.1	37.1
sp|Q9HCU5|PREB_HUMAN	sp|Q9HCU5|PREB_HUMAN	6	6	6	>sp|Q9HCU5|PREB_HUMAN Prolactin regulatory element-binding protein OS=Homo sapiens GN=PREB PE=1 SV=2	1	6	6	6	PREB_HUMAN Prolactin regulatory element-binding protein	PREB	22.385	22.4053	22.2773	22.223	22.5599	22.807	22.6997	22.6041	22.6454	0.00371849	0.354	-0.293842	0	0.373235	0.855109	-0.174107	0	2	1	6	4	5	12	3	3	4	4	4	6	5	5	4	4	5	6	29.3	29.3	29.3
sp|Q12894|IFRD2_HUMAN	sp|Q12894|IFRD2_HUMAN	2	2	2	>sp|Q12894|IFRD2_HUMAN Interferon-related developmental regulator 2 OS=Homo sapiens GN=IFRD2 PE=1 SV=3	1	2	2	2	IFRD2_HUMAN Interferon-related developmental regulator 2	IFRD2	18.902	18.953	18.9779	18.8634	18.7572	18.9693	19.3043	18.898	19.5118	0.181185	0.555824	-0.29373	0	0.281779	0.903922	0.081014	0	1	3	1	2	5	4	1	1	5	2	2	1	1	2	2	1	2	2	5.1	5.1	5.1
sp|Q9H9A5|CNO10_HUMAN	sp|Q9H9A5|CNO10_HUMAN	2	2	2	>sp|Q9H9A5|CNO10_HUMAN CCR4-NOT transcription complex subunit 10 OS=Homo sapiens GN=CNOT10 PE=1 SV=1	1	2	2	2	CNO10_HUMAN CCR4-NOT transcription complex subunit 10	CNOT10	20.5263	20.4395	20.1513	20.6301	20.7822	20.2882	20.7707	20.5304	20.6968	0.0931839	0.498241	-0.293634	0	0.352239	0.845807	-0.194478	0	1	0	1	3	0	1	2	0	1	2	2	2	2	2	1	2	2	2	4.2	4.2	4.2
sp|Q9UGH3|S23A2_HUMAN	sp|Q9UGH3|S23A2_HUMAN	1	1	1	>sp|Q9UGH3|S23A2_HUMAN Solute carrier family 23 member 2 OS=Homo sapiens GN=SLC23A2 PE=1 SV=1	1	1	1	1	S23A2_HUMAN Solute carrier family 23 member 2	SLC23A2	16.479	16.4552	16.1041	16.5676	16.4891	16.3673	17.0821	16.4761	16.36	0.313522	0.621523	-0.293255	0	0.393228	0.885254	-0.128546	0	0	0	0	0	0	0	1	0	0	1	1	1	1	1	1	1	1	1	3.8	3.8	3.8
sp|Q13588|GRAP_HUMAN;sp|Q8TC17|GRAPL_HUMAN	sp|Q13588|GRAP_HUMAN;sp|Q8TC17|GRAPL_HUMAN	4;2	4;2	4;2	>sp|Q13588|GRAP_HUMAN GRB2-related adapter protein OS=Homo sapiens GN=GRAP PE=1 SV=1;>sp|Q8TC17|GRAPL_HUMAN GRB2-related adapter protein-like OS=Homo sapiens GN=GRAPL PE=3 SV=3	2	4	4	4	GRAP_HUMAN GRB2-related adapter protein	GRAP	22.2361	22.4042	22.3358	22.2803	22.4081	22.8077	22.3159	22.772	22.7658	0.139015	0.533491	-0.292537	0	0.355789	0.85378	-0.173329	0	4	6	7	4	6	1	9	6	3	3	4	4	4	4	4	3	2	3	31.8	31.8	31.8
sp|Q96AX1|VP33A_HUMAN	sp|Q96AX1|VP33A_HUMAN	12	12	12	>sp|Q96AX1|VP33A_HUMAN Vacuolar protein sorting-associated protein 33A OS=Homo sapiens GN=VPS33A PE=1 SV=1	1	12	12	12	VP33A_HUMAN Vacuolar protein sorting-associated protein 33A	VPS33A	22.8551	22.9615	23.2578	22.911	23.3198	23.3133	23.2874	23.2618	23.4022	0.0843883	0.49923	-0.292351	0	0.436204	0.871482	-0.156509	0	9	19	15	11	18	16	20	16	18	11	10	12	11	10	12	11	10	11	31.5	31.5	31.5
sp|P33121|ACSL1_HUMAN	sp|P33121|ACSL1_HUMAN	10	10	10	>sp|P33121|ACSL1_HUMAN Long-chain-fatty-acid--CoA ligase 1 OS=Homo sapiens GN=ACSL1 PE=1 SV=1	1	10	10	10	ACSL1_HUMAN Long-chain-fatty-acid--CoA ligase 1	ACSL1	23.9775	23.6317	23.952	24.4353	24.081	24.2682	24.1148	24.1555	24.1673	0.0601154	0.461123	-0.292124	0	0.054245	0.566173	-0.407768	0	3	3	4	3	4	7	4	2	8	9	9	9	9	9	9	9	10	9	19.5	19.5	19.5
sp|Q9BU89|DOHH_HUMAN	sp|Q9BU89|DOHH_HUMAN	4	4	4	>sp|Q9BU89|DOHH_HUMAN Deoxyhypusine hydroxylase OS=Homo sapiens GN=DOHH PE=1 SV=1	1	4	4	4	DOHH_HUMAN Deoxyhypusine hydroxylase	DOHH	21.6741	21.5986	22.3731	21.6893	22.2557	21.9681	22.131	22.274	22.116	0.310849	0.621652	-0.291729	0	0.778356	0.950242	-0.0890764	0	0	1	2	0	4	1	5	3	4	4	4	4	4	4	4	3	4	4	26.2	26.2	26.2
sp|P68543|UBX2A_HUMAN	sp|P68543|UBX2A_HUMAN	2	2	2	>sp|P68543|UBX2A_HUMAN UBX domain-containing protein 2A OS=Homo sapiens GN=UBXN2A PE=2 SV=1	1	2	2	2	UBX2A_HUMAN UBX domain-containing protein 2A	UBXN2A	19.6216	19.987	19.9422	20.1003	20.1657	20.6623	20.1508	19.9941	20.2804	0.108906	0.505729	-0.291475	0	0.0956841	0.613444	-0.459176	0	0	0	0	0	1	2	0	1	1	2	1	2	2	2	2	2	2	2	11.6	11.6	11.6
sp|Q5JTH9|RRP12_HUMAN	sp|Q5JTH9|RRP12_HUMAN	22	22	22	>sp|Q5JTH9|RRP12_HUMAN RRP12-like protein OS=Homo sapiens GN=RRP12 PE=1 SV=2	1	22	22	22	RRP12_HUMAN RRP12-like protein	RRP12	25.0712	25.0913	24.9872	25.2196	25.0632	25.179	25.2312	25.3566	25.4363	0.0125651	0.390122	-0.291471	0	0.140145	0.875125	-0.104027	0	37	31	44	38	40	49	33	40	39	20	20	21	21	22	21	22	21	22	23.9	23.9	23.9
sp|Q96HP0|DOCK6_HUMAN	sp|Q96HP0|DOCK6_HUMAN	18	18	16	>sp|Q96HP0|DOCK6_HUMAN Dedicator of cytokinesis protein 6 OS=Homo sapiens GN=DOCK6 PE=1 SV=3	1	18	18	16	DOCK6_HUMAN Dedicator of cytokinesis protein 6	DOCK6	25.3827	25.3196	25.1258	25.1885	25.4097	25.6128	25.5689	25.5381	25.5948	0.0210992	0.412625	-0.291241	0	0.428045	0.891225	-0.127628	0	11	13	20	17	27	21	17	20	20	15	14	15	15	16	17	16	17	15	12.7	12.7	11.8
sp|Q9HBI1|PARVB_HUMAN	sp|Q9HBI1|PARVB_HUMAN	6	5	5	>sp|Q9HBI1|PARVB_HUMAN Beta-parvin OS=Homo sapiens GN=PARVB PE=1 SV=1	1	6	5	5	PARVB_HUMAN Beta-parvin	PARVB	23.5157	23.7357	23.5484	23.9936	23.7374	23.9188	23.7965	23.9462	23.9283	0.0251406	0.416995	-0.290398	0	0.0504935	0.679704	-0.283323	0	6	7	5	5	6	3	5	9	7	5	5	4	5	5	5	5	4	5	22.3	20.1	20.1
sp|Q9GZQ3|COMD5_HUMAN	sp|Q9GZQ3|COMD5_HUMAN	5	5	5	>sp|Q9GZQ3|COMD5_HUMAN COMM domain-containing protein 5 OS=Homo sapiens GN=COMMD5 PE=1 SV=1	1	5	5	5	COMD5_HUMAN COMM domain-containing protein 5	COMMD5	23.3225	23.9278	24.2025	23.834	23.6468	23.5976	23.7577	24.0748	24.4911	0.435935	0.682512	-0.290274	0	0.667723	0.919239	0.124762	0	1	9	9	8	6	7	3	4	8	2	4	5	4	4	5	5	4	5	32.1	32.1	32.1
sp|P03905|NU4M_HUMAN	sp|P03905|NU4M_HUMAN	5	5	5	>sp|P03905|NU4M_HUMAN NADH-ubiquinone oxidoreductase chain 4 OS=Homo sapiens GN=MT-ND4 PE=1 SV=1	1	5	5	5	NU4M_HUMAN NADH-ubiquinone oxidoreductase chain 4	MT-ND4	20.6512	21.4043	21.1754	21.9497	20.9001	22.1177	21.5574	20.8828	21.6612	0.429526	0.681637	-0.290166	0	0.259883	0.689582	-0.578882	0	0	0	6	9	3	4	4	4	3	4	4	4	5	5	4	3	4	4	14.4	14.4	14.4
sp|Q14644|RASA3_HUMAN	sp|Q14644|RASA3_HUMAN	3	3	3	>sp|Q14644|RASA3_HUMAN Ras GTPase-activating protein 3 OS=Homo sapiens GN=RASA3 PE=1 SV=3	1	3	3	3	RASA3_HUMAN Ras GTPase-activating protein 3	RASA3	22.6718	22.5437	22.7254	23.0304	22.7412	22.5538	22.7271	22.9418	23.1422	0.0918887	0.496508	-0.290076	0	0.437442	0.890522	-0.12815	0	1	0	1	0	1	0	0	0	1	2	2	2	2	1	1	1	2	1	4.1	4.1	4.1
sp|Q9Y2H0|DLGP4_HUMAN	sp|Q9Y2H0|DLGP4_HUMAN	4	4	4	>sp|Q9Y2H0|DLGP4_HUMAN Disks large-associated protein 4 OS=Homo sapiens GN=DLGAP4 PE=1 SV=3	1	4	4	4	DLGP4_HUMAN Disks large-associated protein 4	DLGAP4	23.4175	23.5758	22.9351	23.2945	23.2607	23.456	23.7803	23.5456	23.4725	0.246657	0.591844	-0.289961	0	0.897927	0.985115	-0.0275809	0	1	4	1	4	2	5	5	3	3	4	4	4	4	4	3	4	3	4	4.1	4.1	4.1
sp|P01344|IGF2_HUMAN	sp|P01344|IGF2_HUMAN	2	2	2	>sp|P01344|IGF2_HUMAN Insulin-like growth factor II OS=Homo sapiens GN=IGF2 PE=1 SV=1	1	2	2	2	IGF2_HUMAN Insulin-like growth factor II	IGF2	22.8116	23.0543	22.8121	23.7227	22.1822	23.0428	22.6826	23.3727	23.4896	0.335995	0.635891	-0.288914	0	0.852424	0.955643	-0.0898628	0	5	4	2	2	3	4	2	6	4	2	2	2	2	2	2	2	2	2	13.9	13.9	13.9
sp|Q5W111|SPRY7_HUMAN	sp|Q5W111|SPRY7_HUMAN	3	3	3	>sp|Q5W111|SPRY7_HUMAN SPRY domain-containing protein 7 OS=Homo sapiens GN=SPRYD7 PE=1 SV=2	1	3	3	3	SPRY7_HUMAN SPRY domain-containing protein 7	SPRYD7	22.3098	22.5688	22.7877	22.8665	22.4435	22.7194	22.56	23.0448	22.9276	0.224293	0.57381	-0.288685	0	0.549825	0.901061	-0.121049	0	2	7	7	7	5	9	6	5	5	3	3	3	3	3	3	3	3	3	17.9	17.9	17.9
sp|P06753|TPM3_HUMAN	sp|P06753|TPM3_HUMAN	22	9	9	>sp|P06753|TPM3_HUMAN Tropomyosin alpha-3 chain OS=Homo sapiens GN=TPM3 PE=1 SV=2	1	22	9	9	TPM3_HUMAN Tropomyosin alpha-3 chain	TPM3	28.1639	27.8494	27.782	27.5673	27.8517	27.846	28.0663	28.3282	28.2656	0.111684	0.513934	-0.28828	0	0.305468	0.845925	0.176745	0	53	44	42	33	56	50	47	54	47	8	9	9	9	9	9	8	9	9	49.8	24.9	24.9
sp|Q96S94|CCNL2_HUMAN	sp|Q96S94|CCNL2_HUMAN	1	1	1	>sp|Q96S94|CCNL2_HUMAN Cyclin-L2 OS=Homo sapiens GN=CCNL2 PE=1 SV=1	1	1	1	1	CCNL2_HUMAN Cyclin-L2	CCNL2	18.1769	18.3337	18.001	18.2892	18.1779	18.0838	18.8856	18.0887	18.4017	0.314883	0.623895	-0.288123	0	0.913277	0.985144	-0.013099	0	0	0	0	0	0	0	1	0	0	0	1	1	1	1	1	1	1	1	2.9	2.9	2.9
sp|P06702|S10A9_HUMAN	sp|P06702|S10A9_HUMAN	2	2	2	>sp|P06702|S10A9_HUMAN Protein S100-A9 OS=Homo sapiens GN=S100A9 PE=1 SV=1	1	2	2	2	S10A9_HUMAN Protein S100-A9	S100A9	22.6905	20.2477	21.2297	20.7958	21.6015	19.711	21.6022	21.9519	21.4726	0.712725	0.828833	-0.286259	0	0.486476	0.81554	0.686519	0	10	0	6	0	3	0	3	5	1	2	1	1	1	1	2	1	1	1	19.3	19.3	19.3
sp|Q9HC21|TPC_HUMAN	sp|Q9HC21|TPC_HUMAN	2	2	2	>sp|Q9HC21|TPC_HUMAN Mitochondrial thiamine pyrophosphate carrier OS=Homo sapiens GN=SLC25A19 PE=1 SV=1	1	2	2	2	TPC_HUMAN Mitochondrial thiamine pyrophosphate carrier	SLC25A19	19.3842	19.8717	19.4985	19.9321	19.7904	20.0863	19.9676	19.742	19.9031	0.151691	0.54177	-0.286084	0	0.107826	0.683325	-0.351461	0	1	3	1	0	5	7	1	3	4	1	1	2	1	2	2	1	2	2	8.8	8.8	8.8
sp|Q13018|PLA2R_HUMAN	sp|Q13018|PLA2R_HUMAN	1	1	1	>sp|Q13018|PLA2R_HUMAN Secretory phospholipase A2 receptor OS=Homo sapiens GN=PLA2R1 PE=1 SV=2	1	1	1	1	PLA2R_HUMAN Secretory phospholipase A2 receptor	PLA2R1	16.4544	16.5415	16.31	16.2225	16.3126	16.1465	16.5256	16.8549	16.782	0.0769313	0.498209	-0.285538	0	0.0659025	0.765329	0.208094	0	0	0	0	0	0	0	0	1	0	1	1	1	1	1	1	1	1	1	1	1	1
sp|P09001|RM03_HUMAN	sp|P09001|RM03_HUMAN	6	6	6	>sp|P09001|RM03_HUMAN 39S ribosomal protein L3, mitochondrial OS=Homo sapiens GN=MRPL3 PE=1 SV=1	1	6	6	6	RM03_HUMAN 39S ribosomal protein L3, mitochondrial	MRPL3	22.837	22.9912	23.1328	23.0614	22.7368	23.2436	23.0271	23.3127	23.4762	0.142896	0.541982	-0.284974	0	0.88252	0.984877	-0.0269318	0	0	4	6	5	4	5	4	4	4	5	4	6	4	5	5	6	5	4	29	29	29
sp|O95394|AGM1_HUMAN	sp|O95394|AGM1_HUMAN	15	15	15	>sp|O95394|AGM1_HUMAN Phosphoacetylglucosamine mutase OS=Homo sapiens GN=PGM3 PE=1 SV=1	1	15	15	15	AGM1_HUMAN Phosphoacetylglucosamine mutase	PGM3	25.716	25.6324	25.9585	25.6266	25.8441	25.8847	25.9839	26.0612	26.1127	0.0535759	0.461575	-0.283645	0	0.90449	0.984363	-0.0161533	0	48	40	46	40	45	59	46	54	49	14	13	14	14	14	14	12	14	12	41.7	41.7	41.7
sp|O43181|NDUS4_HUMAN	sp|O43181|NDUS4_HUMAN	2	2	2	>sp|O43181|NDUS4_HUMAN NADH dehydrogenase [ubiquinone] iron-sulfur protein 4, mitochondrial OS=Homo sapiens GN=NDUFS4 PE=1 SV=1	1	2	2	2	NDUS4_HUMAN NADH dehydrogenase [ubiquinone] iron-sulfur protein 4, mitochondrial	NDUFS4	23.0193	23.1812	23.183	23.029	22.7684	23.4291	23.1061	23.6199	23.5072	0.16137	0.551059	-0.283242	0	0.806183	0.958754	0.0523281	0	6	3	5	4	6	4	4	6	5	2	2	2	2	2	2	2	2	2	14.9	14.9	14.9
sp|Q16563|SYPL1_HUMAN	sp|Q16563|SYPL1_HUMAN	3	3	3	>sp|Q16563|SYPL1_HUMAN Synaptophysin-like protein 1 OS=Homo sapiens GN=SYPL1 PE=1 SV=1	1	3	3	3	SYPL1_HUMAN Synaptophysin-like protein 1	SYPL1	24.0466	24.1274	23.6556	24.1902	24.1831	24.4098	24.3074	24.3703	23.9983	0.20309	0.570168	-0.282136	0	0.123961	0.698471	-0.317836	0	3	3	3	3	2	8	2	4	7	2	2	3	3	2	3	3	3	3	13.1	13.1	13.1
sp|P07992|ERCC1_HUMAN	sp|P07992|ERCC1_HUMAN	4	4	4	>sp|P07992|ERCC1_HUMAN DNA excision repair protein ERCC-1 OS=Homo sapiens GN=ERCC1 PE=1 SV=1	1	4	4	4	ERCC1_HUMAN DNA excision repair protein ERCC-1	ERCC1	19.8036	20.274	20.4375	19.8165	20.4186	20.4144	20.6323	20.342	20.3865	0.25125	0.599543	-0.281907	0	0.878819	0.970319	-0.0448208	0	3	3	3	0	3	4	1	1	2	4	3	4	4	3	3	4	4	3	12.5	12.5	12.5
sp|P43490|NAMPT_HUMAN	sp|P43490|NAMPT_HUMAN	26	26	26	>sp|P43490|NAMPT_HUMAN Nicotinamide phosphoribosyltransferase OS=Homo sapiens GN=NAMPT PE=1 SV=1	1	26	26	26	NAMPT_HUMAN Nicotinamide phosphoribosyltransferase	NAMPT	28.5757	28.6672	28.6677	28.7415	28.882	29.001	29.0113	28.9002	28.8448	0.00814088	0.390623	-0.28188	0	0.0424818	0.718559	-0.237968	0	138	152	154	122	165	180	168	124	171	26	26	26	26	25	26	25	26	25	68.8	68.8	68.8
sp|P19174|PLCG1_HUMAN	sp|P19174|PLCG1_HUMAN	16	16	16	>sp|P19174|PLCG1_HUMAN 1-phosphatidylinositol 4,5-bisphosphate phosphodiesterase gamma-1 OS=Homo sapiens GN=PLCG1 PE=1 SV=1	1	16	16	16	PLCG1_HUMAN 1-phosphatidylinositol 4,5-bisphosphate phosphodiesterase gamma-1	PLCG1	23.8119	23.8941	23.987	24.0894	24.1585	24.1282	24.2056	24.0855	24.2455	0.0157593	0.413675	-0.281175	0	0.0138565	0.694333	-0.227685	0	14	9	14	14	15	16	12	16	13	13	15	14	15	14	15	15	14	14	17.2	17.2	17.2
sp|P53778|MK12_HUMAN	sp|P53778|MK12_HUMAN	3	2	2	>sp|P53778|MK12_HUMAN Mitogen-activated protein kinase 12 OS=Homo sapiens GN=MAPK12 PE=1 SV=3	1	3	2	2	MK12_HUMAN Mitogen-activated protein kinase 12	MAPK12	20.2642	20.0684	20.1673	20.2581	20.4399	20.4834	20.6584	20.6307	20.0542	0.241986	0.59575	-0.281116	0	0.0635063	0.732237	-0.227151	0	2	2	0	0	2	2	2	3	0	2	2	2	2	1	2	2	2	2	14.4	12.3	12.3
sp|Q08378|GOGA3_HUMAN	sp|Q08378|GOGA3_HUMAN	38	38	38	>sp|Q08378|GOGA3_HUMAN Golgin subfamily A member 3 OS=Homo sapiens GN=GOLGA3 PE=1 SV=2	1	38	38	38	GOGA3_HUMAN Golgin subfamily A member 3	GOLGA3	25.1932	24.8853	25.1908	25.2694	25.2448	25.2052	25.3312	25.4546	25.3245	0.0644001	0.492757	-0.280326	0	0.222282	0.846557	-0.150052	0	15	13	22	22	19	27	21	21	31	33	32	29	34	35	37	34	34	34	32.8	32.8	32.8
sp|Q13057|COASY_HUMAN	sp|Q13057|COASY_HUMAN	5	5	5	>sp|Q13057|COASY_HUMAN Bifunctional coenzyme A synthase OS=Homo sapiens GN=COASY PE=1 SV=4	1	5	5	5	COASY_HUMAN Bifunctional coenzyme A synthase	COASY	22.5319	22.7996	22.7085	22.8425	22.9212	23.2118	22.9307	22.8498	23.0996	0.0599739	0.482431	-0.280029	0	0.0853035	0.688529	-0.311792	0	5	8	6	7	8	12	3	5	7	4	5	5	4	5	4	4	5	5	13.5	13.5	13.5
sp|Q92604|LGAT1_HUMAN	sp|Q92604|LGAT1_HUMAN	3	3	3	>sp|Q92604|LGAT1_HUMAN Acyl-CoA:lysophosphatidylglycerol acyltransferase 1 OS=Homo sapiens GN=LPGAT1 PE=1 SV=1	1	3	3	3	LGAT1_HUMAN Acyl-CoA:lysophosphatidylglycerol acyltransferase 1	LPGAT1	22.5388	22.5152	22.3008	22.8655	22.5249	23.0043	22.6303	22.7869	22.7776	0.0371802	0.45133	-0.280015	0	0.0980399	0.678224	-0.346642	0	0	0	2	1	0	1	1	0	2	3	3	3	3	3	3	3	2	2	9.7	9.7	9.7
sp|Q15363|TMED2_HUMAN	sp|Q15363|TMED2_HUMAN	4	4	4	>sp|Q15363|TMED2_HUMAN Transmembrane emp24 domain-containing protein 2 OS=Homo sapiens GN=TMED2 PE=1 SV=1	1	4	4	4	TMED2_HUMAN Transmembrane emp24 domain-containing protein 2	TMED2	26.7372	26.7012	26.0259	25.8058	26.9082	26.9866	27.3111	26.4742	26.5184	0.476987	0.703535	-0.279811	0	0.868391	0.962482	-0.078757	0	23	16	18	21	13	11	9	17	11	4	4	4	4	4	4	4	4	4	26.4	26.4	26.4
sp|P61599|NAA20_HUMAN	sp|P61599|NAA20_HUMAN	4	4	4	>sp|P61599|NAA20_HUMAN N-alpha-acetyltransferase 20 OS=Homo sapiens GN=NAA20 PE=1 SV=1	1	4	4	4	NAA20_HUMAN N-alpha-acetyltransferase 20	NAA20	23.724	23.1445	23.3785	23.7985	23.5899	23.7206	23.8659	23.671	23.5487	0.21909	0.578808	-0.279552	0	0.183703	0.753271	-0.287322	0	5	4	4	3	6	2	1	1	2	3	3	3	4	3	3	4	4	4	27	27	27
sp|Q9BT73|PSMG3_HUMAN	sp|Q9BT73|PSMG3_HUMAN	2	2	2	>sp|Q9BT73|PSMG3_HUMAN Proteasome assembly chaperone 3 OS=Homo sapiens GN=PSMG3 PE=1 SV=1	1	2	2	2	PSMG3_HUMAN Proteasome assembly chaperone 3	PSMG3	22.1538	22.3644	22.527	22.7789	23.0042	22.8776	22.909	22.3596	22.6142	0.219532	0.580036	-0.27922	0	0.0129688	0.406346	-0.53852	0	1	2	1	0	2	2	2	1	1	1	1	2	1	1	2	1	2	2	32	32	32
sp|P35611|ADDA_HUMAN	sp|P35611|ADDA_HUMAN	10	10	10	>sp|P35611|ADDA_HUMAN Alpha-adducin OS=Homo sapiens GN=ADD1 PE=1 SV=2	1	10	10	10	ADDA_HUMAN Alpha-adducin	ADD1	23.8348	24.1072	23.8907	24.2092	23.991	24.213	24.2362	24.3608	24.0732	0.0765386	0.498607	-0.279146	0	0.155727	0.816161	-0.1935	0	4	10	11	11	11	5	9	7	6	10	8	9	10	10	7	10	10	9	25	25	25
sp|Q8NC44|F134A_HUMAN	sp|Q8NC44|F134A_HUMAN	1	1	1	>sp|Q8NC44|F134A_HUMAN Protein FAM134A OS=Homo sapiens GN=FAM134A PE=1 SV=3	1	1	1	1	F134A_HUMAN Protein FAM134A	FAM134A	20.2012	20.0666	20.5373	19.9466	20.6325	19.8638	20.6838	20.2709	20.6874	0.22912	0.588824	-0.279003	0	0.689466	0.924035	0.120762	0	1	1	0	1	1	0	0	0	0	1	1	1	1	1	1	1	1	1	4.6	4.6	4.6
sp|Q8TBQ9|KISHA_HUMAN	sp|Q8TBQ9|KISHA_HUMAN	3	3	3	>sp|Q8TBQ9|KISHA_HUMAN Protein kish-A OS=Homo sapiens GN=TMEM167A PE=1 SV=1	1	3	3	3	KISHA_HUMAN Protein kish-A	TMEM167A	22.1116	22.2051	21.6647	22.0963	22.376	22.1117	22.421	22.4533	21.9439	0.29979	0.621425	-0.278922	0	0.349648	0.846234	-0.200881	0	2	1	1	1	1	1	1	1	2	2	1	2	1	1	2	1	2	1	27.8	27.8	27.8
sp|O95865|DDAH2_HUMAN	sp|O95865|DDAH2_HUMAN	10	9	9	>sp|O95865|DDAH2_HUMAN N(G),N(G)-dimethylarginine dimethylaminohydrolase 2 OS=Homo sapiens GN=DDAH2 PE=1 SV=1	1	10	9	9	DDAH2_HUMAN N(G),N(G)-dimethylarginine dimethylaminohydrolase 2	DDAH2	25.3794	25.5563	25.5807	25.4232	25.7313	25.5818	25.8266	25.8091	25.7159	0.0181463	0.419002	-0.278371	0	0.538911	0.925868	-0.0733077	0	14	17	16	14	24	17	25	20	15	9	9	9	8	8	9	9	9	8	61.1	58.2	58.2
sp|P24844|MYL9_HUMAN	sp|P24844|MYL9_HUMAN	12	5	5	>sp|P24844|MYL9_HUMAN Myosin regulatory light polypeptide 9 OS=Homo sapiens GN=MYL9 PE=1 SV=4	1	12	5	5	MYL9_HUMAN Myosin regulatory light polypeptide 9	MYL9	24.2926	24.663	24.5483	24.6216	24.7101	24.4806	24.6201	25.0291	24.6897	0.171253	0.555022	-0.278331	0	0.46781	0.901537	-0.102786	0	4	5	7	9	9	9	8	7	6	5	4	4	5	4	4	5	5	4	79.7	46.5	46.5
sp|Q8NDW8|TT21A_HUMAN	sp|Q8NDW8|TT21A_HUMAN	1	1	1	>sp|Q8NDW8|TT21A_HUMAN Tetratricopeptide repeat protein 21A OS=Homo sapiens GN=TTC21A PE=2 SV=3	1	1	1	1	TT21A_HUMAN Tetratricopeptide repeat protein 21A	TTC21A	22.0485	22.5454	22.2075	23.5695	22.1554	21.9225	22.8732	22.19	22.5717	0.322008	0.636625	-0.277817	0	0.626052	0.885127	-0.281989	0	0	0	0	0	1	0	0	0	0	1	1	1	1	1	0	1	1	1	0.8	0.8	0.8
sp|Q8N3V7|SYNPO_HUMAN	sp|Q8N3V7|SYNPO_HUMAN	9	9	9	>sp|Q8N3V7|SYNPO_HUMAN Synaptopodin OS=Homo sapiens GN=SYNPO PE=1 SV=2	1	9	9	9	SYNPO_HUMAN Synaptopodin	SYNPO	24.1792	23.9707	24.5029	24.2605	24.5508	24.6244	24.2009	24.5687	24.7163	0.271456	0.605776	-0.277667	0	0.242675	0.799585	-0.260986	0	12	14	16	13	20	15	20	22	15	8	8	8	8	8	8	9	8	8	15.7	15.7	15.7
sp|P41440|S19A1_HUMAN	sp|P41440|S19A1_HUMAN	2	2	2	>sp|P41440|S19A1_HUMAN Folate transporter 1 OS=Homo sapiens GN=SLC19A1 PE=1 SV=3	1	2	2	2	S19A1_HUMAN Folate transporter 1	SLC19A1	19.188	21.0082	21.2166	20.2008	21.1593	21.8202	20.9088	20.3527	20.9841	0.701689	0.829999	-0.277609	0	0.501059	0.824038	-0.589204	0	0	0	1	0	1	3	1	0	2	1	2	2	1	2	2	1	2	2	7.8	7.8	7.8
sp|Q8N1W1|ARG28_HUMAN	sp|Q8N1W1|ARG28_HUMAN	3	3	3	>sp|Q8N1W1|ARG28_HUMAN Rho guanine nucleotide exchange factor 28 OS=Homo sapiens GN=ARHGEF28 PE=1 SV=3	1	3	3	3	ARG28_HUMAN Rho guanine nucleotide exchange factor 28	ARHGEF28	20.619	20.2876	20.7017	20.5426	20.313	20.4446	20.7159	20.8675	20.8564	0.110422	0.523762	-0.277182	0	0.512053	0.904745	0.102732	0	3	0	0	0	3	2	2	2	5	3	2	2	3	2	3	2	3	3	2.8	2.8	2.8
sp|Q8NEW0|ZNT7_HUMAN	sp|Q8NEW0|ZNT7_HUMAN	3	3	3	>sp|Q8NEW0|ZNT7_HUMAN Zinc transporter 7 OS=Homo sapiens GN=SLC30A7 PE=2 SV=1	1	3	3	3	ZNT7_HUMAN Zinc transporter 7	SLC30A7	23.9976	23.8548	23.8756	24.0381	23.5976	23.9481	24.3169	24.164	24.0781	0.0287201	0.442018	-0.276985	0	0.751272	0.953784	0.0480588	0	8	8	5	6	9	13	9	10	9	3	2	3	3	3	3	3	3	2	10.6	10.6	10.6
sp|P78406|RAE1L_HUMAN	sp|P78406|RAE1L_HUMAN	9	9	9	>sp|P78406|RAE1L_HUMAN mRNA export factor OS=Homo sapiens GN=RAE1 PE=1 SV=1	1	9	9	9	RAE1L_HUMAN mRNA export factor	RAE1	23.5778	23.8106	23.5914	23.2514	24.3157	23.9904	23.8511	23.8063	24.1529	0.104787	0.518516	-0.276819	0	0.584026	0.890973	-0.192565	0	3	4	7	1	7	6	7	4	5	9	9	9	9	8	8	9	7	9	32.9	32.9	32.9
sp|P09496|CLCA_HUMAN	sp|P09496|CLCA_HUMAN	6	6	6	>sp|P09496|CLCA_HUMAN Clathrin light chain A OS=Homo sapiens GN=CLTA PE=1 SV=1	1	6	6	6	CLCA_HUMAN Clathrin light chain A	CLTA	25.223	25.8163	26.3153	26.1062	26.2118	25.8244	25.8368	26.0402	26.3077	0.466218	0.70001	-0.276674	0	0.478434	0.849286	-0.262602	0	7	9	11	6	10	5	5	10	9	5	5	6	5	5	6	6	5	5	14.9	14.9	14.9
sp|Q12846|STX4_HUMAN	sp|Q12846|STX4_HUMAN	11	11	11	>sp|Q12846|STX4_HUMAN Syntaxin-4 OS=Homo sapiens GN=STX4 PE=1 SV=2	1	11	11	11	STX4_HUMAN Syntaxin-4	STX4	24.9176	25.5045	25.4605	25.4529	25.6805	25.8063	25.5055	25.5614	25.6447	0.225529	0.589065	-0.276306	0	0.176931	0.719814	-0.35235	0	3	12	12	9	10	12	11	9	11	11	11	11	11	11	11	10	11	10	49.8	49.8	49.8
sp|P40879|S26A3_HUMAN	sp|P40879|S26A3_HUMAN	1	1	1	>sp|P40879|S26A3_HUMAN Chloride anion exchanger OS=Homo sapiens GN=SLC26A3 PE=1 SV=1	1	1	1	1	S26A3_HUMAN Chloride anion exchanger	SLC26A3	22.4547	22.326	22.573	23.0549	17.0509	21.0645	22.0984	22.8889	23.1948	0.455216	0.700552	-0.276178	0	0.308268	0.632338	2.06112	0	0	1	1	2	0	2	1	1	1	0	1	1	1	1	1	1	1	1	1.4	1.4	1.4
sp|P54803|GALC_HUMAN	sp|P54803|GALC_HUMAN	3	3	3	>sp|P54803|GALC_HUMAN Galactocerebrosidase OS=Homo sapiens GN=GALC PE=1 SV=2	1	3	3	3	GALC_HUMAN Galactocerebrosidase	GALC	19.9737	20.3601	20.776	20.5329	20.9503	21.3402	20.6001	20.5891	20.7485	0.309491	0.631715	-0.27599	0	0.1572	0.612092	-0.57121	0	0	2	3	3	1	2	1	1	1	1	1	3	1	2	1	1	2	2	4.1	4.1	4.1
sp|P15153|RAC2_HUMAN	sp|P15153|RAC2_HUMAN	9	4	4	>sp|P15153|RAC2_HUMAN Ras-related C3 botulinum toxin substrate 2 OS=Homo sapiens GN=RAC2 PE=1 SV=1	1	9	4	4	RAC2_HUMAN Ras-related C3 botulinum toxin substrate 2	RAC2	27.9836	27.8573	27.9059	27.8606	27.8309	27.7201	28.1039	28.2711	28.1997	0.0105258	0.401341	-0.275927	0	0.118626	0.868802	0.111777	0	11	25	23	15	19	25	15	28	27	4	4	4	4	4	4	4	4	4	50	19.8	19.8
sp|Q9NX47|MARH5_HUMAN	sp|Q9NX47|MARH5_HUMAN	9	9	9	>sp|Q9NX47|MARH5_HUMAN E3 ubiquitin-protein ligase MARCH5 OS=Homo sapiens GN=MARCH5 PE=1 SV=1	1	9	9	9	MARH5_HUMAN E3 ubiquitin-protein ligase MARCH5	MARCH5	24.3316	24.5534	24.2863	24.1364	24.5539	24.8616	24.7186	24.6044	24.6755	0.0363027	0.451892	-0.275703	0	0.60418	0.904266	-0.126865	0	8	22	15	17	20	24	17	9	11	6	9	8	8	8	9	7	8	9	44.6	44.6	44.6
sp|O75962|TRIO_HUMAN	sp|O75962|TRIO_HUMAN	21	21	20	>sp|O75962|TRIO_HUMAN Triple functional domain protein OS=Homo sapiens GN=TRIO PE=1 SV=2	1	21	21	20	TRIO_HUMAN Triple functional domain protein	TRIO	24.0197	23.7155	24.0256	23.8959	24.1425	24.0506	24.1354	24.2304	24.2201	0.061493	0.498837	-0.275036	0	0.431384	0.896882	-0.109386	0	12	7	15	18	20	20	15	19	29	17	19	18	18	21	21	18	19	19	10.1	10.1	9.8
sp|Q96AG4|LRC59_HUMAN	sp|Q96AG4|LRC59_HUMAN	14	14	14	>sp|Q96AG4|LRC59_HUMAN Leucine-rich repeat-containing protein 59 OS=Homo sapiens GN=LRRC59 PE=1 SV=1	1	14	14	14	LRC59_HUMAN Leucine-rich repeat-containing protein 59	LRRC59	29.0309	28.6023	28.7107	28.6217	28.674	28.9998	28.9287	29.1447	29.0936	0.129873	0.540693	-0.274387	0	0.931028	0.985202	0.0161006	0	81	84	87	64	81	74	81	52	71	14	14	14	14	14	14	14	14	14	47.6	47.6	47.6
sp|Q96GR4|ZDH12_HUMAN	sp|Q96GR4|ZDH12_HUMAN	2	2	2	>sp|Q96GR4|ZDH12_HUMAN Probable palmitoyltransferase ZDHHC12 OS=Homo sapiens GN=ZDHHC12 PE=2 SV=2	1	2	2	2	ZDH12_HUMAN Probable palmitoyltransferase ZDHHC12	ZDHHC12	19.2062	18.7555	19.1651	18.7648	19.3791	19.702	19.7367	19.1463	19.0664	0.343957	0.648857	-0.274214	0	0.482871	0.855808	-0.239693	0	0	0	0	0	0	1	1	0	0	1	2	2	2	2	2	2	1	1	8.2	8.2	8.2
sp|O75976|CBPD_HUMAN	sp|O75976|CBPD_HUMAN	16	16	16	>sp|O75976|CBPD_HUMAN Carboxypeptidase D OS=Homo sapiens GN=CPD PE=1 SV=2	1	16	16	16	CBPD_HUMAN Carboxypeptidase D	CPD	23.719	23.9088	23.7525	23.7052	23.6018	23.7973	24.1278	23.9835	24.0916	0.0196865	0.426794	-0.274178	0	0.321157	0.902538	0.0919774	0	8	10	13	10	10	10	18	12	6	13	13	12	13	12	13	14	12	12	15.1	15.1	15.1
sp|Q9BPZ7|SIN1_HUMAN	sp|Q9BPZ7|SIN1_HUMAN	2	2	2	>sp|Q9BPZ7|SIN1_HUMAN Target of rapamycin complex 2 subunit MAPKAP1 OS=Homo sapiens GN=MAPKAP1 PE=1 SV=2	1	2	2	2	SIN1_HUMAN Target of rapamycin complex 2 subunit MAPKAP1	MAPKAP1	18.6945	18.7898	18.9862	19.0018	18.7496	18.6848	19.2964	18.9545	19.0419	0.109764	0.527646	-0.274118	0	0.934111	0.989317	0.0113792	0	0	1	0	1	2	1	1	1	1	1	2	1	1	1	1	1	1	1	4.6	4.6	4.6
sp|P55899|FCGRN_HUMAN	sp|P55899|FCGRN_HUMAN	6	6	6	>sp|P55899|FCGRN_HUMAN IgG receptor FcRn large subunit p51 OS=Homo sapiens GN=FCGRT PE=1 SV=1	1	6	6	6	FCGRN_HUMAN IgG receptor FcRn large subunit p51	FCGRT	23.2474	23.3038	22.9993	23.2344	23.3556	23.1178	23.2535	23.5049	23.6131	0.125741	0.539533	-0.273693	0	0.674919	0.951171	-0.052405	0	6	4	7	2	4	5	4	5	4	6	6	6	5	5	6	5	6	5	23	23	23
sp|P49069|CAMLG_HUMAN	sp|P49069|CAMLG_HUMAN	5	5	5	>sp|P49069|CAMLG_HUMAN Calcium signal-modulating cyclophilin ligand OS=Homo sapiens GN=CAMLG PE=1 SV=1	1	5	5	5	CAMLG_HUMAN Calcium signal-modulating cyclophilin ligand	CAMLG	21.2652	22.4604	21.8798	22.3541	22.3448	22.8485	22.2237	22.088	22.114	0.475473	0.70526	-0.27341	0	0.166324	0.61172	-0.647344	0	1	2	3	2	3	2	5	3	3	3	5	3	4	5	4	3	4	4	30.4	30.4	30.4
sp|O14966|RAB7L_HUMAN;sp|P57729|RAB38_HUMAN	sp|O14966|RAB7L_HUMAN	4;1	3;0	3;0	>sp|O14966|RAB7L_HUMAN Ras-related protein Rab-7L1 OS=Homo sapiens GN=RAB29 PE=1 SV=1	2	4	3	3	RAB7L_HUMAN Ras-related protein Rab-7L1	RAB29	23.1112	23.1946	23.9813	23.3465	23.4928	23.6998	23.396	24.0144	23.6968	0.453645	0.699908	-0.273374	0	0.790357	0.9499	-0.0839876	0	3	4	4	7	4	4	8	3	4	3	3	3	3	2	3	3	3	3	29.1	23.6	23.6
sp|O00754|MA2B1_HUMAN	sp|O00754|MA2B1_HUMAN	7	7	7	>sp|O00754|MA2B1_HUMAN Lysosomal alpha-mannosidase OS=Homo sapiens GN=MAN2B1 PE=1 SV=3	1	7	7	7	MA2B1_HUMAN Lysosomal alpha-mannosidase	MAN2B1	22.6033	22.583	22.6467	22.3948	22.4557	22.6227	22.9305	22.7243	22.9961	0.031518	0.450304	-0.272656	0	0.164825	0.869472	0.119949	0	0	3	2	2	0	1	3	1	7	4	7	5	5	5	6	4	6	5	9	9	9
sp|P49754|VPS41_HUMAN	sp|P49754|VPS41_HUMAN	3	3	3	>sp|P49754|VPS41_HUMAN Vacuolar protein sorting-associated protein 41 homolog OS=Homo sapiens GN=VPS41 PE=1 SV=3	1	3	3	3	VPS41_HUMAN Vacuolar protein sorting-associated protein 41 homolog	VPS41	20.1529	19.9591	20.1441	20.5072	20.8943	19.9301	20.6089	20.193	20.2706	0.128674	0.543667	-0.272146	0	0.279949	0.765757	-0.358501	0	0	0	0	1	2	0	2	0	0	3	3	3	3	3	3	3	3	3	5.6	5.6	5.6
sp|P78381|S35A2_HUMAN	sp|P78381|S35A2_HUMAN	1	1	1	>sp|P78381|S35A2_HUMAN UDP-galactose translocator OS=Homo sapiens GN=SLC35A2 PE=1 SV=1	1	1	1	1	S35A2_HUMAN UDP-galactose translocator	SLC35A2	17.3078	19.7705	20.0179	19.2897	19.5917	20.822	19.1337	18.9433	19.8352	0.779102	0.865714	-0.27201	0	0.426947	0.765021	-0.869083	0	0	1	1	0	1	1	0	0	2	1	1	1	1	1	1	1	1	1	2.8	2.8	2.8
sp|Q8N4V1|MMGT1_HUMAN	sp|Q8N4V1|MMGT1_HUMAN	2	2	2	>sp|Q8N4V1|MMGT1_HUMAN Membrane magnesium transporter 1 OS=Homo sapiens GN=MMGT1 PE=1 SV=1	1	2	2	2	MMGT1_HUMAN Membrane magnesium transporter 1	MMGT1	24.0768	24.298	24.1501	24.534	23.9158	24.4017	24.1809	24.2931	24.8653	0.287867	0.621907	-0.271493	0	0.61323	0.914098	-0.108856	0	4	6	3	3	3	1	2	5	3	2	2	2	2	2	1	2	2	2	26.7	26.7	26.7
sp|Q9H900|ZWILC_HUMAN	sp|Q9H900|ZWILC_HUMAN	2	2	2	>sp|Q9H900|ZWILC_HUMAN Protein zwilch homolog OS=Homo sapiens GN=ZWILCH PE=1 SV=2	1	2	2	2	ZWILC_HUMAN Protein zwilch homolog	ZWILCH	18.1602	18.6336	18.4683	18.6144	18.2925	18.6278	18.355	18.86	18.8608	0.281865	0.62085	-0.271186	0	0.634365	0.92382	-0.0908616	0	1	0	0	0	1	1	0	0	0	1	1	2	1	1	1	2	2	2	4.1	4.1	4.1
sp|O95425|SVIL_HUMAN	sp|O95425|SVIL_HUMAN	12	12	12	>sp|O95425|SVIL_HUMAN Supervillin OS=Homo sapiens GN=SVIL PE=1 SV=2	1	12	12	12	SVIL_HUMAN Supervillin	SVIL	22.9044	23.0903	22.7498	23.0194	23.1893	23.1065	23.1295	23.2572	23.1714	0.0617221	0.494594	-0.271179	0	0.158757	0.81324	-0.190189	0	0	0	3	1	4	2	5	7	4	8	9	8	11	10	10	11	10	10	8.2	8.2	8.2
sp|O60333|KIF1B_HUMAN	sp|O60333|KIF1B_HUMAN	8	8	5	>sp|O60333|KIF1B_HUMAN Kinesin-like protein KIF1B OS=Homo sapiens GN=KIF1B PE=1 SV=5	1	8	8	5	KIF1B_HUMAN Kinesin-like protein KIF1B	KIF1B	22.0478	22.0254	21.7064	22.0741	22.3749	22.2806	22.0539	22.0621	22.4767	0.202273	0.576863	-0.271023	0	0.0889488	0.691021	-0.31668	0	4	3	3	6	4	5	7	4	6	7	6	6	6	4	7	7	6	6	5.9	5.9	4.1
sp|Q49A26|GLYR1_HUMAN	sp|Q49A26|GLYR1_HUMAN	2	2	2	>sp|Q49A26|GLYR1_HUMAN Putative oxidoreductase GLYR1 OS=Homo sapiens GN=GLYR1 PE=1 SV=3	1	2	2	2	GLYR1_HUMAN Putative oxidoreductase GLYR1	GLYR1	22.4149	22.7126	22.0243	22.6058	22.8921	22.6139	23.0504	22.5559	22.3572	0.398743	0.674328	-0.270568	0	0.220165	0.752428	-0.320018	0	0	1	0	1	1	1	2	0	0	2	1	2	2	1	2	2	2	2	7.8	7.8	7.8
sp|Q8WUA2|PPIL4_HUMAN	sp|Q8WUA2|PPIL4_HUMAN	5	5	5	>sp|Q8WUA2|PPIL4_HUMAN Peptidyl-prolyl cis-trans isomerase-like 4 OS=Homo sapiens GN=PPIL4 PE=1 SV=1	1	5	5	5	PPIL4_HUMAN Peptidyl-prolyl cis-trans isomerase-like 4	PPIL4	22.2017	21.9959	21.6523	21.9847	22.4031	22.9261	22.2643	22.171	22.2257	0.171504	0.562448	-0.270378	0	0.197361	0.682388	-0.487998	0	3	4	3	4	3	3	2	4	2	3	4	4	3	4	3	5	4	2	16.9	16.9	16.9
sp|Q99590|SCAFB_HUMAN	sp|Q99590|SCAFB_HUMAN	4	4	4	>sp|Q99590|SCAFB_HUMAN Protein SCAF11 OS=Homo sapiens GN=SCAF11 PE=1 SV=2	1	4	4	4	SCAFB_HUMAN Protein SCAF11	SCAF11	21.2457	20.6474	20.9913	20.9289	20.6357	21.0416	21.0065	21.1026	21.5844	0.339804	0.648361	-0.26967	0	0.683536	0.933646	0.0927423	0	0	0	1	0	0	2	0	2	1	4	3	4	4	4	3	3	4	4	6.4	6.4	6.4
sp|Q8NBX0|SCPDL_HUMAN	sp|Q8NBX0|SCPDL_HUMAN	8	8	8	>sp|Q8NBX0|SCPDL_HUMAN Saccharopine dehydrogenase-like oxidoreductase OS=Homo sapiens GN=SCCPDH PE=1 SV=1	1	8	8	8	SCPDL_HUMAN Saccharopine dehydrogenase-like oxidoreductase	SCCPDH	24.0845	24.2235	24.4625	24.5446	24.5871	24.8887	24.59	24.352	24.6364	0.129168	0.540942	-0.269344	0	0.0544048	0.568052	-0.416672	0	10	13	10	11	12	18	12	11	15	8	8	8	8	8	8	8	8	8	34.3	34.3	34.3
sp|Q9Y6M7|S4A7_HUMAN;sp|Q6U841|S4A10_HUMAN	sp|Q9Y6M7|S4A7_HUMAN	8;2	8;2	6;1	>sp|Q9Y6M7|S4A7_HUMAN Sodium bicarbonate cotransporter 3 OS=Homo sapiens GN=SLC4A7 PE=1 SV=2	2	8	8	6	S4A7_HUMAN Sodium bicarbonate cotransporter 3	SLC4A7	23.0755	23.4857	23.7904	23.4292	23.5507	23.9152	23.7574	23.7556	23.6448	0.270716	0.614506	-0.268719	0	0.514182	0.87634	-0.181177	0	10	4	20	24	20	20	26	17	21	7	8	8	8	8	8	8	8	7	8.9	8.9	7.2
sp|Q9H4A3|WNK1_HUMAN;sp|Q96J92|WNK4_HUMAN	sp|Q9H4A3|WNK1_HUMAN	6;1	6;1	5;0	>sp|Q9H4A3|WNK1_HUMAN Serine/threonine-protein kinase WNK1 OS=Homo sapiens GN=WNK1 PE=1 SV=2	2	6	6	5	WNK1_HUMAN Serine/threonine-protein kinase WNK1	WNK1	21.5416	21.5588	21.3759	21.8626	21.4801	21.6388	21.972	21.5917	21.7185	0.100112	0.525232	-0.268637	0	0.250184	0.850333	-0.168408	0	0	0	0	0	2	3	2	1	3	4	4	5	5	5	4	5	5	5	4.2	4.2	3.7
sp|Q9UNQ2|DIM1_HUMAN	sp|Q9UNQ2|DIM1_HUMAN	10	10	10	>sp|Q9UNQ2|DIM1_HUMAN Probable dimethyladenosine transferase OS=Homo sapiens GN=DIMT1 PE=1 SV=1	1	10	10	10	DIM1_HUMAN Probable dimethyladenosine transferase	DIMT1	23.5696	23.5013	23.4908	23.4174	23.6291	23.994	23.6352	23.8307	23.9015	0.0322465	0.4548	-0.268569	0	0.40154	0.870036	-0.159592	0	4	11	9	13	12	12	8	12	11	8	10	9	10	8	10	9	9	9	44.4	44.4	44.4
sp|Q5JU69|TOR2A_HUMAN;sp|Q8N2E6|TOR2X_HUMAN	sp|Q5JU69|TOR2A_HUMAN;sp|Q8N2E6|TOR2X_HUMAN	4;2	3;1	3;1	>sp|Q5JU69|TOR2A_HUMAN Torsin-2A OS=Homo sapiens GN=TOR2A PE=2 SV=1;>sp|Q8N2E6|TOR2X_HUMAN Prosalusin OS=Homo sapiens GN=TOR2A PE=1 SV=1	2	4	3	3	TOR2A_HUMAN Torsin-2A	TOR2A	20.7171	20.68	20.9803	20.611	21.1678	20.7685	21.1448	20.9809	21.0574	0.0639676	0.497525	-0.268543	0	0.781314	0.953256	-0.0566406	0	1	1	2	1	1	3	4	1	1	3	3	3	2	3	2	3	3	2	15.3	12.1	12.1
sp|Q562R1|ACTBL_HUMAN	sp|Q562R1|ACTBL_HUMAN	10	1	1	>sp|Q562R1|ACTBL_HUMAN Beta-actin-like protein 2 OS=Homo sapiens GN=ACTBL2 PE=1 SV=2	1	10	1	1	ACTBL_HUMAN Beta-actin-like protein 2	ACTBL2	31.3334	31.3449	31.4183	31.2305	31.5733	31.9301	31.4264	31.8265	31.6444	0.0877584	0.51993	-0.266863	0	0.355923	0.844921	-0.212428	0	8	13	18	15	22	41	13	17	24	1	1	1	1	1	1	1	1	1	19.7	4.8	4.8
sp|Q9Y5Y2|NUBP2_HUMAN	sp|Q9Y5Y2|NUBP2_HUMAN	8	8	8	>sp|Q9Y5Y2|NUBP2_HUMAN Cytosolic Fe-S cluster assembly factor NUBP2 OS=Homo sapiens GN=NUBP2 PE=1 SV=1	1	8	8	8	NUBP2_HUMAN Cytosolic Fe-S cluster assembly factor NUBP2	NUBP2	23.9882	24.6175	24.5031	24.1665	24.6729	24.7624	24.4521	24.7995	24.6563	0.289244	0.627588	-0.266392	0	0.573097	0.89614	-0.164325	0	4	8	10	5	7	10	5	12	9	6	8	8	8	8	8	7	8	8	46.9	46.9	46.9
sp|P09972|ALDOC_HUMAN	sp|P09972|ALDOC_HUMAN	7	4	4	>sp|P09972|ALDOC_HUMAN Fructose-bisphosphate aldolase C OS=Homo sapiens GN=ALDOC PE=1 SV=2	1	7	4	4	ALDOC_HUMAN Fructose-bisphosphate aldolase C	ALDOC	27.6385	27.409	27.4177	27.3862	27.5658	27.3786	27.3544	27.8555	28.0512	0.295579	0.631199	-0.265294	0	0.667056	0.951066	0.0449034	0	49	64	61	40	54	64	55	63	65	4	3	3	4	4	4	4	3	4	24.2	14.6	14.6
sp|O95251|KAT7_HUMAN	sp|O95251|KAT7_HUMAN	5	5	5	>sp|O95251|KAT7_HUMAN Histone acetyltransferase KAT7 OS=Homo sapiens GN=KAT7 PE=1 SV=1	1	5	5	5	KAT7_HUMAN Histone acetyltransferase KAT7	KAT7	20.8227	20.9341	20.3682	21.1248	20.6066	20.9687	20.9959	21.2886	20.6333	0.361307	0.661331	-0.26431	0	0.45384	0.868603	-0.19172	0	0	5	0	2	2	1	3	2	0	3	5	4	3	3	3	4	5	3	14.4	14.4	14.4
sp|Q9GZV4|IF5A2_HUMAN	sp|Q9GZV4|IF5A2_HUMAN	10	1	1	>sp|Q9GZV4|IF5A2_HUMAN Eukaryotic translation initiation factor 5A-2 OS=Homo sapiens GN=EIF5A2 PE=1 SV=3	1	10	1	1	IF5A2_HUMAN Eukaryotic translation initiation factor 5A-2	EIF5A2	19.8457	19.9715	19.7148	20.1906	20.2215	20.4798	20.2721	19.938	20.1147	0.0955863	0.528295	-0.264268	0	0.01838	0.499901	-0.453313	0	0	0	0	0	0	1	0	0	0	1	1	1	1	1	0	1	1	1	41.8	11.1	11.1
sp|Q96SI9|STRBP_HUMAN	sp|Q96SI9|STRBP_HUMAN	7	1	1	>sp|Q96SI9|STRBP_HUMAN Spermatid perinuclear RNA-binding protein OS=Homo sapiens GN=STRBP PE=1 SV=1	1	7	1	1	STRBP_HUMAN Spermatid perinuclear RNA-binding protein	STRBP	22.1713	21.278	21.9938	22.1912	22.1498	22.7725	22.0529	22.0448	22.138	0.390528	0.673257	-0.264201	0	0.17587	0.635874	-0.556805	0	0	0	0	0	0	1	0	0	0	1	1	1	1	1	1	1	1	1	11.6	3.6	3.6
sp|Q5T6F2|UBAP2_HUMAN	sp|Q5T6F2|UBAP2_HUMAN	4	4	4	>sp|Q5T6F2|UBAP2_HUMAN Ubiquitin-associated protein 2 OS=Homo sapiens GN=UBAP2 PE=1 SV=1	1	4	4	4	UBAP2_HUMAN Ubiquitin-associated protein 2	UBAP2	21.9301	21.6409	22.2834	22.258	22.2915	22.6128	21.6001	22.4731	22.5727	0.504868	0.72976	-0.263807	0	0.115519	0.63303	-0.435951	0	0	0	1	3	5	2	0	4	3	4	4	4	4	3	4	4	4	4	6.7	6.7	6.7
sp|Q9H840|GEMI7_HUMAN	sp|Q9H840|GEMI7_HUMAN	2	2	2	>sp|Q9H840|GEMI7_HUMAN Gem-associated protein 7 OS=Homo sapiens GN=GEMIN7 PE=1 SV=1	1	2	2	2	GEMI7_HUMAN Gem-associated protein 7	GEMIN7	21.0458	20.5404	20.4068	21.6009	20.9089	20.937	20.8475	20.7865	21.1489	0.305984	0.637108	-0.263318	0	0.179606	0.669128	-0.484633	0	0	0	0	1	0	0	0	2	0	2	2	2	1	2	1	2	2	1	30.5	30.5	30.5
sp|O95602|RPA1_HUMAN	sp|O95602|RPA1_HUMAN	12	12	12	>sp|O95602|RPA1_HUMAN DNA-directed RNA polymerase I subunit RPA1 OS=Homo sapiens GN=POLR1A PE=1 SV=2	1	12	12	12	RPA1_HUMAN DNA-directed RNA polymerase I subunit RPA1	POLR1A	22.1809	22.311	22.488	22.3433	22.6663	23.0475	22.4342	22.4831	22.8507	0.173218	0.57049	-0.26273	0	0.181241	0.717452	-0.359089	0	1	6	7	4	7	7	6	3	8	8	10	8	10	8	8	9	10	10	10.9	10.9	10.9
sp|P52732|KIF11_HUMAN	sp|P52732|KIF11_HUMAN	3	3	3	>sp|P52732|KIF11_HUMAN Kinesin-like protein KIF11 OS=Homo sapiens GN=KIF11 PE=1 SV=2	1	3	3	3	KIF11_HUMAN Kinesin-like protein KIF11	KIF11	20.1674	20.5169	20.1346	20.521	20.5154	20.0239	20.533	20.3838	20.6901	0.156807	0.560816	-0.26268	0	0.714971	0.943339	-0.0804717	0	2	3	2	2	6	5	3	4	4	3	3	3	3	3	3	3	3	2	4.2	4.2	4.2
sp|O75746|CMC1_HUMAN	sp|O75746|CMC1_HUMAN	14	9	9	>sp|O75746|CMC1_HUMAN Calcium-binding mitochondrial carrier protein Aralar1 OS=Homo sapiens GN=SLC25A12 PE=1 SV=2	1	14	9	9	CMC1_HUMAN Calcium-binding mitochondrial carrier protein Aralar1	SLC25A12	23.3347	23.6373	23.7829	23.4297	23.9203	24.0709	23.7782	23.8053	23.9584	0.141408	0.558063	-0.262307	0	0.397023	0.846577	-0.222006	0	14	22	21	15	17	14	15	14	18	9	8	9	9	9	9	8	9	9	26.8	18.6	18.6
sp|O00483|NDUA4_HUMAN	sp|O00483|NDUA4_HUMAN	4	4	4	>sp|O00483|NDUA4_HUMAN Cytochrome c oxidase subunit NDUFA4 OS=Homo sapiens GN=NDUFA4 PE=1 SV=1	1	4	4	4	NDUA4_HUMAN Cytochrome c oxidase subunit NDUFA4	NDUFA4	25.4548	25.776	25.5819	25.7609	25.7774	25.7443	25.9303	25.8191	25.8498	0.0572822	0.497083	-0.262173	0	0.170522	0.843215	-0.156669	0	4	4	5	4	5	4	6	3	6	3	4	4	4	4	4	4	4	4	46.9	46.9	46.9
sp|Q9Y3Y2|CHTOP_HUMAN	sp|Q9Y3Y2|CHTOP_HUMAN	3	3	3	>sp|Q9Y3Y2|CHTOP_HUMAN Chromatin target of PRMT1 protein OS=Homo sapiens GN=CHTOP PE=1 SV=2	1	3	3	3	CHTOP_HUMAN Chromatin target of PRMT1 protein	CHTOP	23.1572	23.5252	22.6853	23.3342	23.107	23.5012	23.4586	23.6173	23.0782	0.418528	0.688901	-0.262163	0	0.515106	0.871964	-0.191552	0	2	3	0	1	1	3	2	2	2	3	2	3	2	2	3	2	3	2	16.9	16.9	16.9
sp|Q5T1M5|FKB15_HUMAN	sp|Q5T1M5|FKB15_HUMAN	7	7	7	>sp|Q5T1M5|FKB15_HUMAN FK506-binding protein 15 OS=Homo sapiens GN=FKBP15 PE=1 SV=2	1	7	7	7	FKB15_HUMAN FK506-binding protein 15	FKBP15	23.034	22.922	22.8359	23.2002	23.1579	23.1388	23.2078	23.1724	23.1968	0.010899	0.421722	-0.261726	0	0.0174212	0.691166	-0.235022	0	15	12	8	12	12	6	12	11	10	5	6	5	6	6	5	6	6	5	9.5	9.5	9.5
sp|Q9P291|ARMX1_HUMAN	sp|Q9P291|ARMX1_HUMAN	4	4	4	>sp|Q9P291|ARMX1_HUMAN Armadillo repeat-containing X-linked protein 1 OS=Homo sapiens GN=ARMCX1 PE=1 SV=1	1	4	4	4	ARMX1_HUMAN Armadillo repeat-containing X-linked protein 1	ARMCX1	20.888	20.3491	20.9616	21.4781	21.0696	21.2295	20.9737	21.0058	21.0041	0.247428	0.606122	-0.261644	0	0.0810645	0.555394	-0.526196	0	2	7	3	5	6	9	8	3	7	4	4	4	4	4	4	3	4	4	13	13	13
sp|Q96FS4|SIPA1_HUMAN	sp|Q96FS4|SIPA1_HUMAN	2	2	2	>sp|Q96FS4|SIPA1_HUMAN Signal-induced proliferation-associated protein 1 OS=Homo sapiens GN=SIPA1 PE=1 SV=1	1	2	2	2	SIPA1_HUMAN Signal-induced proliferation-associated protein 1	SIPA1	20.1032	19.9844	19.9797	20.0351	20.0379	20.1234	20.1177	20.278	20.456	0.0687221	0.506763	-0.261494	0	0.435274	0.950205	-0.0430578	0	3	2	2	2	2	3	1	2	3	2	2	1	2	2	2	2	2	2	4.2	4.2	4.2
sp|Q9BYI3|HYCCI_HUMAN	sp|Q9BYI3|HYCCI_HUMAN	4	4	4	>sp|Q9BYI3|HYCCI_HUMAN Hyccin OS=Homo sapiens GN=FAM126A PE=1 SV=2	1	4	4	4	HYCCI_HUMAN Hyccin	FAM126A	21.359	21.1616	21.3581	21.9469	21.3346	21.2605	21.4519	21.4952	21.7146	0.0669684	0.506731	-0.260974	0	0.385575	0.849584	-0.221087	0	3	3	3	10	4	2	6	5	3	4	3	3	4	4	3	4	4	3	9.8	9.8	9.8
sp|Q6WCQ1|MPRIP_HUMAN	sp|Q6WCQ1|MPRIP_HUMAN	9	9	9	>sp|Q6WCQ1|MPRIP_HUMAN Myosin phosphatase Rho-interacting protein OS=Homo sapiens GN=MPRIP PE=1 SV=3	1	9	9	9	MPRIP_HUMAN Myosin phosphatase Rho-interacting protein	MPRIP	23.0289	22.4986	23.1406	22.6936	22.6948	23.1489	22.9678	23.2051	23.2778	0.299451	0.636577	-0.260898	0	0.869613	0.968163	0.0436293	0	3	0	5	1	1	2	3	11	4	8	6	7	7	7	9	7	8	7	15.2	15.2	15.2
sp|O14787|TNPO2_HUMAN	sp|O14787|TNPO2_HUMAN	18	11	11	>sp|O14787|TNPO2_HUMAN Transportin-2 OS=Homo sapiens GN=TNPO2 PE=1 SV=3	1	18	11	11	TNPO2_HUMAN Transportin-2	TNPO2	22.4675	22.5449	22.0327	22.6352	22.5118	23.0592	22.5831	22.6908	22.5537	0.188638	0.577893	-0.260808	0	0.167712	0.688006	-0.387035	0	4	5	5	11	5	3	8	10	4	10	10	9	11	10	6	10	11	9	29.3	21.9	21.9
sp|Q9NVJ2|ARL8B_HUMAN	sp|Q9NVJ2|ARL8B_HUMAN	8	8	4	>sp|Q9NVJ2|ARL8B_HUMAN ADP-ribosylation factor-like protein 8B OS=Homo sapiens GN=ARL8B PE=1 SV=1	1	8	8	4	ARL8B_HUMAN ADP-ribosylation factor-like protein 8B	ARL8B	25.8732	25.9339	25.7227	25.6927	25.7581	26.0008	26.026	26.1077	26.1752	0.0270616	0.456833	-0.259686	0	0.828616	0.978927	0.0260626	0	16	17	14	16	9	13	12	16	12	7	7	7	7	8	6	7	6	6	44.6	44.6	17.2
sp|Q7Z5L9|I2BP2_HUMAN	sp|Q7Z5L9|I2BP2_HUMAN	1	1	1	>sp|Q7Z5L9|I2BP2_HUMAN Interferon regulatory factor 2-binding protein 2 OS=Homo sapiens GN=IRF2BP2 PE=1 SV=2	1	1	1	1	I2BP2_HUMAN Interferon regulatory factor 2-binding protein 2	IRF2BP2	20.4672	20.1694	20.4083	20.4228	20.4488	20.5863	20.5542	20.8309	20.4371	0.155071	0.563017	-0.259085	0	0.257196	0.865972	-0.137637	0	0	2	1	1	1	1	0	0	2	1	1	1	1	1	1	1	1	1	4.8	4.8	4.8
sp|P62241|RS8_HUMAN	sp|P62241|RS8_HUMAN	14	14	14	>sp|P62241|RS8_HUMAN 40S ribosomal protein S8 OS=Homo sapiens GN=RPS8 PE=1 SV=2	1	14	14	14	RS8_HUMAN 40S ribosomal protein S8	RPS8	31.1254	30.6431	30.6376	30.4642	30.8693	31.0612	31.1632	31.14	30.8789	0.235873	0.60639	-0.258671	0	0.988144	0.997427	0.00377782	0	128	120	125	145	116	127	112	111	109	14	14	14	14	14	14	14	14	14	59.1	59.1	59.1
sp|P53618|COPB_HUMAN	sp|P53618|COPB_HUMAN	46	46	46	>sp|P53618|COPB_HUMAN Coatomer subunit beta OS=Homo sapiens GN=COPB1 PE=1 SV=3	1	46	46	46	COPB_HUMAN Coatomer subunit beta	COPB1	29.3508	29.4648	29.37	29.3677	29.4344	29.6719	29.6159	29.586	29.7564	0.0152099	0.441892	-0.257565	0	0.385746	0.898393	-0.0961164	0	229	232	233	230	219	217	242	190	192	42	44	44	44	42	43	45	44	42	58.6	58.6	58.6
sp|P60891|PRPS1_HUMAN;sp|P21108|PRPS3_HUMAN	sp|P60891|PRPS1_HUMAN	13;5	13;5	6;1	>sp|P60891|PRPS1_HUMAN Ribose-phosphate pyrophosphokinase 1 OS=Homo sapiens GN=PRPS1 PE=1 SV=2	2	13	13	6	PRPS1_HUMAN Ribose-phosphate pyrophosphokinase 1	PRPS1	26.5055	26.0088	26.0161	25.6672	26.0254	26.2976	26.2912	26.524	26.4876	0.224937	0.59901	-0.25747	0	0.504155	0.875703	0.180084	0	23	31	32	22	17	20	20	19	20	13	13	13	13	12	13	13	13	13	55.3	55.3	24.5
sp|Q6ZS17|FA65A_HUMAN	sp|Q6ZS17|FA65A_HUMAN	5	5	5	>sp|Q6ZS17|FA65A_HUMAN Protein FAM65A OS=Homo sapiens GN=FAM65A PE=1 SV=1	1	5	5	5	FA65A_HUMAN Protein FAM65A	FAM65A	21.6307	21.5063	21.7138	22.0539	21.7491	22.0099	21.6952	21.7797	22.1457	0.164137	0.568609	-0.256578	0	0.0465145	0.63578	-0.320684	0	5	6	4	4	5	8	5	6	8	5	5	5	5	5	5	5	5	5	4.6	4.6	4.6
sp|Q9Y3C0|CCD53_HUMAN	sp|Q9Y3C0|CCD53_HUMAN	2	2	2	>sp|Q9Y3C0|CCD53_HUMAN WASH complex subunit CCDC53 OS=Homo sapiens GN=CCDC53 PE=1 SV=1	1	2	2	2	CCD53_HUMAN WASH complex subunit CCDC53	CCDC53	21.78	21.8528	21.702	21.3416	21.5532	21.8825	22.0939	22.1959	21.8146	0.103323	0.540529	-0.256543	0	0.318558	0.847663	0.185858	0	1	2	2	0	1	1	2	4	1	2	2	2	2	2	2	2	2	2	13.4	13.4	13.4
sp|Q6ZMK1|CYHR1_HUMAN	sp|Q6ZMK1|CYHR1_HUMAN	2	2	2	>sp|Q6ZMK1|CYHR1_HUMAN Cysteine and histidine-rich protein 1 OS=Homo sapiens GN=CYHR1 PE=1 SV=2	1	2	2	2	CYHR1_HUMAN Cysteine and histidine-rich protein 1	CYHR1	18.8006	18.5833	19.2901	19.0406	18.6946	19.1741	19.2758	19.0166	19.1507	0.31255	0.648804	-0.256356	0	0.772233	0.950154	-0.0784232	0	0	0	0	1	1	0	0	0	0	1	2	1	2	2	2	1	1	2	6.6	6.6	6.6
sp|P15291|B4GT1_HUMAN;sp|O43286|B4GT5_HUMAN	sp|P15291|B4GT1_HUMAN;sp|O43286|B4GT5_HUMAN	4;2	4;2	4;2	>sp|P15291|B4GT1_HUMAN Beta-1,4-galactosyltransferase 1 OS=Homo sapiens GN=B4GALT1 PE=1 SV=5;>sp|O43286|B4GT5_HUMAN Beta-1,4-galactosyltransferase 5 OS=Homo sapiens GN=B4GALT5 PE=2 SV=1	2	4	4	4	B4GT1_HUMAN Beta-1,4-galactosyltransferase 1	B4GALT1	22.0254	22.2423	22.0912	22.2894	22.4246	22.5629	22.313	22.3957	22.4179	0.0234196	0.454838	-0.255878	0	0.0396813	0.64548	-0.305983	0	6	7	7	7	12	14	10	8	8	4	4	4	3	2	4	4	4	4	10.3	10.3	10.3
sp|Q15836|VAMP3_HUMAN	sp|Q15836|VAMP3_HUMAN	6	2	2	>sp|Q15836|VAMP3_HUMAN Vesicle-associated membrane protein 3 OS=Homo sapiens GN=VAMP3 PE=1 SV=3	1	6	2	2	VAMP3_HUMAN Vesicle-associated membrane protein 3	VAMP3	24.6488	25.2334	25.407	25.6049	23.8554	26.0045	25.4571	24.9983	25.6012	0.431439	0.700388	-0.255795	0	0.937267	0.984934	-0.0585232	0	7	13	16	8	11	8	5	13	10	2	2	2	2	2	2	2	2	2	50	17	17
sp|Q06124|PTN11_HUMAN	sp|Q06124|PTN11_HUMAN	7	7	7	>sp|Q06124|PTN11_HUMAN Tyrosine-protein phosphatase non-receptor type 11 OS=Homo sapiens GN=PTPN11 PE=1 SV=2	1	7	7	7	PTN11_HUMAN Tyrosine-protein phosphatase non-receptor type 11	PTPN11	22.9638	23.1078	23.2229	22.8714	23.1788	23.525	23.2584	23.3784	23.425	0.0466242	0.498866	-0.255748	0	0.668954	0.929652	-0.0935879	0	3	8	10	3	10	9	3	2	8	6	7	7	7	7	7	7	7	7	17.8	17.8	17.8
sp|Q8N2F6|ARM10_HUMAN	sp|Q8N2F6|ARM10_HUMAN	5	5	5	>sp|Q8N2F6|ARM10_HUMAN Armadillo repeat-containing protein 10 OS=Homo sapiens GN=ARMC10 PE=1 SV=1	1	5	5	5	ARM10_HUMAN Armadillo repeat-containing protein 10	ARMC10	22.0125	23.1681	22.8378	22.7911	23.0231	23.0793	23.0517	22.8679	22.8647	0.505217	0.735238	-0.255287	0	0.45713	0.845175	-0.291716	0	0	7	6	0	5	9	3	3	4	4	4	4	4	4	4	3	5	5	20.4	20.4	20.4
sp|Q96QE5|TEFM_HUMAN	sp|Q96QE5|TEFM_HUMAN	1	1	1	>sp|Q96QE5|TEFM_HUMAN Transcription elongation factor, mitochondrial OS=Homo sapiens GN=TEFM PE=1 SV=1	1	1	1	1	TEFM_HUMAN Transcription elongation factor, mitochondrial	TEFM	17.3988	16.8607	17.241	18.0114	17.8105	17.794	17.3008	17.4176	17.5477	0.218294	0.599476	-0.255199	0	0.0155382	0.343323	-0.705119	0	1	1	2	1	3	1	2	3	0	1	1	1	1	1	1	1	1	1	2.5	2.5	2.5
sp|O60306|AQR_HUMAN	sp|O60306|AQR_HUMAN	14	14	14	>sp|O60306|AQR_HUMAN Intron-binding protein aquarius OS=Homo sapiens GN=AQR PE=1 SV=4	1	14	14	14	AQR_HUMAN Intron-binding protein aquarius	AQR	23.2136	23.0988	23.5035	23.6885	23.4645	23.795	23.4401	23.372	23.7686	0.211844	0.598447	-0.254921	0	0.0714658	0.622449	-0.377349	0	5	3	4	8	6	6	5	9	3	11	10	11	11	13	11	11	10	11	15.6	15.6	15.6
sp|Q9Y217|MTMR6_HUMAN	sp|Q9Y217|MTMR6_HUMAN	4	4	4	>sp|Q9Y217|MTMR6_HUMAN Myotubularin-related protein 6 OS=Homo sapiens GN=MTMR6 PE=1 SV=3	1	4	4	4	MTMR6_HUMAN Myotubularin-related protein 6	MTMR6	21.7847	22.111	21.9924	21.7967	22.4288	22.565	21.8134	22.3932	22.4431	0.319402	0.647497	-0.253865	0	0.303844	0.800063	-0.300813	0	1	5	5	6	8	10	6	2	8	4	4	4	4	3	4	4	4	4	10.8	10.8	10.8
sp|Q9HB90|RRAGC_HUMAN;sp|Q9NQL2|RRAGD_HUMAN	sp|Q9HB90|RRAGC_HUMAN;sp|Q9NQL2|RRAGD_HUMAN	9;7	9;7	9;7	>sp|Q9HB90|RRAGC_HUMAN Ras-related GTP-binding protein C OS=Homo sapiens GN=RRAGC PE=1 SV=1;>sp|Q9NQL2|RRAGD_HUMAN Ras-related GTP-binding protein D OS=Homo sapiens GN=RRAGD PE=1 SV=1	2	9	9	9	RRAGC_HUMAN Ras-related GTP-binding protein C	RRAGC	23.3842	23.4212	23.0592	23.3228	23.2325	23.5693	23.3602	23.6424	23.6231	0.158682	0.570557	-0.253731	0	0.600883	0.923057	-0.0866884	0	11	13	13	13	15	18	27	7	10	8	8	9	8	8	9	8	8	8	31.6	31.6	31.6
sp|P55268|LAMB2_HUMAN	sp|P55268|LAMB2_HUMAN	10	10	10	>sp|P55268|LAMB2_HUMAN Laminin subunit beta-2 OS=Homo sapiens GN=LAMB2 PE=1 SV=2	1	10	10	10	LAMB2_HUMAN Laminin subunit beta-2	LAMB2	23.2718	23.2304	23.3102	23.0435	23.5377	23.6634	23.5064	23.3166	23.75	0.117772	0.553038	-0.253494	0	0.491867	0.891703	-0.144027	0	4	0	3	3	7	2	6	2	6	9	9	9	10	10	8	9	9	9	9.1	9.1	9.1
sp|Q66K74|MAP1S_HUMAN	sp|Q66K74|MAP1S_HUMAN	19	19	19	>sp|Q66K74|MAP1S_HUMAN Microtubule-associated protein 1S OS=Homo sapiens GN=MAP1S PE=1 SV=2	1	19	19	19	MAP1S_HUMAN Microtubule-associated protein 1S	MAP1S	24.9443	24.7939	24.9024	25.0478	24.8846	25.2684	25.0791	25.1191	25.2025	0.0117809	0.440433	-0.253342	0	0.194417	0.827538	-0.186711	0	24	10	22	19	32	24	20	18	22	18	17	17	17	16	17	18	18	17	25.6	25.6	25.6
sp|Q9BPZ3|PAIP2_HUMAN	sp|Q9BPZ3|PAIP2_HUMAN	3	3	3	>sp|Q9BPZ3|PAIP2_HUMAN Polyadenylate-binding protein-interacting protein 2 OS=Homo sapiens GN=PAIP2 PE=1 SV=1	1	3	3	3	PAIP2_HUMAN Polyadenylate-binding protein-interacting protein 2	PAIP2	21.8124	23.2572	22.4637	22.7243	21.8423	22.8487	22.5385	22.6177	23.1365	0.609908	0.792592	-0.253087	0	0.94377	0.984677	0.0393524	0	0	4	2	3	0	2	2	3	2	3	3	3	3	2	3	3	3	3	40.2	40.2	40.2
sp|Q99541|PLIN2_HUMAN	sp|Q99541|PLIN2_HUMAN	4	4	4	>sp|Q99541|PLIN2_HUMAN Perilipin-2 OS=Homo sapiens GN=PLIN2 PE=1 SV=2	1	4	4	4	PLIN2_HUMAN Perilipin-2	PLIN2	20.5658	21.1496	20.7775	20.4992	21.0443	21.4386	21.3861	20.8952	20.9699	0.33164	0.653405	-0.252747	0	0.638539	0.901347	-0.163083	0	0	1	0	0	0	2	2	0	1	2	3	1	3	3	3	2	3	2	11.4	11.4	11.4
sp|P28066|PSA5_HUMAN	sp|P28066|PSA5_HUMAN	13	13	13	>sp|P28066|PSA5_HUMAN Proteasome subunit alpha type-5 OS=Homo sapiens GN=PSMA5 PE=1 SV=3	1	13	13	13	PSA5_HUMAN Proteasome subunit alpha type-5	PSMA5	28.1806	28.4416	28.2381	28.2496	28.2167	28.7284	28.6788	28.4687	28.47	0.0750789	0.52394	-0.252385	0	0.576047	0.907626	-0.111463	0	39	56	58	45	43	66	43	38	53	12	13	12	13	12	13	12	13	13	69.3	69.3	69.3
sp|Q8TEQ8|PIGO_HUMAN	sp|Q8TEQ8|PIGO_HUMAN	5	5	5	>sp|Q8TEQ8|PIGO_HUMAN GPI ethanolamine phosphate transferase 3 OS=Homo sapiens GN=PIGO PE=1 SV=3	1	5	5	5	PIGO_HUMAN GPI ethanolamine phosphate transferase 3	PIGO	23.9268	24.0769	24.4687	24.1455	24.7911	24.6475	24.4242	24.3254	24.4788	0.207319	0.598382	-0.251972	0	0.218061	0.721419	-0.370523	0	2	0	3	2	2	2	1	0	2	4	5	5	5	4	5	5	4	5	6.8	6.8	6.8
sp|P54920|SNAA_HUMAN;sp|Q9H115|SNAB_HUMAN	sp|P54920|SNAA_HUMAN	21;2	21;2	21;2	>sp|P54920|SNAA_HUMAN Alpha-soluble NSF attachment protein OS=Homo sapiens GN=NAPA PE=1 SV=3	2	21	21	21	SNAA_HUMAN Alpha-soluble NSF attachment protein	NAPA	27.695	27.0603	27.0623	27.028	27.0423	27.5191	27.4084	27.591	27.5733	0.314706	0.647622	-0.25167	0	0.788889	0.950069	0.0760962	0	43	60	66	60	60	60	73	39	64	20	21	21	21	21	21	21	21	21	79.3	79.3	79.3
sp|P06756|ITAV_HUMAN	sp|P06756|ITAV_HUMAN	35	35	35	>sp|P06756|ITAV_HUMAN Integrin alpha-V OS=Homo sapiens GN=ITGAV PE=1 SV=2	1	35	35	35	ITAV_HUMAN Integrin alpha-V	ITGAV	27.2414	27.1615	27.2591	27.1535	27.3474	27.3232	27.5709	27.4584	27.3871	0.0148593	0.451854	-0.251457	0	0.470977	0.942194	-0.0540511	0	71	67	80	76	100	85	103	89	94	33	35	34	34	34	33	33	33	34	42.7	42.7	42.7
sp|Q9Y3D5|RT18C_HUMAN	sp|Q9Y3D5|RT18C_HUMAN	1	1	1	>sp|Q9Y3D5|RT18C_HUMAN 28S ribosomal protein S18c, mitochondrial OS=Homo sapiens GN=MRPS18C PE=1 SV=1	1	1	1	1	RT18C_HUMAN 28S ribosomal protein S18c, mitochondrial	MRPS18C	19.5671	20.6883	19.8453	19.7623	19.3321	20.8471	20.1959	20.5102	20.1472	0.519666	0.746206	-0.25082	0	0.929402	0.985357	0.0530783	0	0	1	0	0	0	1	1	1	0	1	1	1	1	1	1	1	1	1	13.4	13.4	13.4
sp|Q5T2E6|CJ076_HUMAN	sp|Q5T2E6|CJ076_HUMAN	4	4	4	>sp|Q5T2E6|CJ076_HUMAN UPF0668 protein C10orf76 OS=Homo sapiens GN=C10orf76 PE=2 SV=1	1	4	4	4	CJ076_HUMAN UPF0668 protein C10orf76	C10orf76	20.2374	19.9511	20.678	20.3744	20.2715	20.4869	20.322	20.5787	20.7164	0.357607	0.668349	-0.25026	0	0.707545	0.936809	-0.0888138	0	1	4	4	2	5	4	2	4	3	4	3	4	2	4	4	3	2	3	9.9	9.9	9.9
sp|Q9UBB5|MBD2_HUMAN	sp|Q9UBB5|MBD2_HUMAN	1	1	1	>sp|Q9UBB5|MBD2_HUMAN Methyl-CpG-binding domain protein 2 OS=Homo sapiens GN=MBD2 PE=1 SV=1	1	1	1	1	MBD2_HUMAN Methyl-CpG-binding domain protein 2	MBD2	18.8983	19.015	18.9603	19.041	19.2382	19.2554	19.4929	19.3087	18.8218	0.285669	0.636688	-0.249967	0	0.0451878	0.732368	-0.220342	0	0	1	1	0	1	1	0	1	0	1	1	1	1	1	1	1	1	1	3.4	3.4	3.4
sp|P61165|TM258_HUMAN	sp|P61165|TM258_HUMAN	1	1	1	>sp|P61165|TM258_HUMAN Transmembrane protein 258 OS=Homo sapiens GN=TMEM258 PE=1 SV=1	1	1	1	1	TM258_HUMAN Transmembrane protein 258	TMEM258	22.4811	22.6866	22.8146	23.0321	22.8511	23.1997	23.4461	22.2173	23.0684	0.542904	0.758228	-0.249832	0	0.0586507	0.610485	-0.366863	0	4	5	5	2	1	4	4	7	9	1	1	1	1	1	1	1	1	1	10.1	10.1	10.1
sp|Q92616|GCN1L_HUMAN	sp|Q92616|GCN1L_HUMAN	92	92	92	>sp|Q92616|GCN1L_HUMAN Translational activator GCN1 OS=Homo sapiens GN=GCN1L1 PE=1 SV=6	1	92	92	92	GCN1L_HUMAN Translational activator GCN1	GCN1L1	27.8782	27.9126	27.7648	27.9225	28.0059	28.2159	28.0341	27.9604	28.3095	0.0964085	0.542329	-0.249434	0	0.116017	0.799644	-0.196181	0	210	217	251	282	282	316	281	228	272	84	85	86	86	84	86	86	83	82	46.2	46.2	46.2
sp|P52435|RPB11_HUMAN;sp|Q9H1A7|RPB1C_HUMAN;sp|Q9GZM3|RPB1B_HUMAN	sp|P52435|RPB11_HUMAN;sp|Q9H1A7|RPB1C_HUMAN;sp|Q9GZM3|RPB1B_HUMAN	3;2;2	3;2;2	3;2;2	>sp|P52435|RPB11_HUMAN DNA-directed RNA polymerase II subunit RPB11-a OS=Homo sapiens GN=POLR2J PE=1 SV=1;>sp|Q9H1A7|RPB1C_HUMAN DNA-directed RNA polymerase II subunit RPB11-b2 OS=Homo sapiens GN=POLR2J3 PE=3 SV=1;>sp|Q9GZM3|RPB1B_HUMAN DNA-directed RNA po	3	3	3	3	RPB11_HUMAN DNA-directed RNA polymerase II subunit RPB11-a	POLR2J	21.9896	22.3618	22.3387	22.2796	22.3306	22.6686	22.5868	22.451	22.4004	0.133345	0.560605	-0.249301	0	0.316313	0.844905	-0.196201	0	1	6	4	3	0	5	4	2	2	3	3	3	2	3	3	3	2	3	28.2	28.2	28.2
sp|Q9H1B7|I2BPL_HUMAN	sp|Q9H1B7|I2BPL_HUMAN	3	3	3	>sp|Q9H1B7|I2BPL_HUMAN Interferon regulatory factor 2-binding protein-like OS=Homo sapiens GN=IRF2BPL PE=1 SV=1	1	3	3	3	I2BPL_HUMAN Interferon regulatory factor 2-binding protein-like	IRF2BPL	19.2161	19.5934	18.9792	19.7009	19.5294	19.1937	19.5019	19.4648	19.568	0.242284	0.61783	-0.248671	0	0.414392	0.848363	-0.21176	0	3	3	2	5	2	4	2	4	1	3	2	2	2	3	2	3	3	3	5.8	5.8	5.8
sp|Q96T76|MMS19_HUMAN	sp|Q96T76|MMS19_HUMAN	24	24	24	>sp|Q96T76|MMS19_HUMAN MMS19 nucleotide excision repair protein homolog OS=Homo sapiens GN=MMS19 PE=1 SV=2	1	24	24	24	MMS19_HUMAN MMS19 nucleotide excision repair protein homolog	MMS19	26.1483	26.0248	25.9193	26.0646	26.001	26.3857	26.2719	26.1781	26.3883	0.0504853	0.506788	-0.248639	0	0.429341	0.894904	-0.119656	0	61	69	55	61	53	65	71	54	53	21	22	21	22	20	21	22	21	20	36.5	36.5	36.5
sp|Q96G28|CFA36_HUMAN	sp|Q96G28|CFA36_HUMAN	3	3	3	>sp|Q96G28|CFA36_HUMAN Cilia- and flagella-associated protein 36 OS=Homo sapiens GN=CFAP36 PE=1 SV=2	1	3	3	3	CFA36_HUMAN Cilia- and flagella-associated protein 36	CFAP36	22.5709	22.4481	22.8439	21.9147	22.4365	22.7284	22.9357	22.8192	22.8539	0.111073	0.554477	-0.24863	0	0.380555	0.84232	0.261113	0	2	3	2	1	3	4	3	1	2	3	3	3	3	3	3	3	3	3	12.3	12.3	12.3
sp|Q15648|MED1_HUMAN	sp|Q15648|MED1_HUMAN	1	1	1	>sp|Q15648|MED1_HUMAN Mediator of RNA polymerase II transcription subunit 1 OS=Homo sapiens GN=MED1 PE=1 SV=4	1	1	1	1	MED1_HUMAN Mediator of RNA polymerase II transcription subunit 1	MED1	18.1625	18.7099	18.6386	18.6416	18.7068	19.2599	18.9297	18.5588	18.7666	0.28803	0.64191	-0.248028	0	0.233329	0.732146	-0.365791	0	2	0	1	1	7	6	3	4	3	1	1	1	1	1	1	1	1	1	0.6	0.6	0.6
sp|P62837|UB2D2_HUMAN;sp|P61077|UB2D3_HUMAN	sp|P62837|UB2D2_HUMAN;sp|P61077|UB2D3_HUMAN	3;3	3;3	2;2	>sp|P62837|UB2D2_HUMAN Ubiquitin-conjugating enzyme E2 D2 OS=Homo sapiens GN=UBE2D2 PE=1 SV=1;>sp|P61077|UB2D3_HUMAN Ubiquitin-conjugating enzyme E2 D3 OS=Homo sapiens GN=UBE2D3 PE=1 SV=1	2	3	3	2	UB2D2_HUMAN Ubiquitin-conjugating enzyme E2 D2	UBE2D2	25.9948	26.9289	25.5507	26.2751	25.1543	27.1226	26.2297	27.0024	25.9861	0.651507	0.812515	-0.247931	0	0.972312	0.992113	-0.0258458	0	9	4	6	6	7	6	3	6	7	3	2	3	3	3	2	3	3	3	36.1	36.1	23.8
sp|O95159|ZFPL1_HUMAN	sp|O95159|ZFPL1_HUMAN	6	6	6	>sp|O95159|ZFPL1_HUMAN Zinc finger protein-like 1 OS=Homo sapiens GN=ZFPL1 PE=1 SV=2	1	6	6	6	ZFPL1_HUMAN Zinc finger protein-like 1	ZFPL1	22.913	23.0184	22.9563	22.8474	22.9592	22.8915	23.3549	23.0434	23.2329	0.0606504	0.519554	-0.247811	0	0.229834	0.922682	0.0632051	0	1	6	1	1	5	2	3	4	4	5	6	6	5	6	6	6	6	5	22.6	22.6	22.6
sp|P51808|DYLT3_HUMAN	sp|P51808|DYLT3_HUMAN	3	3	3	>sp|P51808|DYLT3_HUMAN Dynein light chain Tctex-type 3 OS=Homo sapiens GN=DYNLT3 PE=1 SV=1	1	3	3	3	DYLT3_HUMAN Dynein light chain Tctex-type 3	DYNLT3	24.0772	23.8445	24.1003	24.2677	24.2854	24.264	24.5732	24.2512	23.9409	0.283064	0.637308	-0.247772	0	0.0318448	0.683435	-0.265042	0	6	15	13	8	11	7	8	9	11	3	3	3	3	3	3	3	3	3	44	44	44
sp|P78346|RPP30_HUMAN	sp|P78346|RPP30_HUMAN	9	9	9	>sp|P78346|RPP30_HUMAN Ribonuclease P protein subunit p30 OS=Homo sapiens GN=RPP30 PE=1 SV=1	1	9	9	9	RPP30_HUMAN Ribonuclease P protein subunit p30	RPP30	23.1294	23.4198	23.1077	23.3589	23.3948	23.7135	23.4363	23.5358	23.4278	0.0805199	0.534024	-0.247656	0	0.14832	0.748922	-0.270092	0	14	26	32	17	25	32	23	24	20	9	9	9	7	9	8	8	9	9	37.3	37.3	37.3
sp|O60502|OGA_HUMAN	sp|O60502|OGA_HUMAN	11	11	11	>sp|O60502|OGA_HUMAN Protein O-GlcNAcase OS=Homo sapiens GN=MGEA5 PE=1 SV=2	1	11	11	11	OGA_HUMAN Protein O-GlcNAcase	MGEA5	22.8007	22.6825	22.9396	22.9743	22.8669	22.9892	22.8497	23.0378	23.2781	0.161795	0.574957	-0.247622	0	0.179781	0.85419	-0.13587	0	6	6	9	7	14	12	8	12	12	9	9	9	9	9	7	9	9	8	16.3	16.3	16.3
sp|Q9UHI6|DDX20_HUMAN	sp|Q9UHI6|DDX20_HUMAN	7	7	7	>sp|Q9UHI6|DDX20_HUMAN Probable ATP-dependent RNA helicase DDX20 OS=Homo sapiens GN=DDX20 PE=1 SV=2	1	7	7	7	DDX20_HUMAN Probable ATP-dependent RNA helicase DDX20	DDX20	22.4802	23.2621	23.2952	23.3981	23.3711	23.6894	23.2778	23.2016	23.2988	0.408955	0.692131	-0.246922	0	0.172022	0.668686	-0.47371	0	6	7	7	8	7	11	7	2	9	5	6	7	7	7	5	6	5	6	12.3	12.3	12.3
sp|Q9NQR4|NIT2_HUMAN	sp|Q9NQR4|NIT2_HUMAN	13	13	13	>sp|Q9NQR4|NIT2_HUMAN Omega-amidase NIT2 OS=Homo sapiens GN=NIT2 PE=1 SV=1	1	13	13	13	NIT2_HUMAN Omega-amidase NIT2	NIT2	24.9682	25.0353	25.1768	24.8393	25.2405	25.3201	25.2118	25.3087	25.3993	0.0396156	0.497319	-0.246447	0	0.672936	0.942035	-0.0731951	0	22	23	31	17	30	29	27	26	23	11	12	12	12	12	13	13	13	12	70.3	70.3	70.3
sp|P51580|TPMT_HUMAN	sp|P51580|TPMT_HUMAN	7	7	7	>sp|P51580|TPMT_HUMAN Thiopurine S-methyltransferase OS=Homo sapiens GN=TPMT PE=1 SV=1	1	7	7	7	TPMT_HUMAN Thiopurine S-methyltransferase	TPMT	21.7414	22.414	22.4069	22.0175	21.8524	22.1014	22.3035	22.5318	22.4658	0.350252	0.667976	-0.24633	0	0.448669	0.865102	0.196935	0	0	6	5	0	4	4	8	3	5	6	6	5	5	7	5	6	6	7	31.4	31.4	31.4
sp|Q92797|SYMPK_HUMAN	sp|Q92797|SYMPK_HUMAN	15	15	15	>sp|Q92797|SYMPK_HUMAN Symplekin OS=Homo sapiens GN=SYMPK PE=1 SV=2	1	15	15	15	SYMPK_HUMAN Symplekin	SYMPK	26.1587	26.3845	26.0787	26.3532	26.3024	26.6831	26.125	26.4356	26.7986	0.316982	0.652072	-0.245776	0	0.187371	0.790085	-0.238955	0	16	11	13	16	15	24	17	16	12	15	14	15	15	15	14	15	15	15	19.9	19.9	19.9
sp|Q14690|RRP5_HUMAN	sp|Q14690|RRP5_HUMAN	16	16	16	>sp|Q14690|RRP5_HUMAN Protein RRP5 homolog OS=Homo sapiens GN=PDCD11 PE=1 SV=3	1	16	16	16	RRP5_HUMAN Protein RRP5 homolog	PDCD11	24.4246	24.4371	24.2359	24.2836	24.3783	24.5481	24.5366	24.5948	24.7033	0.0391952	0.498711	-0.245695	0	0.73001	0.960661	-0.0374304	0	3	10	20	10	20	36	21	16	15	12	14	14	13	14	15	12	13	14	11.1	11.1	11.1
sp|O94766|B3GA3_HUMAN	sp|O94766|B3GA3_HUMAN	2	2	2	>sp|O94766|B3GA3_HUMAN Galactosylgalactosylxylosylprotein 3-beta-glucuronosyltransferase 3 OS=Homo sapiens GN=B3GAT3 PE=1 SV=2	1	2	2	2	B3GA3_HUMAN Galactosylgalactosylxylosylprotein 3-beta-glucuronosyltransferase 3	B3GAT3	21.9	21.8328	22.0232	21.862	21.8073	21.7506	21.9967	22.4082	22.088	0.146705	0.5695	-0.245641	0	0.156845	0.870522	0.112005	0	2	2	2	1	0	3	2	2	3	2	2	2	2	2	2	2	1	2	10.7	10.7	10.7
sp|Q7L576|CYFP1_HUMAN	sp|Q7L576|CYFP1_HUMAN	38	38	21	>sp|Q7L576|CYFP1_HUMAN Cytoplasmic FMR1-interacting protein 1 OS=Homo sapiens GN=CYFIP1 PE=1 SV=1	1	38	38	21	CYFP1_HUMAN Cytoplasmic FMR1-interacting protein 1	CYFIP1	27.2281	27.3908	27.1553	27.558	27.3393	27.6841	27.4424	27.4706	27.5963	0.0436006	0.502465	-0.245068	0	0.0929119	0.715228	-0.269078	0	94	111	123	129	132	150	109	97	117	35	35	36	35	36	36	35	35	36	35.8	35.8	19.4
sp|Q8IX04|UEVLD_HUMAN	sp|Q8IX04|UEVLD_HUMAN	5	5	5	>sp|Q8IX04|UEVLD_HUMAN Ubiquitin-conjugating enzyme E2 variant 3 OS=Homo sapiens GN=UEVLD PE=1 SV=2	1	5	5	5	UEVLD_HUMAN Ubiquitin-conjugating enzyme E2 variant 3	UEVLD	20.9144	20.5125	20.7117	21.157	21.0904	21.016	20.9343	20.9468	20.992	0.10528	0.554409	-0.244827	0	0.0380781	0.563399	-0.374928	0	1	1	2	3	2	3	3	1	2	4	5	4	4	3	4	3	4	4	11.9	11.9	11.9
sp|O15230|LAMA5_HUMAN	sp|O15230|LAMA5_HUMAN	5	5	5	>sp|O15230|LAMA5_HUMAN Laminin subunit alpha-5 OS=Homo sapiens GN=LAMA5 PE=1 SV=8	1	5	5	5	LAMA5_HUMAN Laminin subunit alpha-5	LAMA5	19.45	19.6583	22.898	19.7646	22.2741	21.6755	19.8226	21.4906	21.4274	0.853424	0.910363	-0.244787	0	0.694606	0.890606	-0.569313	0	0	0	3	0	1	2	0	0	0	2	3	5	2	3	2	2	3	4	1.7	1.7	1.7
sp|O43772|MCAT_HUMAN	sp|O43772|MCAT_HUMAN	8	8	8	>sp|O43772|MCAT_HUMAN Mitochondrial carnitine/acylcarnitine carrier protein OS=Homo sapiens GN=SLC25A20 PE=1 SV=1	1	8	8	8	MCAT_HUMAN Mitochondrial carnitine/acylcarnitine carrier protein	SLC25A20	22.9324	22.9719	22.889	22.6861	23.0493	23.541	23.2949	23.2982	22.934	0.118033	0.556014	-0.244632	0	0.552833	0.893935	-0.161034	0	3	6	4	1	6	7	10	7	2	7	8	6	7	6	5	7	8	7	30.9	30.9	30.9
sp|O14579|COPE_HUMAN	sp|O14579|COPE_HUMAN	18	18	18	>sp|O14579|COPE_HUMAN Coatomer subunit epsilon OS=Homo sapiens GN=COPE PE=1 SV=3	1	18	18	18	COPE_HUMAN Coatomer subunit epsilon	COPE	27.7504	28.1255	27.956	27.78	28.0734	28.3541	28.2358	28.3047	28.0251	0.149313	0.569017	-0.244575	0	0.561706	0.900856	-0.125177	0	50	68	54	48	68	80	65	62	67	16	17	18	16	17	18	17	18	18	78.2	78.2	78.2
sp|P31949|S10AB_HUMAN	sp|P31949|S10AB_HUMAN	7	7	7	>sp|P31949|S10AB_HUMAN Protein S100-A11 OS=Homo sapiens GN=S100A11 PE=1 SV=2	1	7	7	7	S10AB_HUMAN Protein S100-A11	S100A11	27.0497	27.3213	27.6381	27.6391	27.8376	27.4931	27.8969	27.2355	27.61	0.393827	0.686067	-0.244463	0	0.179667	0.722065	-0.32022	0	11	33	25	26	20	34	24	13	20	7	7	7	7	6	7	6	7	7	56.2	56.2	56.2
sp|O00299|CLIC1_HUMAN	sp|O00299|CLIC1_HUMAN	18	18	18	>sp|O00299|CLIC1_HUMAN Chloride intracellular channel protein 1 OS=Homo sapiens GN=CLIC1 PE=1 SV=4	1	18	18	18	CLIC1_HUMAN Chloride intracellular channel protein 1	CLIC1	30.2726	30.5151	30.6456	30.1568	30.6253	30.6028	30.6736	30.6846	30.8079	0.106009	0.555548	-0.24426	0	0.935524	0.985002	0.0161565	0	153	144	154	144	157	164	173	144	154	17	17	17	17	17	18	17	17	18	84.6	84.6	84.6
sp|P09382|LEG1_HUMAN	sp|P09382|LEG1_HUMAN	10	10	10	>sp|P09382|LEG1_HUMAN Galectin-1 OS=Homo sapiens GN=LGALS1 PE=1 SV=2	1	10	10	10	LEG1_HUMAN Galectin-1	LGALS1	31.568	31.8053	31.8285	31.7451	31.509	31.7605	32.0013	31.8109	32.1212	0.118088	0.556475	-0.243881	0	0.620362	0.94259	0.0623957	0	121	184	239	106	100	215	155	149	309	9	9	8	9	9	8	8	9	9	86.7	86.7	86.7
sp|Q32P44|EMAL3_HUMAN	sp|Q32P44|EMAL3_HUMAN	5	5	5	>sp|Q32P44|EMAL3_HUMAN Echinoderm microtubule-associated protein-like 3 OS=Homo sapiens GN=EML3 PE=1 SV=1	1	5	5	5	EMAL3_HUMAN Echinoderm microtubule-associated protein-like 3	EML3	21.531	20.1431	21.2925	21.3415	21.4662	21.4137	21.3143	21.458	20.9257	0.621976	0.803054	-0.243797	0	0.385747	0.799014	-0.418282	0	3	1	3	3	2	6	2	3	1	4	4	2	4	4	4	4	5	4	8.8	8.8	8.8
sp|Q9NPY3|C1QR1_HUMAN;sp|Q9UHG2|PCSK1_HUMAN	sp|Q9NPY3|C1QR1_HUMAN	10;1	10;1	10;1	>sp|Q9NPY3|C1QR1_HUMAN Complement component C1q receptor OS=Homo sapiens GN=CD93 PE=1 SV=3	2	10	10	10	C1QR1_HUMAN Complement component C1q receptor	CD93	25.9053	25.3293	26.3018	25.7151	26.0309	25.8826	26.1441	26.1303	25.9933	0.44267	0.705229	-0.243767	0	0.922476	0.98379	-0.0307395	0	28	26	24	27	33	24	39	33	29	10	10	10	10	10	10	10	10	10	20.9	20.9	20.9
sp|O00258|WRB_HUMAN	sp|O00258|WRB_HUMAN	4	4	4	>sp|O00258|WRB_HUMAN Tail-anchored protein insertion receptor WRB OS=Homo sapiens GN=WRB PE=1 SV=2	1	4	4	4	WRB_HUMAN Tail-anchored protein insertion receptor WRB	WRB	22.9255	22.4825	22.6942	22.8411	22.9084	23.1855	22.9987	23.2086	22.625	0.317491	0.653382	-0.243412	0	0.169288	0.752094	-0.277629	0	9	5	4	8	4	9	6	6	8	4	4	4	4	4	4	4	4	4	28.7	28.7	28.7
sp|Q9GZM8|NDEL1_HUMAN;sp|Q9NXR1|NDE1_HUMAN	sp|Q9GZM8|NDEL1_HUMAN;sp|Q9NXR1|NDE1_HUMAN	1;1	1;1	1;1	>sp|Q9GZM8|NDEL1_HUMAN Nuclear distribution protein nudE-like 1 OS=Homo sapiens GN=NDEL1 PE=1 SV=1;>sp|Q9NXR1|NDE1_HUMAN Nuclear distribution protein nudE homolog 1 OS=Homo sapiens GN=NDE1 PE=1 SV=2	2	1	1	1	NDEL1_HUMAN Nuclear distribution protein nudE-like 1	NDEL1	19.6513	19.8155	19.7108	20.0374	19.8921	20.2484	19.9737	19.9468	19.9858	0.00793681	0.443774	-0.242851	0	0.0431003	0.622576	-0.333394	0	0	1	1	0	1	1	1	1	2	1	1	1	1	1	1	1	1	1	3.5	3.5	3.5
sp|Q9Y4A5|TRRAP_HUMAN	sp|Q9Y4A5|TRRAP_HUMAN	3	3	3	>sp|Q9Y4A5|TRRAP_HUMAN Transformation/transcription domain-associated protein OS=Homo sapiens GN=TRRAP PE=1 SV=3	1	3	3	3	TRRAP_HUMAN Transformation/transcription domain-associated protein	TRRAP	21.3425	22.0122	21.7159	21.9783	20.9198	21.4022	21.9781	21.6895	22.1311	0.35641	0.671451	-0.242729	0	0.517458	0.860012	0.256776	0	0	1	2	0	2	2	3	0	2	2	2	1	3	2	2	2	2	2	0.8	0.8	0.8
sp|Q9UHN6|TMEM2_HUMAN	sp|Q9UHN6|TMEM2_HUMAN	9	9	9	>sp|Q9UHN6|TMEM2_HUMAN Transmembrane protein 2 OS=Homo sapiens GN=TMEM2 PE=1 SV=1	1	9	9	9	TMEM2_HUMAN Transmembrane protein 2	TMEM2	22.7839	22.6955	22.8625	22.5756	22.6817	22.7018	22.7415	22.9262	23.4016	0.297201	0.647939	-0.242437	0	0.109208	0.851291	0.12759	0	0	1	3	1	4	5	2	3	2	7	7	8	7	8	8	7	8	8	12.2	12.2	12.2
sp|Q9H8Y8|GORS2_HUMAN	sp|Q9H8Y8|GORS2_HUMAN	7	7	7	>sp|Q9H8Y8|GORS2_HUMAN Golgi reassembly-stacking protein 2 OS=Homo sapiens GN=GORASP2 PE=1 SV=3	1	7	7	7	GORS2_HUMAN Golgi reassembly-stacking protein 2	GORASP2	24.5565	24.3494	24.3464	24.6667	24.5294	25.0401	24.5892	24.5355	24.8533	0.114837	0.556257	-0.241887	0	0.122139	0.695476	-0.327939	0	9	12	15	8	10	10	12	7	11	7	7	7	6	6	7	6	7	6	28.8	28.8	28.8
sp|Q92823|NRCAM_HUMAN	sp|Q92823|NRCAM_HUMAN	10	10	10	>sp|Q92823|NRCAM_HUMAN Neuronal cell adhesion molecule OS=Homo sapiens GN=NRCAM PE=1 SV=3	1	10	10	10	NRCAM_HUMAN Neuronal cell adhesion molecule	NRCAM	24.1193	24.0266	24.2255	23.8586	23.9192	23.8986	24.2634	24.238	24.5951	0.133292	0.569427	-0.241753	0	0.0183023	0.69656	0.231643	0	10	5	9	6	10	6	13	13	14	10	10	10	10	10	10	10	10	9	13.5	13.5	13.5
sp|Q9NX76|CKLF6_HUMAN	sp|Q9NX76|CKLF6_HUMAN	2	2	2	>sp|Q9NX76|CKLF6_HUMAN CKLF-like MARVEL transmembrane domain-containing protein 6 OS=Homo sapiens GN=CMTM6 PE=1 SV=1	1	2	2	2	CKLF6_HUMAN CKLF-like MARVEL transmembrane domain-containing protein 6	CMTM6	22.682	22.8821	22.3583	22.3902	22.9116	22.1855	23.0057	22.6703	22.9711	0.264088	0.632762	-0.241562	0	0.612753	0.902181	0.14503	0	6	2	3	3	6	5	5	6	1	2	2	2	2	2	2	2	2	2	11.5	11.5	11.5
sp|Q00403|TF2B_HUMAN	sp|Q00403|TF2B_HUMAN	4	4	4	>sp|Q00403|TF2B_HUMAN Transcription initiation factor IIB OS=Homo sapiens GN=GTF2B PE=1 SV=1	1	4	4	4	TF2B_HUMAN Transcription initiation factor IIB	GTF2B	21.7492	21.6687	21.7654	21.7556	21.9683	22.2821	21.9712	22.2358	21.7007	0.199687	0.599372	-0.241479	0	0.153134	0.746882	-0.274265	0	0	3	5	0	4	2	2	1	1	4	4	4	4	4	4	4	4	4	15.5	15.5	15.5
sp|Q9Y4D7|PLXD1_HUMAN	sp|Q9Y4D7|PLXD1_HUMAN	38	38	37	>sp|Q9Y4D7|PLXD1_HUMAN Plexin-D1 OS=Homo sapiens GN=PLXND1 PE=1 SV=3	1	38	38	37	PLXD1_HUMAN Plexin-D1	PLXND1	26.1437	26.2401	26.2119	26.2517	26.4026	26.4028	26.4649	26.4353	26.4197	0.00156171	0.413706	-0.241383	0	0.0566103	0.821424	-0.153775	0	64	78	89	85	85	95	94	99	100	35	35	33	37	36	38	36	35	36	30.5	30.5	30.2
sp|Q15063|POSTN_HUMAN	sp|Q15063|POSTN_HUMAN	14	2	2	>sp|Q15063|POSTN_HUMAN Periostin OS=Homo sapiens GN=POSTN PE=1 SV=2	1	14	2	2	POSTN_HUMAN Periostin	POSTN	20.1628	19.5223	19.2428	20.1367	19.3882	19.6452	19.4808	20.4543	19.7167	0.579	0.778505	-0.241303	0	0.82877	0.952409	-0.0807432	0	2	0	0	1	0	0	0	2	0	1	1	1	1	2	1	2	2	2	21.5	1.6	1.6
sp|Q6IAN0|DRS7B_HUMAN	sp|Q6IAN0|DRS7B_HUMAN	3	3	3	>sp|Q6IAN0|DRS7B_HUMAN Dehydrogenase/reductase SDR family member 7B OS=Homo sapiens GN=DHRS7B PE=1 SV=2	1	3	3	3	DRS7B_HUMAN Dehydrogenase/reductase SDR family member 7B	DHRS7B	20.4522	20.6235	20.6578	20.7769	20.6976	20.8973	20.7348	21.0157	20.7041	0.110814	0.555839	-0.240387	0	0.0688239	0.761703	-0.212775	0	0	4	1	2	5	4	7	4	2	3	3	2	3	3	3	3	3	3	9.2	9.2	9.2
sp|P04040|CATA_HUMAN	sp|P04040|CATA_HUMAN	7	7	7	>sp|P04040|CATA_HUMAN Catalase OS=Homo sapiens GN=CAT PE=1 SV=3	1	7	7	7	CATA_HUMAN Catalase	CAT	24.6834	24.5145	24.5869	24.1585	24.5811	24.8656	24.6368	24.7648	25.104	0.179134	0.595889	-0.240279	0	0.790843	0.953134	0.0598653	0	4	6	8	3	8	4	5	5	9	5	5	7	5	6	4	4	4	4	18.4	18.4	18.4
sp|Q9Y5U9|IR3IP_HUMAN	sp|Q9Y5U9|IR3IP_HUMAN	2	2	2	>sp|Q9Y5U9|IR3IP_HUMAN Immediate early response 3-interacting protein 1 OS=Homo sapiens GN=IER3IP1 PE=1 SV=1	1	2	2	2	IR3IP_HUMAN Immediate early response 3-interacting protein 1	IER3IP1	23.985	24.3202	24.3785	24.129	23.3095	24.4399	24.6578	24.4893	24.257	0.228145	0.618886	-0.240142	0	0.495916	0.852782	0.268416	0	2	2	2	2	3	4	3	4	2	2	2	2	2	2	2	2	2	2	34.1	34.1	34.1
sp|Q9NWT1|PK1IP_HUMAN	sp|Q9NWT1|PK1IP_HUMAN	8	8	8	>sp|Q9NWT1|PK1IP_HUMAN p21-activated protein kinase-interacting protein 1 OS=Homo sapiens GN=PAK1IP1 PE=1 SV=2	1	8	8	8	PK1IP_HUMAN p21-activated protein kinase-interacting protein 1	PAK1IP1	22.7262	22.4951	22.4867	22.3316	22.8633	23.2699	22.4883	23.0762	22.8639	0.272643	0.639963	-0.240126	0	0.422723	0.850051	-0.252251	0	3	1	3	2	7	2	0	3	4	6	7	6	7	8	8	6	8	7	26.8	26.8	26.8
sp|Q9NP61|ARFG3_HUMAN	sp|Q9NP61|ARFG3_HUMAN	6	6	5	>sp|Q9NP61|ARFG3_HUMAN ADP-ribosylation factor GTPase-activating protein 3 OS=Homo sapiens GN=ARFGAP3 PE=1 SV=1	1	6	6	5	ARFG3_HUMAN ADP-ribosylation factor GTPase-activating protein 3	ARFGAP3	22.7885	22.6823	22.7997	22.9664	22.8439	22.659	23.0225	22.913	23.0525	0.0133456	0.461333	-0.239201	0	0.531366	0.933379	-0.0662746	0	1	4	5	4	4	4	9	2	5	5	6	6	6	6	6	6	6	6	16.3	16.3	14.3
sp|Q96PD2|DCBD2_HUMAN	sp|Q96PD2|DCBD2_HUMAN	7	7	7	>sp|Q96PD2|DCBD2_HUMAN Discoidin, CUB and LCCL domain-containing protein 2 OS=Homo sapiens GN=DCBLD2 PE=1 SV=1	1	7	7	7	DCBD2_HUMAN Discoidin, CUB and LCCL domain-containing protein 2	DCBLD2	23.1339	22.923	23.4849	23.009	23.2809	23.0836	23.3452	23.2731	23.6389	0.295759	0.648932	-0.238456	0	0.774344	0.952707	0.0560958	0	6	5	6	8	9	5	8	8	7	6	6	7	6	5	6	7	6	6	16.8	16.8	16.8
sp|Q9Y4C8|RBM19_HUMAN	sp|Q9Y4C8|RBM19_HUMAN	2	2	2	>sp|Q9Y4C8|RBM19_HUMAN Probable RNA-binding protein 19 OS=Homo sapiens GN=RBM19 PE=1 SV=3	1	2	2	2	RBM19_HUMAN Probable RNA-binding protein 19	RBM19	18.4239	18.1735	17.9987	18.1226	19.222	18.7981	18.4074	18.4554	18.4484	0.127664	0.568503	-0.238338	0	0.207323	0.6823	-0.515578	0	6	9	2	1	4	2	5	5	5	2	2	2	1	1	1	1	2	1	1.8	1.8	1.8
sp|Q969M1|TM40L_HUMAN	sp|Q969M1|TM40L_HUMAN	1	1	1	>sp|Q969M1|TM40L_HUMAN Mitochondrial import receptor subunit TOM40B OS=Homo sapiens GN=TOMM40L PE=1 SV=1	1	1	1	1	TM40L_HUMAN Mitochondrial import receptor subunit TOM40B	TOMM40L	15.9357	16.1075	15.7405	16.0101	16.631	18.0143	15.9182	16.3458	16.2339	0.225353	0.618998	-0.238062	0	0.186881	0.55581	-0.957216	0	0	0	0	0	0	1	0	0	0	0	1	1	1	1	1	1	1	1	5.8	5.8	5.8
sp|Q14155|ARHG7_HUMAN	sp|Q14155|ARHG7_HUMAN	14	14	13	>sp|Q14155|ARHG7_HUMAN Rho guanine nucleotide exchange factor 7 OS=Homo sapiens GN=ARHGEF7 PE=1 SV=2	1	14	14	13	ARHG7_HUMAN Rho guanine nucleotide exchange factor 7	ARHGEF7	24.5085	24.5459	24.2542	24.5073	24.5833	24.553	24.5644	24.9015	24.5564	0.178566	0.599687	-0.237922	0	0.301579	0.888506	-0.111685	0	21	15	8	10	12	11	11	15	7	14	13	13	14	12	12	13	13	13	28	28	26.3
sp|Q9Y2G5|OFUT2_HUMAN	sp|Q9Y2G5|OFUT2_HUMAN	8	8	8	>sp|Q9Y2G5|OFUT2_HUMAN GDP-fucose protein O-fucosyltransferase 2 OS=Homo sapiens GN=POFUT2 PE=1 SV=3	1	8	8	8	OFUT2_HUMAN GDP-fucose protein O-fucosyltransferase 2	POFUT2	23.4107	23.649	23.7833	23.6169	23.9726	24.0745	23.9035	23.6497	24.003	0.191539	0.599314	-0.237745	0	0.195624	0.767184	-0.273707	0	13	15	15	6	13	13	10	6	15	8	8	8	8	8	8	8	8	8	24.2	24.2	24.2
sp|Q9BVI4|NOC4L_HUMAN	sp|Q9BVI4|NOC4L_HUMAN	8	8	8	>sp|Q9BVI4|NOC4L_HUMAN Nucleolar complex protein 4 homolog OS=Homo sapiens GN=NOC4L PE=1 SV=1	1	8	8	8	NOC4L_HUMAN Nucleolar complex protein 4 homolog	NOC4L	23.3174	23.4522	23.4143	23.4904	23.5176	23.4791	23.3494	23.7737	23.7712	0.181672	0.596732	-0.236793	0	0.0725893	0.872373	-0.101086	0	10	11	14	18	14	10	13	22	12	7	8	7	8	8	8	8	8	8	21.5	21.5	21.5
sp|Q9NZA1|CLIC5_HUMAN;sp|Q96NY7|CLIC6_HUMAN	sp|Q9NZA1|CLIC5_HUMAN;sp|Q96NY7|CLIC6_HUMAN	3;3	2;2	2;2	>sp|Q9NZA1|CLIC5_HUMAN Chloride intracellular channel protein 5 OS=Homo sapiens GN=CLIC5 PE=1 SV=3;>sp|Q96NY7|CLIC6_HUMAN Chloride intracellular channel protein 6 OS=Homo sapiens GN=CLIC6 PE=2 SV=3	2	3	2	2	CLIC5_HUMAN Chloride intracellular channel protein 5	CLIC5	20.5266	20.9613	21.0039	20.4342	21.0249	21.0405	21.1225	20.9677	21.1118	0.214184	0.611751	-0.236718	0	0.992324	0.997957	-0.00257047	0	6	5	4	3	8	7	7	9	6	2	2	2	2	2	2	2	2	2	6.3	4.4	4.4
sp|O95139|NDUB6_HUMAN	sp|O95139|NDUB6_HUMAN	3	3	3	>sp|O95139|NDUB6_HUMAN NADH dehydrogenase [ubiquinone] 1 beta subcomplex subunit 6 OS=Homo sapiens GN=NDUFB6 PE=1 SV=3	1	3	3	3	NDUB6_HUMAN NADH dehydrogenase [ubiquinone] 1 beta subcomplex subunit 6	NDUFB6	24.3511	23.8296	23.8683	24.402	24.8465	24.6374	24.3422	24.5755	23.8409	0.436747	0.705792	-0.236569	0	0.0441821	0.489652	-0.612331	0	3	13	5	6	9	7	5	8	7	3	3	3	3	3	3	3	3	3	29.7	29.7	29.7
sp|Q16740|CLPP_HUMAN	sp|Q16740|CLPP_HUMAN	5	5	5	>sp|Q16740|CLPP_HUMAN ATP-dependent Clp protease proteolytic subunit, mitochondrial OS=Homo sapiens GN=CLPP PE=1 SV=1	1	5	5	5	CLPP_HUMAN ATP-dependent Clp protease proteolytic subunit, mitochondrial	CLPP	24.3332	24.9954	23.7722	23.5902	25.1607	24.983	24.9899	24.4771	24.343	0.590545	0.786694	-0.236393	0	0.746625	0.920051	-0.211022	0	11	14	16	5	14	20	16	12	9	5	5	5	5	5	5	5	5	5	31.4	31.4	31.4
sp|Q6P587|FAHD1_HUMAN	sp|Q6P587|FAHD1_HUMAN	10	10	10	>sp|Q6P587|FAHD1_HUMAN Acylpyruvase FAHD1, mitochondrial OS=Homo sapiens GN=FAHD1 PE=1 SV=2	1	10	10	10	FAHD1_HUMAN Acylpyruvase FAHD1, mitochondrial	FAHD1	25.5859	25.9485	25.676	25.1162	26.2466	26.7898	26.1269	25.7996	25.9931	0.177436	0.598635	-0.236382	0	0.567552	0.869106	-0.314082	0	17	30	26	25	24	28	21	22	17	8	10	10	10	10	10	10	9	9	70.5	70.5	70.5
sp|P20645|MPRD_HUMAN	sp|P20645|MPRD_HUMAN	3	3	3	>sp|P20645|MPRD_HUMAN Cation-dependent mannose-6-phosphate receptor OS=Homo sapiens GN=M6PR PE=1 SV=1	1	3	3	3	MPRD_HUMAN Cation-dependent mannose-6-phosphate receptor	M6PR	23.122	23.2931	23.2274	23.1592	23.1299	23.7254	23.3055	23.4375	23.6076	0.078924	0.546023	-0.23604	0	0.568995	0.902708	-0.124003	0	6	5	2	2	11	5	4	9	7	3	3	3	3	3	3	3	3	3	19.1	19.1	19.1
sp|Q15286|RAB35_HUMAN;sp|P59190|RAB15_HUMAN;sp|Q96AX2|RAB37_HUMAN	sp|Q15286|RAB35_HUMAN	8;2;2	5;0;0	5;0;0	>sp|Q15286|RAB35_HUMAN Ras-related protein Rab-35 OS=Homo sapiens GN=RAB35 PE=1 SV=1	3	8	5	5	RAB35_HUMAN Ras-related protein Rab-35	RAB35	25.2882	25.3414	25.3788	25.9596	25.1297	25.2155	25.2318	26.0173	25.4665	0.371125	0.683357	-0.235773	0	0.727981	0.93647	-0.098814	0	12	8	17	10	4	14	8	11	8	5	5	5	5	5	5	5	5	5	38.8	26.9	26.9
sp|P53384|NUBP1_HUMAN	sp|P53384|NUBP1_HUMAN	6	6	6	>sp|P53384|NUBP1_HUMAN Cytosolic Fe-S cluster assembly factor NUBP1 OS=Homo sapiens GN=NUBP1 PE=1 SV=2	1	6	6	6	NUBP1_HUMAN Cytosolic Fe-S cluster assembly factor NUBP1	NUBP1	22.2543	22.3958	22.5274	22.5558	21.8072	22.4487	22.652	22.6715	22.5608	0.0517857	0.525585	-0.235579	0	0.646926	0.914185	0.121967	0	6	6	8	5	1	4	3	4	3	6	5	6	5	4	6	4	4	4	34.7	34.7	34.7
sp|Q86VW0|SESD1_HUMAN	sp|Q86VW0|SESD1_HUMAN	2	2	2	>sp|Q86VW0|SESD1_HUMAN SEC14 domain and spectrin repeat-containing protein 1 OS=Homo sapiens GN=SESTD1 PE=1 SV=2	1	2	2	2	SESD1_HUMAN SEC14 domain and spectrin repeat-containing protein 1	SESTD1	18.6483	17.6589	18.4476	18.5906	18.4525	18.5479	18.8782	18.4221	18.1597	0.557521	0.772824	-0.235029	0	0.412082	0.84641	-0.278725	0	2	2	1	2	1	0	1	0	1	1	2	2	2	2	2	2	2	2	5.7	5.7	5.7
sp|Q13393|PLD1_HUMAN	sp|Q13393|PLD1_HUMAN	8	8	8	>sp|Q13393|PLD1_HUMAN Phospholipase D1 OS=Homo sapiens GN=PLD1 PE=1 SV=1	1	8	8	8	PLD1_HUMAN Phospholipase D1	PLD1	23.5157	23.5222	23.6539	23.7424	23.7006	24.7295	23.831	23.595	23.9707	0.118433	0.567425	-0.234994	0	0.219349	0.687667	-0.493584	0	2	3	8	2	8	7	6	6	8	8	7	6	8	7	7	7	8	8	11.4	11.4	11.4
sp|O00391|QSOX1_HUMAN	sp|O00391|QSOX1_HUMAN	4	4	4	>sp|O00391|QSOX1_HUMAN Sulfhydryl oxidase 1 OS=Homo sapiens GN=QSOX1 PE=1 SV=3	1	4	4	4	QSOX1_HUMAN Sulfhydryl oxidase 1	QSOX1	20.9793	21.064	20.6197	21.1482	20.6349	21.437	20.893	21.1649	21.3082	0.26887	0.644312	-0.234362	0	0.531165	0.878751	-0.185694	0	3	3	3	5	1	4	1	0	2	3	4	3	4	4	3	4	4	3	8.3	8.3	8.3
sp|Q9NZJ4|SACS_HUMAN	sp|Q9NZJ4|SACS_HUMAN	20	20	20	>sp|Q9NZJ4|SACS_HUMAN Sacsin OS=Homo sapiens GN=SACS PE=1 SV=2	1	20	20	20	SACS_HUMAN Sacsin	SACS	25.6723	25.7107	25.5797	25.7736	25.7285	25.932	25.8765	25.7968	25.9916	0.0269787	0.500619	-0.234123	0	0.0974795	0.833569	-0.15716	0	2	7	3	7	9	7	6	12	7	16	16	16	18	17	19	19	14	16	5.7	5.7	5.7
sp|Q14669|TRIPC_HUMAN	sp|Q14669|TRIPC_HUMAN	17	17	17	>sp|Q14669|TRIPC_HUMAN E3 ubiquitin-protein ligase TRIP12 OS=Homo sapiens GN=TRIP12 PE=1 SV=1	1	17	17	17	TRIPC_HUMAN E3 ubiquitin-protein ligase TRIP12	TRIP12	24.4451	24.3767	24.4415	24.6278	24.4343	24.8098	24.6301	24.5443	24.791	0.0364533	0.50891	-0.234018	0	0.14074	0.80081	-0.202864	0	21	22	18	21	27	24	24	14	28	14	15	15	15	13	14	15	16	14	12	12	12
sp|Q63HN8|RN213_HUMAN	sp|Q63HN8|RN213_HUMAN	44	44	44	>sp|Q63HN8|RN213_HUMAN E3 ubiquitin-protein ligase RNF213 OS=Homo sapiens GN=RNF213 PE=1 SV=3	1	44	44	44	RN213_HUMAN E3 ubiquitin-protein ligase RNF213	RNF213	24.9773	25.0823	25.1334	25.0692	25.0989	25.2902	25.2972	25.2244	25.3725	0.020414	0.49781	-0.233689	0	0.347256	0.902145	-0.0884323	0	17	27	21	21	49	47	35	40	44	35	38	38	41	40	39	37	40	41	11.7	11.7	11.7
sp|Q8NEY1|NAV1_HUMAN	sp|Q8NEY1|NAV1_HUMAN	5	5	5	>sp|Q8NEY1|NAV1_HUMAN Neuron navigator 1 OS=Homo sapiens GN=NAV1 PE=1 SV=2	1	5	5	5	NAV1_HUMAN Neuron navigator 1	NAV1	21.071	20.9683	20.3083	20.6663	20.798	20.806	21.1324	21.0676	20.8487	0.409528	0.699134	-0.233669	0	0.920655	0.984427	0.0257918	0	0	2	1	0	0	1	1	1	0	2	5	4	4	5	4	3	5	4	3.6	3.6	3.6
sp|O60613|SEP15_HUMAN	sp|O60613|SEP15_HUMAN	6	6	6	>sp|O60613|SEP15_HUMAN 15 kDa selenoprotein OS=Homo sapiens GN=SEP15 PE=1 SV=3	1	6	6	6	SEP15_HUMAN 15 kDa selenoprotein	2015-09-01	24.0604	23.7273	23.8571	23.8471	24.2061	23.8287	23.9311	23.9598	24.4547	0.298504	0.65236	-0.233575	0	0.640213	0.935327	-0.078996	0	10	7	7	10	9	8	8	7	4	4	6	6	5	5	4	6	5	6	35.2	35.2	35.2
sp|Q9NVS2|RT18A_HUMAN	sp|Q9NVS2|RT18A_HUMAN	4	4	4	>sp|Q9NVS2|RT18A_HUMAN 28S ribosomal protein S18a, mitochondrial OS=Homo sapiens GN=MRPS18A PE=1 SV=1	1	4	4	4	RT18A_HUMAN 28S ribosomal protein S18a, mitochondrial	MRPS18A	24.2642	24.3575	24.2198	24.3685	24.0307	24.2975	24.2919	24.6546	24.5952	0.122294	0.568546	-0.23341	0	0.684966	0.94995	0.0482623	0	9	9	8	7	3	2	4	5	4	4	4	4	4	4	4	4	4	4	22.4	22.4	22.4
sp|Q96CT7|CC124_HUMAN	sp|Q96CT7|CC124_HUMAN	3	3	3	>sp|Q96CT7|CC124_HUMAN Coiled-coil domain-containing protein 124 OS=Homo sapiens GN=CCDC124 PE=1 SV=1	1	3	3	3	CC124_HUMAN Coiled-coil domain-containing protein 124	CCDC124	22.8553	22.804	22.7189	22.843	22.8406	23.0609	23.1694	22.9497	22.9588	0.0467077	0.523893	-0.23325	0	0.215984	0.870133	-0.122086	0	4	5	7	3	6	6	5	10	3	3	3	3	3	3	2	2	3	3	16.1	16.1	16.1
sp|Q8WWN8|ARAP3_HUMAN	sp|Q8WWN8|ARAP3_HUMAN	11	11	11	>sp|Q8WWN8|ARAP3_HUMAN Arf-GAP with Rho-GAP domain, ANK repeat and PH domain-containing protein 3 OS=Homo sapiens GN=ARAP3 PE=1 SV=1	1	11	11	11	ARAP3_HUMAN Arf-GAP with Rho-GAP domain, ANK repeat and PH domain-containing protein 3	ARAP3	22.9707	22.9759	22.9719	23.1562	23.1963	23.3022	23.309	22.9997	23.3094	0.0866413	0.55502	-0.233205	0	0.00488495	0.638854	-0.24541	0	7	20	7	11	18	11	17	15	7	9	9	9	10	11	9	9	10	8	11.3	11.3	11.3
sp|Q7RTS9|DYM_HUMAN	sp|Q7RTS9|DYM_HUMAN	3	3	3	>sp|Q7RTS9|DYM_HUMAN Dymeclin OS=Homo sapiens GN=DYM PE=1 SV=1	1	3	3	3	DYM_HUMAN Dymeclin	DYM	20.9659	21.4058	21.3627	20.9767	21.1043	21.2976	21.2222	21.4232	21.7858	0.343406	0.671872	-0.232285	0	0.519882	0.89941	0.118547	0	1	7	9	9	8	12	4	6	7	3	3	3	3	3	3	3	3	3	6.4	6.4	6.4
sp|Q92925|SMRD2_HUMAN	sp|Q92925|SMRD2_HUMAN	2	2	2	>sp|Q92925|SMRD2_HUMAN SWI/SNF-related matrix-associated actin-dependent regulator of chromatin subfamily D member 2 OS=Homo sapiens GN=SMARCD2 PE=1 SV=3	1	2	2	2	SMRD2_HUMAN SWI/SNF-related matrix-associated actin-dependent regulator of chromatin subfamily D member 2	SMARCD2	21.2761	21.586	22.0224	21.8682	21.6098	22.1881	21.9985	21.6662	21.9164	0.385232	0.692346	-0.232198	0	0.394807	0.844764	-0.260539	0	0	3	6	2	1	3	2	2	5	1	2	2	2	1	2	2	2	2	5.5	5.5	5.5
sp|Q13636|RAB31_HUMAN	sp|Q13636|RAB31_HUMAN	5	3	3	>sp|Q13636|RAB31_HUMAN Ras-related protein Rab-31 OS=Homo sapiens GN=RAB31 PE=1 SV=1	1	5	3	3	RAB31_HUMAN Ras-related protein Rab-31	RAB31	21.6017	21.4685	22.0219	21.9145	21.8443	21.9039	21.9931	22.162	21.6335	0.366635	0.682845	-0.232144	0	0.321365	0.846869	-0.1902	0	2	4	3	2	1	3	5	3	3	2	3	2	2	2	3	3	3	2	30.4	19.1	19.1
sp|Q8TB61|S35B2_HUMAN	sp|Q8TB61|S35B2_HUMAN	4	4	4	>sp|Q8TB61|S35B2_HUMAN Adenosine 3-phospho 5-phosphosulfate transporter 1 OS=Homo sapiens GN=SLC35B2 PE=1 SV=1	1	4	4	4	S35B2_HUMAN Adenosine 3-phospho 5-phosphosulfate transporter 1	SLC35B2	22.6512	23.535	23.2389	22.8982	22.5908	23.9759	22.8392	24.1993	23.0821	0.662593	0.822216	-0.231789	0	0.979926	0.994818	-0.0132179	0	6	5	6	4	4	10	9	9	4	3	4	4	4	4	4	3	4	4	10	10	10
sp|Q9P0M9|RM27_HUMAN	sp|Q9P0M9|RM27_HUMAN	1	1	1	>sp|Q9P0M9|RM27_HUMAN 39S ribosomal protein L27, mitochondrial OS=Homo sapiens GN=MRPL27 PE=1 SV=1	1	1	1	1	RM27_HUMAN 39S ribosomal protein L27, mitochondrial	MRPL27	22.016	22.3781	22.5463	22.3129	21.9962	22.0346	22.2561	23.2294	22.1491	0.573114	0.778636	-0.231399	0	0.344115	0.847549	0.198895	0	2	3	2	1	1	1	0	0	2	1	1	1	1	1	1	1	1	1	6.8	6.8	6.8
sp|Q96KC8|DNJC1_HUMAN	sp|Q96KC8|DNJC1_HUMAN	4	4	4	>sp|Q96KC8|DNJC1_HUMAN DnaJ homolog subfamily C member 1 OS=Homo sapiens GN=DNAJC1 PE=1 SV=1	1	4	4	4	DNJC1_HUMAN DnaJ homolog subfamily C member 1	DNAJC1	21.7319	21.8387	21.7969	21.9236	21.9011	21.8439	22.1533	21.7319	22.1756	0.192504	0.606138	-0.231119	0	0.0620835	0.871871	-0.100381	0	1	4	3	1	3	3	5	2	5	3	4	4	4	4	4	3	4	4	9.6	9.6	9.6
sp|Q9Y243|AKT3_HUMAN	sp|Q9Y243|AKT3_HUMAN	5	3	3	>sp|Q9Y243|AKT3_HUMAN RAC-gamma serine/threonine-protein kinase OS=Homo sapiens GN=AKT3 PE=1 SV=1	1	5	3	3	AKT3_HUMAN RAC-gamma serine/threonine-protein kinase	AKT3	21.6694	21.3782	21.7022	22.3114	22.0374	22.0747	21.8619	21.7859	21.7951	0.0941498	0.557175	-0.231009	0	0.0141084	0.405172	-0.557913	0	0	2	0	7	4	6	4	1	3	3	3	3	3	3	3	3	3	3	15.9	9.4	9.4
sp|P38117|ETFB_HUMAN	sp|P38117|ETFB_HUMAN	13	13	13	>sp|P38117|ETFB_HUMAN Electron transfer flavoprotein subunit beta OS=Homo sapiens GN=ETFB PE=1 SV=3	1	13	13	13	ETFB_HUMAN Electron transfer flavoprotein subunit beta	ETFB	26.1478	25.9574	25.7837	25.5727	25.9565	26.2546	26.3629	26.2749	25.9425	0.236484	0.629583	-0.230483	0	0.883207	0.979843	0.0350018	0	27	30	35	50	28	24	25	23	14	10	12	12	12	12	11	13	11	12	49.4	49.4	49.4
sp|Q02297|NRG1_HUMAN;sp|O14511|NRG2_HUMAN	sp|Q02297|NRG1_HUMAN	3;1	3;1	3;1	>sp|Q02297|NRG1_HUMAN Pro-neuregulin-1, membrane-bound isoform OS=Homo sapiens GN=NRG1 PE=1 SV=3	2	3	3	3	NRG1_HUMAN Pro-neuregulin-1, membrane-bound isoform	NRG1	22.5291	20.6841	22.4171	21.5716	21.7369	21.5379	21.4054	22.1046	22.8109	0.765841	0.864588	-0.23016	0	0.685817	0.901604	0.261322	0	0	1	1	2	0	0	0	0	0	2	3	2	3	2	2	3	2	1	6.2	6.2	6.2
sp|Q9UBV8|PEF1_HUMAN	sp|Q9UBV8|PEF1_HUMAN	4	4	4	>sp|Q9UBV8|PEF1_HUMAN Peflin OS=Homo sapiens GN=PEF1 PE=1 SV=1	1	4	4	4	PEF1_HUMAN Peflin	PEF1	23.2289	23.6152	23.7293	23.4679	23.495	24.0695	23.9407	23.8959	23.4252	0.36321	0.683002	-0.229492	0	0.570401	0.896819	-0.152991	0	8	12	10	8	15	11	6	11	5	4	4	4	4	4	4	4	4	4	12	12	12
sp|Q9NSK7|CS012_HUMAN	sp|Q9NSK7|CS012_HUMAN	1	1	1	>sp|Q9NSK7|CS012_HUMAN Protein C19orf12 OS=Homo sapiens GN=C19orf12 PE=1 SV=3	1	1	1	1	CS012_HUMAN Protein C19orf12	C19orf12	19.8959	20.4608	20.9093	20.6293	21.3205	20.7029	20.8514	20.3793	20.7199	0.521476	0.756894	-0.228218	0	0.275219	0.722013	-0.462281	0	3	3	1	2	2	2	2	1	4	1	1	1	1	1	1	1	1	1	6.6	6.6	6.6
sp|P11279|LAMP1_HUMAN	sp|P11279|LAMP1_HUMAN	8	8	8	>sp|P11279|LAMP1_HUMAN Lysosome-associated membrane glycoprotein 1 OS=Homo sapiens GN=LAMP1 PE=1 SV=3	1	8	8	8	LAMP1_HUMAN Lysosome-associated membrane glycoprotein 1	LAMP1	27.0721	27.1982	27.2965	27.1721	27.0404	27.2814	27.4482	27.2586	27.5445	0.0980266	0.562168	-0.228182	0	0.811002	0.979943	0.0243212	0	16	19	29	19	24	27	17	17	20	7	7	8	7	7	7	7	7	7	17.3	17.3	17.3
sp|O60658|PDE8A_HUMAN	sp|O60658|PDE8A_HUMAN	1	1	1	>sp|O60658|PDE8A_HUMAN High affinity cAMP-specific and IBMX-insensitive 3,5-cyclic phosphodiesterase 8A OS=Homo sapiens GN=PDE8A PE=1 SV=2	1	1	1	1	PDE8A_HUMAN High affinity cAMP-specific and IBMX-insensitive 3,5-cyclic phosphodiesterase 8A	PDE8A	17.5711	17.7113	17.6327	17.3834	17.2963	17.3405	18.8042	17.5119	16.8125	0.908967	0.959779	-0.0712001	0	0.00333996	0.551294	0.298274	0	0	0	0	0	0	0	1	0	0	0	1	0	1	1	1	1	1	0	2.5	2.5	2.5
sp|Q13011|ECH1_HUMAN	sp|Q13011|ECH1_HUMAN	12	12	12	>sp|Q13011|ECH1_HUMAN Delta(3,5)-Delta(2,4)-dienoyl-CoA isomerase, mitochondrial OS=Homo sapiens GN=ECH1 PE=1 SV=2	1	12	12	12	ECH1_HUMAN Delta(3,5)-Delta(2,4)-dienoyl-CoA isomerase, mitochondrial	ECH1	24.9946	25.1166	24.9937	24.9413	25.0912	25.3013	25.396	25.3009	25.0916	0.0822248	0.556626	-0.22787	0	0.533424	0.923388	-0.0763105	0	12	19	20	17	17	22	23	16	15	9	12	12	12	11	12	12	11	12	51.2	51.2	51.2
sp|P62495|ERF1_HUMAN	sp|P62495|ERF1_HUMAN	21	21	21	>sp|P62495|ERF1_HUMAN Eukaryotic peptide chain release factor subunit 1 OS=Homo sapiens GN=ETF1 PE=1 SV=3	1	21	21	21	ERF1_HUMAN Eukaryotic peptide chain release factor subunit 1	ETF1	27.0287	27.3957	27.4871	27.1994	27.5797	27.4336	27.5094	27.4108	27.6731	0.227605	0.631763	-0.227262	0	0.603991	0.918682	-0.100407	0	78	81	73	67	77	79	73	62	79	20	21	20	20	20	20	20	21	20	59.7	59.7	59.7
sp|Q7Z434|MAVS_HUMAN	sp|Q7Z434|MAVS_HUMAN	5	5	5	>sp|Q7Z434|MAVS_HUMAN Mitochondrial antiviral-signaling protein OS=Homo sapiens GN=MAVS PE=1 SV=2	1	5	5	5	MAVS_HUMAN Mitochondrial antiviral-signaling protein	MAVS	22.8389	23.3631	23.1145	22.9352	22.8135	23.5681	23.2165	23.3102	23.4701	0.249598	0.642379	-0.226783	0	0.999653	1	-0.000129064	0	2	7	6	8	8	6	4	7	3	5	5	5	5	5	5	5	5	5	17	17	17
sp|O43657|TSN6_HUMAN	sp|O43657|TSN6_HUMAN	2	2	2	>sp|O43657|TSN6_HUMAN Tetraspanin-6 OS=Homo sapiens GN=TSPAN6 PE=1 SV=1	1	2	2	2	TSN6_HUMAN Tetraspanin-6	TSPAN6	22.3914	22.1148	22.4606	22.3808	21.939	21.9101	22.7345	22.7485	22.1635	0.360889	0.681675	-0.226534	0	0.255752	0.807606	0.245643	0	0	0	0	0	0	1	2	0	1	2	2	2	2	2	2	2	2	2	15.5	15.5	15.5
sp|Q9BQS8|FYCO1_HUMAN	sp|Q9BQS8|FYCO1_HUMAN	10	10	10	>sp|Q9BQS8|FYCO1_HUMAN FYVE and coiled-coil domain-containing protein 1 OS=Homo sapiens GN=FYCO1 PE=1 SV=3	1	10	10	10	FYCO1_HUMAN FYVE and coiled-coil domain-containing protein 1	FYCO1	24.42	24.0869	24.3448	24.3805	25.1619	24.5988	24.5685	24.292	24.6682	0.209575	0.622154	-0.225679	0	0.165388	0.682847	-0.429878	0	1	2	6	0	3	2	0	2	5	7	4	8	7	9	6	9	8	5	12.5	12.5	12.5
sp|Q9NU22|MDN1_HUMAN	sp|Q9NU22|MDN1_HUMAN	11	11	11	>sp|Q9NU22|MDN1_HUMAN Midasin OS=Homo sapiens GN=MDN1 PE=1 SV=2	1	11	11	11	MDN1_HUMAN Midasin	MDN1	22.7942	22.8728	23.004	23.0636	22.8772	22.9671	23.0193	23.0664	23.2611	0.0789136	0.556269	-0.225276	0	0.387491	0.909732	-0.078963	0	3	2	4	7	5	10	4	5	8	6	10	8	11	8	9	9	11	10	2.8	2.8	2.8
sp|P00491|PNPH_HUMAN	sp|P00491|PNPH_HUMAN	24	24	24	>sp|P00491|PNPH_HUMAN Purine nucleoside phosphorylase OS=Homo sapiens GN=PNP PE=1 SV=2	1	24	24	24	PNPH_HUMAN Purine nucleoside phosphorylase	PNP	29.4442	29.6883	29.5391	29.5195	29.6356	29.7366	29.8563	29.8963	29.5945	0.129827	0.585649	-0.225176	0	0.482142	0.923635	-0.0733681	0	145	164	170	149	171	188	146	138	176	22	21	23	22	22	22	22	23	23	85.8	85.8	85.8
sp|Q92615|LAR4B_HUMAN	sp|Q92615|LAR4B_HUMAN	5	5	5	>sp|Q92615|LAR4B_HUMAN La-related protein 4B OS=Homo sapiens GN=LARP4B PE=1 SV=3	1	5	5	5	LAR4B_HUMAN La-related protein 4B	LARP4B	21.6888	21.7561	21.101	21.7828	21.3244	21.7047	21.901	21.881	21.4393	0.430285	0.710526	-0.225144	0	0.742344	0.943396	-0.0886815	0	0	3	2	1	3	4	6	4	6	2	5	5	4	5	5	4	5	5	7.7	7.7	7.7
sp|O75170|PP6R2_HUMAN	sp|O75170|PP6R2_HUMAN	4	3	3	>sp|O75170|PP6R2_HUMAN Serine/threonine-protein phosphatase 6 regulatory subunit 2 OS=Homo sapiens GN=PPP6R2 PE=1 SV=2	1	4	3	3	PP6R2_HUMAN Serine/threonine-protein phosphatase 6 regulatory subunit 2	PPP6R2	25.0188	25.1634	24.8344	25.1655	25.1922	26.0834	25.6187	24.9285	25.1447	0.373714	0.692028	-0.225061	0	0.207678	0.685152	-0.474848	0	1	0	1	0	0	0	1	0	0	3	2	2	2	2	2	2	3	2	6.7	5.4	5.4
sp|Q86U90|YRDC_HUMAN	sp|Q86U90|YRDC_HUMAN	8	8	8	>sp|Q86U90|YRDC_HUMAN YrdC domain-containing protein, mitochondrial OS=Homo sapiens GN=YRDC PE=1 SV=1	1	8	8	8	YRDC_HUMAN YrdC domain-containing protein, mitochondrial	YRDC	22.9215	23.0089	23.2674	22.8009	23.075	23.3533	23.3574	23.366	23.1495	0.147844	0.595614	-0.225044	0	0.95883	0.993397	-0.0104523	0	1	3	4	2	6	4	4	4	3	7	6	7	7	7	7	6	7	6	47.3	47.3	47.3
sp|Q9H270|VPS11_HUMAN	sp|Q9H270|VPS11_HUMAN	3	3	3	>sp|Q9H270|VPS11_HUMAN Vacuolar protein sorting-associated protein 11 homolog OS=Homo sapiens GN=VPS11 PE=1 SV=1	1	3	3	3	VPS11_HUMAN Vacuolar protein sorting-associated protein 11 homolog	VPS11	18.9347	18.9141	17.665	19.0805	18.8297	18.7968	18.5663	18.8863	18.7351	0.628878	0.809917	-0.224642	0	0.406611	0.812299	-0.397733	0	0	0	0	0	0	0	1	1	1	1	1	1	1	2	1	1	1	1	5.4	5.4	5.4
sp|P30405|PPIF_HUMAN	sp|P30405|PPIF_HUMAN	3	3	3	>sp|P30405|PPIF_HUMAN Peptidyl-prolyl cis-trans isomerase F, mitochondrial OS=Homo sapiens GN=PPIF PE=1 SV=1	1	3	3	3	PPIF_HUMAN Peptidyl-prolyl cis-trans isomerase F, mitochondrial	PPIF	22.9253	22.6282	22.8827	22.7585	22.9458	23.1874	23.0552	23.1162	22.938	0.10279	0.570763	-0.224368	0	0.382655	0.870149	-0.151826	0	7	2	4	3	3	1	1	0	5	3	3	3	2	3	2	3	3	3	31.4	31.4	31.4
sp|P14635|CCNB1_HUMAN	sp|P14635|CCNB1_HUMAN	2	2	2	>sp|P14635|CCNB1_HUMAN G2/mitotic-specific cyclin-B1 OS=Homo sapiens GN=CCNB1 PE=1 SV=1	1	2	2	2	CCNB1_HUMAN G2/mitotic-specific cyclin-B1	CCNB1	18.5734	19.2256	19.2154	19.4919	19.0357	20.4229	19.1718	19.2299	19.2858	0.361999	0.685164	-0.224347	0	0.234673	0.668196	-0.645376	0	0	0	1	1	0	1	0	0	1	2	2	2	1	0	2	2	2	2	7.6	7.6	7.6
sp|Q05086|UBE3A_HUMAN	sp|Q05086|UBE3A_HUMAN	8	8	8	>sp|Q05086|UBE3A_HUMAN Ubiquitin-protein ligase E3A OS=Homo sapiens GN=UBE3A PE=1 SV=4	1	8	8	8	UBE3A_HUMAN Ubiquitin-protein ligase E3A	UBE3A	21.5158	22.0144	22.0909	22.3068	22.3521	21.9283	22.1704	22.4626	21.661	0.49021	0.744813	-0.224301	0	0.225368	0.752997	-0.322032	0	2	3	3	2	4	0	1	2	1	6	6	7	6	7	5	6	6	6	12.1	12.1	12.1
sp|P46736|BRCC3_HUMAN	sp|P46736|BRCC3_HUMAN	4	4	4	>sp|P46736|BRCC3_HUMAN Lys-63-specific deubiquitinase BRCC36 OS=Homo sapiens GN=BRCC3 PE=1 SV=2	1	4	4	4	BRCC3_HUMAN Lys-63-specific deubiquitinase BRCC36	BRCC3	23.3158	22.7994	22.6989	23.055	22.859	23.3805	23.0143	23.26	23.2123	0.336382	0.6766	-0.224148	0	0.547795	0.895792	-0.160133	0	4	12	7	5	7	3	6	7	4	3	4	4	4	4	3	3	4	4	22.5	22.5	22.5
sp|Q9UNF0|PACN2_HUMAN	sp|Q9UNF0|PACN2_HUMAN	9	9	9	>sp|Q9UNF0|PACN2_HUMAN Protein kinase C and casein kinase substrate in neurons protein 2 OS=Homo sapiens GN=PACSIN2 PE=1 SV=2	1	9	9	9	PACN2_HUMAN Protein kinase C and casein kinase substrate in neurons protein 2	PACSIN2	25.1129	25.0436	24.8142	24.572	24.9824	25.3016	25.0964	25.3333	25.2125	0.119209	0.577598	-0.223889	0	0.875939	0.975282	0.0382074	0	10	10	14	7	10	15	12	12	10	8	9	9	8	8	8	8	8	7	22.2	22.2	22.2
sp|O95197|RTN3_HUMAN	sp|O95197|RTN3_HUMAN	4	4	3	>sp|O95197|RTN3_HUMAN Reticulon-3 OS=Homo sapiens GN=RTN3 PE=1 SV=2	1	4	4	3	RTN3_HUMAN Reticulon-3	RTN3	26.9732	27.5123	27.4866	27.9643	27.2409	27.1781	27.5685	27.7115	27.3629	0.331759	0.674601	-0.223582	0	0.678737	0.918314	-0.137049	0	14	19	19	19	16	19	15	16	13	4	4	4	4	4	4	4	4	4	5.8	5.8	5
sp|Q8NF91|SYNE1_HUMAN	sp|Q8NF91|SYNE1_HUMAN	14	14	14	>sp|Q8NF91|SYNE1_HUMAN Nesprin-1 OS=Homo sapiens GN=SYNE1 PE=1 SV=4	1	14	14	14	SYNE1_HUMAN Nesprin-1	SYNE1	25.4898	25.1623	25.3568	24.963	25.1314	25.5292	25.5269	25.4941	25.6576	0.106212	0.56993	-0.223248	0	0.54213	0.902182	0.128404	0	15	15	18	17	17	16	18	21	31	12	13	13	14	13	13	13	13	13	2.5	2.5	2.5
sp|O75348|VATG1_HUMAN;sp|O95670|VATG2_HUMAN	sp|O75348|VATG1_HUMAN;sp|O95670|VATG2_HUMAN	4;2	4;2	4;2	>sp|O75348|VATG1_HUMAN V-type proton ATPase subunit G 1 OS=Homo sapiens GN=ATP6V1G1 PE=1 SV=3;>sp|O95670|VATG2_HUMAN V-type proton ATPase subunit G 2 OS=Homo sapiens GN=ATP6V1G2 PE=2 SV=1	2	4	4	4	VATG1_HUMAN V-type proton ATPase subunit G 1	ATP6V1G1	23.9354	24.18	24.4874	23.8562	23.9079	24.2953	24.1121	24.6928	24.4674	0.391447	0.699541	-0.223221	0	0.440026	0.866983	0.181072	0	9	7	16	5	6	7	9	7	6	4	4	4	4	4	4	4	4	4	30.5	30.5	30.5
sp|Q96FW1|OTUB1_HUMAN	sp|Q96FW1|OTUB1_HUMAN	13	13	13	>sp|Q96FW1|OTUB1_HUMAN Ubiquitin thioesterase OTUB1 OS=Homo sapiens GN=OTUB1 PE=1 SV=2	1	13	13	13	OTUB1_HUMAN Ubiquitin thioesterase OTUB1	OTUB1	27.6759	28.0256	27.8139	27.6705	27.7821	28.0467	27.9306	28.149	28.1049	0.140585	0.594452	-0.223021	0	0.973324	0.994775	0.00537046	0	57	64	60	49	60	67	53	45	67	13	13	13	12	13	13	13	13	13	56.8	56.8	56.8
sp|Q9BQ67|GRWD1_HUMAN	sp|Q9BQ67|GRWD1_HUMAN	4	4	4	>sp|Q9BQ67|GRWD1_HUMAN Glutamate-rich WD repeat-containing protein 1 OS=Homo sapiens GN=GRWD1 PE=1 SV=1	1	4	4	4	GRWD1_HUMAN Glutamate-rich WD repeat-containing protein 1	GRWD1	22.999	22.9203	22.7578	23.5012	23.0415	23.4224	22.7473	23.2154	23.3834	0.33392	0.676343	-0.22299	0	0.0537928	0.55411	-0.429325	0	0	3	3	1	5	5	6	2	5	4	3	4	4	4	3	4	4	4	12.6	12.6	12.6
sp|Q69YN4|VIR_HUMAN	sp|Q69YN4|VIR_HUMAN	9	9	9	>sp|Q69YN4|VIR_HUMAN Protein virilizer homolog OS=Homo sapiens GN=KIAA1429 PE=1 SV=2	1	9	9	9	VIR_HUMAN Protein virilizer homolog	KIAA1429	22.8578	22.8077	22.9115	22.9881	22.9059	23.0205	22.9964	23.0147	23.2328	0.0527992	0.541266	-0.222357	0	0.0683619	0.859279	-0.112521	0	2	4	6	4	3	10	7	7	10	7	8	8	9	8	9	8	8	7	7.4	7.4	7.4
sp|P48729|KC1A_HUMAN;sp|Q8N752|KC1AL_HUMAN	sp|P48729|KC1A_HUMAN;sp|Q8N752|KC1AL_HUMAN	13;7	13;7	13;7	>sp|P48729|KC1A_HUMAN Casein kinase I isoform alpha OS=Homo sapiens GN=CSNK1A1 PE=1 SV=2;>sp|Q8N752|KC1AL_HUMAN Casein kinase I isoform alpha-like OS=Homo sapiens GN=CSNK1A1L PE=2 SV=2	2	13	13	13	KC1A_HUMAN Casein kinase I isoform alpha	CSNK1A1	25.2021	25.3212	24.765	24.7437	25.3944	25.5927	25.0838	25.6689	25.2017	0.417752	0.706097	-0.222025	0	0.656195	0.907907	-0.14748	0	17	18	32	17	12	29	20	14	22	12	12	13	13	12	13	13	12	12	45.7	45.7	45.7
sp|Q969V5|MUL1_HUMAN	sp|Q969V5|MUL1_HUMAN	3	3	3	>sp|Q969V5|MUL1_HUMAN Mitochondrial ubiquitin ligase activator of NFKB 1 OS=Homo sapiens GN=MUL1 PE=1 SV=1	1	3	3	3	MUL1_HUMAN Mitochondrial ubiquitin ligase activator of NFKB 1	MUL1	19.8258	20.1026	20.472	20.7487	20.6353	20.513	20.6383	19.7625	20.6655	0.56122	0.778436	-0.221938	0	0.0664341	0.560336	-0.498829	0	1	2	3	2	2	3	5	0	3	3	3	3	3	2	2	2	3	3	16.8	16.8	16.8
sp|P01857|IGHG1_HUMAN	sp|P01857|IGHG1_HUMAN	1	1	1	>sp|P01857|IGHG1_HUMAN Ig gamma-1 chain C region OS=Homo sapiens GN=IGHG1 PE=1 SV=1	1	1	1	1	IGHG1_HUMAN Ig gamma-1 chain C region	IGHG1	19.0648	19.8439	19.6461	19.6852	20.0155	19.4429	20.1959	19.7088	19.3152	0.556195	0.775519	-0.221749	0	0.531163	0.874299	-0.196297	0	2	0	0	0	3	4	1	2	0	1	1	1	1	1	1	1	1	1	3.6	3.6	3.6
sp|O75717|WDHD1_HUMAN	sp|O75717|WDHD1_HUMAN	3	3	3	>sp|O75717|WDHD1_HUMAN WD repeat and HMG-box DNA-binding protein 1 OS=Homo sapiens GN=WDHD1 PE=1 SV=1	1	3	3	3	WDHD1_HUMAN WD repeat and HMG-box DNA-binding protein 1	WDHD1	19.8749	19.7677	20.0486	19.6535	19.5009	19.5792	20.5609	19.6147	20.1803	0.482859	0.743983	-0.221588	0	0.0264419	0.610597	0.319174	0	0	0	1	0	0	0	2	0	0	2	1	2	2	2	1	1	1	0	3.2	3.2	3.2
sp|Q709F0|ACD11_HUMAN	sp|Q709F0|ACD11_HUMAN	2	2	2	>sp|Q709F0|ACD11_HUMAN Acyl-CoA dehydrogenase family member 11 OS=Homo sapiens GN=ACAD11 PE=1 SV=2	1	2	2	2	ACD11_HUMAN Acyl-CoA dehydrogenase family member 11	ACAD11	17.8766	18.7771	18.7948	19.1146	18.8667	19.0425	18.629	18.7875	18.6967	0.509953	0.755243	-0.221533	0	0.167639	0.634684	-0.525074	0	0	1	0	3	2	0	0	0	0	1	2	1	2	1	1	2	2	1	2.9	2.9	2.9
sp|O43633|CHM2A_HUMAN;sp|Q9HAY6|BCDO1_HUMAN	sp|O43633|CHM2A_HUMAN	5;1	5;1	5;1	>sp|O43633|CHM2A_HUMAN Charged multivesicular body protein 2a OS=Homo sapiens GN=CHMP2A PE=1 SV=1	2	5	5	5	CHM2A_HUMAN Charged multivesicular body protein 2a	CHMP2A	23.7836	23.7898	23.7444	23.7227	23.9289	23.8761	24.0465	23.9881	23.9476	0.00229786	0.451355	-0.221471	0	0.332347	0.918653	-0.0699253	0	9	7	9	5	10	6	14	10	11	5	4	5	5	5	5	4	5	4	18.9	18.9	18.9
sp|Q6UXH1|CREL2_HUMAN	sp|Q6UXH1|CREL2_HUMAN	2	2	2	>sp|Q6UXH1|CREL2_HUMAN Cysteine-rich with EGF-like domain protein 2 OS=Homo sapiens GN=CRELD2 PE=1 SV=1	1	2	2	2	CREL2_HUMAN Cysteine-rich with EGF-like domain protein 2	CRELD2	21.8879	20.2532	21.5782	21.6429	21.8042	21.1645	21.6635	20.8944	21.8252	0.721214	0.845583	-0.221266	0	0.609087	0.874469	-0.297431	0	2	0	1	2	3	1	1	1	3	2	2	2	2	2	2	2	2	2	7.1	7.1	7.1
sp|O43808|PM34_HUMAN	sp|O43808|PM34_HUMAN	4	4	4	>sp|O43808|PM34_HUMAN Peroxisomal membrane protein PMP34 OS=Homo sapiens GN=SLC25A17 PE=1 SV=1	1	4	4	4	PM34_HUMAN Peroxisomal membrane protein PMP34	SLC25A17	21.2476	21.3614	21.3789	21.5076	21.5249	21.5292	21.6574	21.6703	21.3239	0.140538	0.596598	-0.221241	0	0.0101127	0.730631	-0.191282	0	0	3	6	1	8	6	7	2	4	3	3	3	4	2	3	3	3	4	14	14	14
sp|Q5M775|CYTSB_HUMAN	sp|Q5M775|CYTSB_HUMAN	2	2	2	>sp|Q5M775|CYTSB_HUMAN Cytospin-B OS=Homo sapiens GN=SPECC1 PE=1 SV=1	1	2	2	2	CYTSB_HUMAN Cytospin-B	SPECC1	21.709	21.5977	21.7272	21.8882	21.6375	22.0943	21.7714	21.7383	22.1879	0.214893	0.632174	-0.221207	0	0.230172	0.833324	-0.195364	0	0	0	2	0	1	3	0	0	0	2	2	2	1	2	2	2	2	2	2.4	2.4	2.4
sp|Q9UNI6|DUS12_HUMAN	sp|Q9UNI6|DUS12_HUMAN	5	5	5	>sp|Q9UNI6|DUS12_HUMAN Dual specificity protein phosphatase 12 OS=Homo sapiens GN=DUSP12 PE=1 SV=1	1	5	5	5	DUS12_HUMAN Dual specificity protein phosphatase 12	DUSP12	23.1102	22.8378	23.604	23.1566	23.6126	23.2423	23.2009	23.696	23.3182	0.458055	0.730122	-0.22105	0	0.593423	0.903166	-0.153124	0	1	1	3	0	4	0	0	6	1	5	5	4	5	5	4	4	5	5	29.7	29.7	29.7
sp|Q7L311|ARMX2_HUMAN	sp|Q7L311|ARMX2_HUMAN	4	4	4	>sp|Q7L311|ARMX2_HUMAN Armadillo repeat-containing X-linked protein 2 OS=Homo sapiens GN=ARMCX2 PE=2 SV=1	1	4	4	4	ARMX2_HUMAN Armadillo repeat-containing X-linked protein 2	ARMCX2	20.6532	20.3473	21.1019	20.8864	20.881	21.0671	20.7591	20.9306	21.0754	0.404892	0.700102	-0.220863	0	0.343814	0.838581	-0.244025	0	3	2	5	7	6	8	5	7	6	2	3	2	4	4	1	4	4	3	11.6	11.6	11.6
sp|Q9BZL1|UBL5_HUMAN	sp|Q9BZL1|UBL5_HUMAN	1	1	1	>sp|Q9BZL1|UBL5_HUMAN Ubiquitin-like protein 5 OS=Homo sapiens GN=UBL5 PE=1 SV=1	1	1	1	1	UBL5_HUMAN Ubiquitin-like protein 5	UBL5	22.3104	22.6897	22.3465	22.7595	22.8073	22.9942	22.8346	22.4086	22.7658	0.284908	0.65819	-0.220791	0	0.0449638	0.558582	-0.404772	0	0	2	2	0	0	0	1	1	1	1	1	1	1	1	1	1	1	1	12.3	12.3	12.3
sp|Q4KMP7|TB10B_HUMAN	sp|Q4KMP7|TB10B_HUMAN	1	1	1	>sp|Q4KMP7|TB10B_HUMAN TBC1 domain family member 10B OS=Homo sapiens GN=TBC1D10B PE=1 SV=3	1	1	1	1	TB10B_HUMAN TBC1 domain family member 10B	TBC1D10B	19.7084	19.7554	19.8009	19.937	19.8892	19.9093	19.9573	20.0649	19.9048	0.0151227	0.501355	-0.220789	0	0.00643895	0.79057	-0.15696	0	0	0	1	0	0	0	0	0	0	1	0	1	1	1	1	1	1	1	3.3	3.3	3.3
sp|Q03164|KMT2A_HUMAN	sp|Q03164|KMT2A_HUMAN	3	3	3	>sp|Q03164|KMT2A_HUMAN Histone-lysine N-methyltransferase 2A OS=Homo sapiens GN=KMT2A PE=1 SV=5	1	3	3	3	KMT2A_HUMAN Histone-lysine N-methyltransferase 2A	KMT2A	22.672	22.5124	22.2868	22.5648	23.0567	23.4413	22.1097	23.1201	22.9037	0.536483	0.769474	-0.220735	0	0.128157	0.6128	-0.530507	0	0	1	1	0	1	1	0	0	0	2	3	2	2	2	2	2	2	2	1.7	1.7	1.7
sp|Q8IVB5|LIX1L_HUMAN	sp|Q8IVB5|LIX1L_HUMAN	3	3	3	>sp|Q8IVB5|LIX1L_HUMAN LIX1-like protein OS=Homo sapiens GN=LIX1L PE=2 SV=1	1	3	3	3	LIX1L_HUMAN LIX1-like protein	LIX1L	19.8751	20.5017	20.2867	19.6425	20.8683	20.9022	19.9625	20.7074	20.6555	0.506049	0.756362	-0.22064	0	0.610917	0.887006	-0.249812	0	2	4	4	2	5	1	1	2	6	3	2	3	2	2	2	3	2	2	15.1	15.1	15.1
sp|Q14554|PDIA5_HUMAN	sp|Q14554|PDIA5_HUMAN	13	13	13	>sp|Q14554|PDIA5_HUMAN Protein disulfide-isomerase A5 OS=Homo sapiens GN=PDIA5 PE=1 SV=1	1	13	13	13	PDIA5_HUMAN Protein disulfide-isomerase A5	PDIA5	24.9913	24.7648	24.9223	24.7351	24.952	25.2516	25.1292	25.0835	25.127	0.03257	0.527962	-0.220425	0	0.62492	0.925674	-0.0867488	0	19	25	24	11	25	17	14	14	22	12	13	13	13	11	12	12	12	11	38.7	38.7	38.7
sp|Q9BTZ2|DHRS4_HUMAN;sp|Q6PKH6|DR4L2_HUMAN;sp|P0CG22|DR4L1_HUMAN	sp|Q9BTZ2|DHRS4_HUMAN	5;2;1	5;2;1	5;2;1	>sp|Q9BTZ2|DHRS4_HUMAN Dehydrogenase/reductase SDR family member 4 OS=Homo sapiens GN=DHRS4 PE=1 SV=3	3	5	5	5	DHRS4_HUMAN Dehydrogenase/reductase SDR family member 4	DHRS4	23.5456	22.7357	23.434	23.6674	23.5109	23.3566	23.6475	23.4749	23.2536	0.472348	0.74014	-0.220261	0	0.366977	0.828487	-0.273216	0	3	1	2	2	4	6	5	4	4	5	5	5	5	5	5	5	5	5	27	27	27
sp|Q9NXH9|TRM1_HUMAN	sp|Q9NXH9|TRM1_HUMAN	8	8	8	>sp|Q9NXH9|TRM1_HUMAN tRNA (guanine(26)-N(2))-dimethyltransferase OS=Homo sapiens GN=TRMT1 PE=1 SV=1	1	8	8	8	TRM1_HUMAN tRNA (guanine(26)-N(2))-dimethyltransferase	TRMT1	22.7967	22.7537	23.1908	22.8997	22.9649	23.2595	23.1996	22.933	23.2681	0.271728	0.652591	-0.219861	0	0.512446	0.897885	-0.127638	0	4	7	10	9	5	7	8	7	9	8	6	7	6	6	7	6	8	8	18.7	18.7	18.7
sp|Q7LGA3|HS2ST_HUMAN	sp|Q7LGA3|HS2ST_HUMAN	2	2	2	>sp|Q7LGA3|HS2ST_HUMAN Heparan sulfate 2-O-sulfotransferase 1 OS=Homo sapiens GN=HS2ST1 PE=1 SV=1	1	2	2	2	HS2ST_HUMAN Heparan sulfate 2-O-sulfotransferase 1	HS2ST1	21.1969	21.1992	21.0319	20.9338	21.3137	21.1483	21.1654	21.5077	21.4144	0.131476	0.595868	-0.219831	0	0.934855	0.99034	0.0107117	0	0	1	1	0	0	4	0	1	2	2	2	2	2	2	2	2	2	2	7.3	7.3	7.3
sp|P60059|SC61G_HUMAN	sp|P60059|SC61G_HUMAN	2	2	2	>sp|P60059|SC61G_HUMAN Protein transport protein Sec61 subunit gamma OS=Homo sapiens GN=SEC61G PE=1 SV=1	1	2	2	2	SC61G_HUMAN Protein transport protein Sec61 subunit gamma	SEC61G	24.3186	24.3598	24.2403	24.1503	23.4169	24.4783	24.4873	24.6811	24.4068	0.0689507	0.555254	-0.218868	0	0.408809	0.841041	0.291039	0	11	3	7	4	6	3	3	9	6	2	2	2	2	2	2	2	2	2	36.8	36.8	36.8
sp|Q13496|MTM1_HUMAN	sp|Q13496|MTM1_HUMAN	2	2	2	>sp|Q13496|MTM1_HUMAN Myotubularin OS=Homo sapiens GN=MTM1 PE=1 SV=2	1	2	2	2	MTM1_HUMAN Myotubularin	MTM1	18.7546	18.5051	18.0473	19.9199	18.9025	19.352	18.5059	18.6592	18.7978	0.383522	0.700464	-0.218641	0	0.0566433	0.399956	-0.955793	0	0	1	0	2	0	0	0	0	0	2	2	2	2	0	2	2	1	1	6	6	6
sp|Q8N3Z3|GTPB8_HUMAN	sp|Q8N3Z3|GTPB8_HUMAN	1	1	1	>sp|Q8N3Z3|GTPB8_HUMAN GTP-binding protein 8 OS=Homo sapiens GN=GTPBP8 PE=2 SV=1	1	1	1	1	GTPB8_HUMAN GTP-binding protein 8	GTPBP8	17.5711	17.4083	17.7731	17.0677	16.5539	15.7484	17.6451	17.9737	17.5372	0.469237	0.80617	-0.134504	0	0.0472646	0.34675	1.1275	0	0	0	1	1	0	0	1	1	0	0	0	1	1	1	1	1	0	1	4.9	4.9	4.9
sp|Q9H936|GHC1_HUMAN;sp|Q9H1K4|GHC2_HUMAN	sp|Q9H936|GHC1_HUMAN	9;2	9;2	9;2	>sp|Q9H936|GHC1_HUMAN Mitochondrial glutamate carrier 1 OS=Homo sapiens GN=SLC25A22 PE=1 SV=1	2	9	9	9	GHC1_HUMAN Mitochondrial glutamate carrier 1	SLC25A22	24.7143	24.9911	25.0561	24.9028	25.1107	25.2491	25.1824	24.8463	25.3852	0.313733	0.67163	-0.217457	0	0.314448	0.854154	-0.166979	0	8	9	7	10	9	11	9	9	9	7	9	9	9	9	9	9	9	9	38.7	38.7	38.7
sp|P62993|GRB2_HUMAN	sp|P62993|GRB2_HUMAN	11	11	11	>sp|P62993|GRB2_HUMAN Growth factor receptor-bound protein 2 OS=Homo sapiens GN=GRB2 PE=1 SV=1	1	11	11	11	GRB2_HUMAN Growth factor receptor-bound protein 2	GRB2	26.0348	26.0366	26.3179	26.1929	26.3523	26.4412	26.1464	26.579	26.3151	0.239368	0.6494	-0.217072	0	0.16931	0.814525	-0.199043	0	31	36	42	35	32	40	34	32	43	10	11	11	11	11	11	11	11	11	65.9	65.9	65.9
sp|Q9BQI0|AIF1L_HUMAN	sp|Q9BQI0|AIF1L_HUMAN	1	1	1	>sp|Q9BQI0|AIF1L_HUMAN Allograft inflammatory factor 1-like OS=Homo sapiens GN=AIF1L PE=1 SV=1	1	1	1	1	AIF1L_HUMAN Allograft inflammatory factor 1-like	AIF1L	19.3359	19.4456	19.4316	19.3448	20.3169	19.7072	19.6333	19.8506	19.3775	0.200199	0.629501	-0.216059	0	0.248818	0.730416	-0.385272	0	0	0	0	0	1	0	0	0	0	1	1	1	0	1	1	1	1	1	10.7	10.7	10.7
sp|Q9H7D7|WDR26_HUMAN	sp|Q9H7D7|WDR26_HUMAN	4	4	4	>sp|Q9H7D7|WDR26_HUMAN WD repeat-containing protein 26 OS=Homo sapiens GN=WDR26 PE=1 SV=3	1	4	4	4	WDR26_HUMAN WD repeat-containing protein 26	WDR26	21.563	21.8782	21.8188	21.7907	22.0027	22.0165	21.8434	22.0149	22.0499	0.135618	0.597437	-0.216024	0	0.205028	0.837738	-0.183292	0	2	2	3	2	4	3	3	3	5	3	4	4	4	4	4	3	4	4	11.3	11.3	11.3
sp|P13693|TCTP_HUMAN;sp|Q56UQ5|TPT1L_HUMAN;sp|Q9HAU6|TCTP8_HUMAN	sp|P13693|TCTP_HUMAN	11;3;1	11;3;1	11;3;1	>sp|P13693|TCTP_HUMAN Translationally-controlled tumor protein OS=Homo sapiens GN=TPT1 PE=1 SV=1	3	11	11	11	TCTP_HUMAN Translationally-controlled tumor protein	TPT1	29.5351	30.016	29.6486	29.7553	29.8543	30.1752	29.7442	29.8492	30.2518	0.367765	0.695872	-0.215169	0	0.368715	0.844863	-0.195023	0	63	70	66	68	53	51	65	53	57	11	10	11	8	10	11	10	10	10	62.8	62.8	62.8
sp|O00560|SDCB1_HUMAN	sp|O00560|SDCB1_HUMAN	12	12	12	>sp|O00560|SDCB1_HUMAN Syntenin-1 OS=Homo sapiens GN=SDCBP PE=1 SV=1	1	12	12	12	SDCB1_HUMAN Syntenin-1	SDCBP	26.3147	26.6101	26.7387	26.452	26.903	26.9637	26.7575	26.8764	26.6747	0.195449	0.628597	-0.215054	0	0.345542	0.845077	-0.21843	0	27	27	33	24	36	29	26	21	27	12	12	12	12	12	12	12	12	12	60.1	60.1	60.1
sp|O95487|SC24B_HUMAN	sp|O95487|SC24B_HUMAN	16	14	14	>sp|O95487|SC24B_HUMAN Protein transport protein Sec24B OS=Homo sapiens GN=SEC24B PE=1 SV=2	1	16	14	14	SC24B_HUMAN Protein transport protein Sec24B	SEC24B	23.5956	23.6904	23.4842	23.7959	23.675	23.9113	23.6909	23.8418	23.8823	0.0613282	0.555888	-0.214961	0	0.0874639	0.772906	-0.204002	0	15	18	13	28	29	32	24	21	16	14	13	12	13	12	13	14	13	13	17.2	15.5	15.5
sp|O95747|OXSR1_HUMAN	sp|O95747|OXSR1_HUMAN	10	10	9	>sp|O95747|OXSR1_HUMAN Serine/threonine-protein kinase OSR1 OS=Homo sapiens GN=OXSR1 PE=1 SV=1	1	10	10	9	OXSR1_HUMAN Serine/threonine-protein kinase OSR1	OXSR1	23.6489	23.7074	24.0552	23.8255	23.9482	24.2586	23.9584	23.951	24.1465	0.204945	0.630364	-0.214815	0	0.316188	0.842683	-0.20696	0	23	21	26	23	26	27	24	19	27	7	6	8	4	7	9	7	8	8	22.8	22.8	19.4
sp|Q9Y3D6|FIS1_HUMAN	sp|Q9Y3D6|FIS1_HUMAN	5	5	5	>sp|Q9Y3D6|FIS1_HUMAN Mitochondrial fission 1 protein OS=Homo sapiens GN=FIS1 PE=1 SV=2	1	5	5	5	FIS1_HUMAN Mitochondrial fission 1 protein	FIS1	25.8676	26.3246	26.1121	25.9663	25.3227	26.5086	26.4825	26.3314	26.1342	0.265994	0.657222	-0.214595	0	0.669533	0.903801	0.168884	0	12	16	13	12	12	19	10	9	14	5	5	5	5	5	5	4	5	5	34.9	34.9	34.9
sp|Q6ZNJ1|NBEL2_HUMAN	sp|Q6ZNJ1|NBEL2_HUMAN	2	2	2	>sp|Q6ZNJ1|NBEL2_HUMAN Neurobeachin-like protein 2 OS=Homo sapiens GN=NBEAL2 PE=1 SV=2	1	2	2	2	NBEL2_HUMAN Neurobeachin-like protein 2	NBEAL2	20.4487	20.4017	20.6293	20.508	20.7953	20.4308	20.4646	20.863	20.7953	0.203705	0.630199	-0.214436	0	0.551984	0.922578	-0.084844	0	0	0	1	0	2	3	0	2	2	2	2	2	2	2	2	2	2	2	1.6	1.6	1.6
sp|Q8IYU8|MICU2_HUMAN	sp|Q8IYU8|MICU2_HUMAN	3	3	3	>sp|Q8IYU8|MICU2_HUMAN Calcium uptake protein 2, mitochondrial OS=Homo sapiens GN=MICU2 PE=1 SV=2	1	3	3	3	MICU2_HUMAN Calcium uptake protein 2, mitochondrial	MICU2	21.8637	22.0065	22.0364	21.8798	22.2026	21.8774	22.1804	22.1742	22.1953	0.0161881	0.513655	-0.214427	0	0.889902	0.985506	-0.0177593	0	3	4	2	3	6	5	4	3	4	3	3	3	3	3	3	3	3	3	12	12	12
sp|Q08J23|NSUN2_HUMAN	sp|Q08J23|NSUN2_HUMAN	12	12	12	>sp|Q08J23|NSUN2_HUMAN tRNA (cytosine(34)-C(5))-methyltransferase OS=Homo sapiens GN=NSUN2 PE=1 SV=2	1	12	12	12	NSUN2_HUMAN tRNA (cytosine(34)-C(5))-methyltransferase	NSUN2	24.4284	24.7359	24.7832	24.6239	25.0407	25.0607	24.798	24.8579	24.9345	0.143591	0.602043	-0.214289	0	0.224643	0.790358	-0.259245	0	24	17	23	14	32	20	23	24	19	12	12	12	12	12	12	12	12	12	22.7	22.7	22.7
sp|Q99828|CIB1_HUMAN	sp|Q99828|CIB1_HUMAN	2	2	2	>sp|Q99828|CIB1_HUMAN Calcium and integrin-binding protein 1 OS=Homo sapiens GN=CIB1 PE=1 SV=4	1	2	2	2	CIB1_HUMAN Calcium and integrin-binding protein 1	CIB1	21.0632	21.0822	21.1964	21.0493	20.9978	21.2401	21.058	21.5668	21.3594	0.23538	0.648549	-0.21413	0	0.840167	0.984323	0.0182095	0	0	0	0	1	1	0	1	1	1	2	2	2	2	2	2	2	2	2	16.8	16.8	16.8
sp|P58557|YBEY_HUMAN	sp|P58557|YBEY_HUMAN	2	2	2	>sp|P58557|YBEY_HUMAN Putative ribonuclease OS=Homo sapiens GN=YBEY PE=1 SV=2	1	2	2	2	YBEY_HUMAN Putative ribonuclease	YBEY	19.5419	19.4149	19.2756	19.3975	20.2184	19.5742	19.7515	19.6277	19.4944	0.116105	0.594749	-0.213766	0	0.288413	0.78411	-0.319295	0	4	0	2	0	3	2	0	2	4	1	0	1	1	1	1	2	2	1	16.2	16.2	16.2
sp|Q9P0U1|TOM7_HUMAN	sp|Q9P0U1|TOM7_HUMAN	2	2	2	>sp|Q9P0U1|TOM7_HUMAN Mitochondrial import receptor subunit TOM7 homolog OS=Homo sapiens GN=TOMM7 PE=1 SV=1	1	2	2	2	TOM7_HUMAN Mitochondrial import receptor subunit TOM7 homolog	TOMM7	21.4948	21.7222	21.1523	21.0511	21.1148	21.9322	21.4783	21.8538	21.6782	0.341206	0.684363	-0.213679	0	0.79679	0.949795	0.0903969	0	2	1	0	1	1	2	1	1	0	2	1	1	1	1	0	2	2	2	32.7	32.7	32.7
sp|O95801|TTC4_HUMAN	sp|O95801|TTC4_HUMAN	5	5	5	>sp|O95801|TTC4_HUMAN Tetratricopeptide repeat protein 4 OS=Homo sapiens GN=TTC4 PE=1 SV=3	1	5	5	5	TTC4_HUMAN Tetratricopeptide repeat protein 4	TTC4	22.1907	22.4346	22.6509	22.2892	22.787	22.5004	22.5219	22.4771	22.9172	0.33086	0.683737	-0.213342	0	0.636667	0.922773	-0.100116	0	2	2	3	1	1	4	2	4	4	5	5	4	4	4	4	5	4	3	21.4	21.4	21.4
sp|Q12824|SNF5_HUMAN	sp|Q12824|SNF5_HUMAN	2	2	2	>sp|Q12824|SNF5_HUMAN SWI/SNF-related matrix-associated actin-dependent regulator of chromatin subfamily B member 1 OS=Homo sapiens GN=SMARCB1 PE=1 SV=2	1	2	2	2	SNF5_HUMAN SWI/SNF-related matrix-associated actin-dependent regulator of chromatin subfamily B member 1	SMARCB1	21.3182	21.0044	21.3121	21.5988	21.2988	21.6486	21.4247	21.3579	21.4918	0.125999	0.598779	-0.21324	0	0.113723	0.70854	-0.303846	0	0	1	0	1	0	5	2	1	2	2	2	2	2	2	2	2	2	2	7.8	7.8	7.8
sp|P13807|GYS1_HUMAN;sp|P54840|GYS2_HUMAN	sp|P13807|GYS1_HUMAN	14;2	14;2	14;2	>sp|P13807|GYS1_HUMAN Glycogen [starch] synthase, muscle OS=Homo sapiens GN=GYS1 PE=1 SV=2	2	14	14	14	GYS1_HUMAN Glycogen [starch] synthase, muscle	GYS1	24.9061	24.8134	24.8918	24.9271	24.9254	25.1166	25.0403	24.9347	25.276	0.111914	0.593423	-0.213221	0	0.162176	0.868913	-0.119267	0	25	25	25	25	35	19	35	29	25	13	11	12	13	11	13	13	12	11	28	28	28
sp|Q8WU76|SCFD2_HUMAN	sp|Q8WU76|SCFD2_HUMAN	8	8	8	>sp|Q8WU76|SCFD2_HUMAN Sec1 family domain-containing protein 2 OS=Homo sapiens GN=SCFD2 PE=1 SV=2	1	8	8	8	SCFD2_HUMAN Sec1 family domain-containing protein 2	SCFD2	22.4187	22.4043	22.665	22.585	22.6765	22.7926	22.7654	22.6631	22.6982	0.0766721	0.568683	-0.212881	0	0.143072	0.816082	-0.188708	0	7	8	7	11	6	2	5	2	5	7	7	8	6	8	8	6	7	7	15.6	15.6	15.6
sp|P35658|NU214_HUMAN	sp|P35658|NU214_HUMAN	14	14	14	>sp|P35658|NU214_HUMAN Nuclear pore complex protein Nup214 OS=Homo sapiens GN=NUP214 PE=1 SV=2	1	14	14	14	NU214_HUMAN Nuclear pore complex protein Nup214	NUP214	23.8378	23.9981	24.1086	24.2942	24.2558	24.2895	24.0245	24.2812	24.2773	0.139696	0.601865	-0.212863	0	0.0199386	0.617118	-0.298323	0	7	6	4	15	11	11	8	17	14	12	11	12	11	13	14	12	11	11	11.6	11.6	11.6
sp|Q9Y3A3|PHOCN_HUMAN	sp|Q9Y3A3|PHOCN_HUMAN	7	7	7	>sp|Q9Y3A3|PHOCN_HUMAN MOB-like protein phocein OS=Homo sapiens GN=MOB4 PE=1 SV=1	1	7	7	7	PHOCN_HUMAN MOB-like protein phocein	MOB4	23.5324	24.3462	24.2304	24.0456	23.8484	24.2993	24.21	24.3961	24.1414	0.46735	0.742354	-0.212845	0	0.926351	0.984293	-0.0281118	0	6	7	17	6	5	16	6	11	14	7	6	7	7	7	6	5	6	7	58.7	58.7	58.7
sp|P06396|GELS_HUMAN;REV__sp|Q6TDU7|CASC1_HUMAN	sp|P06396|GELS_HUMAN	21;1	8;1	8;1	>sp|P06396|GELS_HUMAN Gelsolin OS=Homo sapiens GN=GSN PE=1 SV=1	2	21	8	8	GELS_HUMAN Gelsolin	GSN	24.49	24.527	24.4868	24.5032	24.6726	24.7371	24.6328	24.6548	24.8531	0.0407426	0.544845	-0.212273	0	0.126961	0.84602	-0.136331	0	15	15	17	14	26	16	16	20	17	7	8	8	8	7	7	8	8	8	33.5	18.9	18.9
sp|Q08043|ACTN3_HUMAN	sp|Q08043|ACTN3_HUMAN	16	2	2	>sp|Q08043|ACTN3_HUMAN Alpha-actinin-3 OS=Homo sapiens GN=ACTN3 PE=1 SV=2	1	16	2	2	ACTN3_HUMAN Alpha-actinin-3	ACTN3	21.481	21.9253	21.1794	20.9802	20.7584	22.3488	21.1565	21.4004	22.6653	0.701695	0.842238	-0.212141	0	0.774644	0.933104	0.166156	0	0	1	0	0	0	1	0	0	1	2	2	2	2	2	2	2	2	2	17.6	2.8	2.8
sp|Q9Y680|FKBP7_HUMAN	sp|Q9Y680|FKBP7_HUMAN	3	3	3	>sp|Q9Y680|FKBP7_HUMAN Peptidyl-prolyl cis-trans isomerase FKBP7 OS=Homo sapiens GN=FKBP7 PE=1 SV=1	1	3	3	3	FKBP7_HUMAN Peptidyl-prolyl cis-trans isomerase FKBP7	FKBP7	20.5404	20.2115	20.4701	20.1901	20.7328	20.8579	20.5208	20.677	20.6598	0.130389	0.599958	-0.211877	0	0.459815	0.869532	-0.186296	0	0	2	9	4	2	5	3	2	5	3	3	3	3	3	3	3	3	3	10	10	10
sp|Q96N67|DOCK7_HUMAN	sp|Q96N67|DOCK7_HUMAN	7	5	5	>sp|Q96N67|DOCK7_HUMAN Dedicator of cytokinesis protein 7 OS=Homo sapiens GN=DOCK7 PE=1 SV=4	1	7	5	5	DOCK7_HUMAN Dedicator of cytokinesis protein 7	DOCK7	21.083	20.9882	21.0916	20.997	21.1604	21.6754	20.9979	21.1401	21.6604	0.357796	0.695641	-0.211868	0	0.341529	0.845498	-0.223335	0	1	0	2	1	6	9	0	5	4	3	3	4	4	4	4	3	5	4	5.3	4.5	4.5
sp|Q9BZE1|RM37_HUMAN	sp|Q9BZE1|RM37_HUMAN	10	10	10	>sp|Q9BZE1|RM37_HUMAN 39S ribosomal protein L37, mitochondrial OS=Homo sapiens GN=MRPL37 PE=1 SV=2	1	10	10	10	RM37_HUMAN 39S ribosomal protein L37, mitochondrial	MRPL37	24.2034	23.9925	24.1187	24.2026	24.4846	24.2103	24.2922	24.3288	24.3275	0.0276695	0.535712	-0.211291	0	0.155337	0.816611	-0.19433	0	9	8	11	13	13	6	11	11	9	10	10	10	9	10	10	10	10	10	33.6	33.6	33.6
sp|Q96MW5|COG8_HUMAN	sp|Q96MW5|COG8_HUMAN	4	4	4	>sp|Q96MW5|COG8_HUMAN Conserved oligomeric Golgi complex subunit 8 OS=Homo sapiens GN=COG8 PE=1 SV=2	1	4	4	4	COG8_HUMAN Conserved oligomeric Golgi complex subunit 8	COG8	21.6527	21.6374	22.0436	21.9075	21.5154	21.8992	21.9571	22.0342	21.9761	0.192522	0.631626	-0.211234	0	0.984474	0.997709	0.00383949	0	5	4	4	4	4	7	4	5	4	4	4	4	4	3	4	3	3	4	10.9	10.9	10.9
sp|Q96C90|PP14B_HUMAN	sp|Q96C90|PP14B_HUMAN	4	4	4	>sp|Q96C90|PP14B_HUMAN Protein phosphatase 1 regulatory subunit 14B OS=Homo sapiens GN=PPP1R14B PE=1 SV=3	1	4	4	4	PP14B_HUMAN Protein phosphatase 1 regulatory subunit 14B	PPP1R14B	25.4626	25.536	25.3108	25.5254	25.7519	25.343	25.5667	25.6196	25.7568	0.0725837	0.568712	-0.211218	0	0.487203	0.902492	-0.103648	0	1	5	3	2	1	3	3	4	4	3	3	4	3	3	3	2	3	4	49.7	49.7	49.7
sp|Q15208|STK38_HUMAN	sp|Q15208|STK38_HUMAN	5	5	5	>sp|Q15208|STK38_HUMAN Serine/threonine-protein kinase 38 OS=Homo sapiens GN=STK38 PE=1 SV=1	1	5	5	5	STK38_HUMAN Serine/threonine-protein kinase 38	STK38	22.2705	22.0165	22.0484	22.0168	22.0166	22.1568	22.3413	22.4102	22.2174	0.0969689	0.584191	-0.211143	0	0.62861	0.951251	0.0483907	0	6	8	8	5	7	6	9	5	9	5	5	5	5	4	4	5	5	5	13.3	13.3	13.3
sp|O75351|VPS4B_HUMAN	sp|O75351|VPS4B_HUMAN	8	8	5	>sp|O75351|VPS4B_HUMAN Vacuolar protein sorting-associated protein 4B OS=Homo sapiens GN=VPS4B PE=1 SV=2	1	8	8	5	VPS4B_HUMAN Vacuolar protein sorting-associated protein 4B	VPS4B	24.5109	24.3431	24.3719	24.3588	24.4919	24.4982	24.4561	24.7023	24.7006	0.0947551	0.582353	-0.211058	0	0.583831	0.951414	-0.0410131	0	17	19	21	15	20	21	22	21	16	8	8	7	8	8	8	7	8	7	25.2	25.2	18
sp|O43823|AKAP8_HUMAN	sp|O43823|AKAP8_HUMAN	1	1	1	>sp|O43823|AKAP8_HUMAN A-kinase anchor protein 8 OS=Homo sapiens GN=AKAP8 PE=1 SV=1	1	1	1	1	AKAP8_HUMAN A-kinase anchor protein 8	AKAP8	16.1699	16.6708	14.6828	17.6077	17.0108	15.9745	16.3121	16.0687	15.7757	0.749487	0.855812	-0.211002	0	0.251635	0.622338	-1.02316	0	1	0	0	2	0	0	0	0	1	1	1	1	1	0	1	1	0	1	2.9	2.9	2.9
sp|Q15397|PUM3_HUMAN	sp|Q15397|PUM3_HUMAN	9	9	9	>sp|Q15397|PUM3_HUMAN Pumilio homolog 3 OS=Homo sapiens GN=PUM3 PE=1 SV=3	1	9	9	9	PUM3_HUMAN Pumilio homolog 3	PUM3	23.049	23.087	23.538	23.3564	23.3099	23.6935	23.3131	23.4477	23.5458	0.284832	0.668016	-0.210876	0	0.312945	0.835696	-0.228591	0	21	12	33	20	26	32	21	13	37	9	9	9	9	8	9	9	9	9	22.8	22.8	22.8
sp|Q96TA2|YMEL1_HUMAN	sp|Q96TA2|YMEL1_HUMAN	9	9	9	>sp|Q96TA2|YMEL1_HUMAN ATP-dependent zinc metalloprotease YME1L1 OS=Homo sapiens GN=YME1L1 PE=1 SV=2	1	9	9	9	YMEL1_HUMAN ATP-dependent zinc metalloprotease YME1L1	YME1L1	22.6111	22.2388	22.5499	22.2223	22.312	22.7732	22.5396	22.7536	22.7385	0.191909	0.629161	-0.210629	0	0.888534	0.984792	0.0307477	0	6	4	4	2	4	8	2	2	8	6	9	6	8	6	7	5	8	8	16.6	16.6	16.6
sp|Q9H2X9|S12A5_HUMAN	sp|Q9H2X9|S12A5_HUMAN	3	1	1	>sp|Q9H2X9|S12A5_HUMAN Solute carrier family 12 member 5 OS=Homo sapiens GN=SLC12A5 PE=2 SV=3	1	3	1	1	S12A5_HUMAN Solute carrier family 12 member 5	SLC12A5	18.9172	19.5869	19.9844	19.5824	19.7049	19.9053	19.622	19.7557	19.7421	0.539766	0.776357	-0.210452	0	0.510515	0.867371	-0.234713	0	0	0	1	0	0	0	0	0	0	1	1	1	1	1	1	1	1	1	3.3	1.1	1.1
sp|Q9H8H0|NOL11_HUMAN	sp|Q9H8H0|NOL11_HUMAN	4	4	4	>sp|Q9H8H0|NOL11_HUMAN Nucleolar protein 11 OS=Homo sapiens GN=NOL11 PE=1 SV=1	1	4	4	4	NOL11_HUMAN Nucleolar protein 11	NOL11	22.3209	22.3297	22.2014	22.675	22.539	22.6378	22.4726	22.5895	22.4201	0.0318551	0.543141	-0.210087	0	0.00453167	0.557055	-0.333298	0	4	8	2	6	6	4	7	7	2	3	4	4	4	4	4	4	4	3	8.1	8.1	8.1
sp|Q8IV08|PLD3_HUMAN	sp|Q8IV08|PLD3_HUMAN	7	7	7	>sp|Q8IV08|PLD3_HUMAN Phospholipase D3 OS=Homo sapiens GN=PLD3 PE=1 SV=1	1	7	7	7	PLD3_HUMAN Phospholipase D3	PLD3	24.1969	24.2481	24.3636	24.2681	24.6888	24.947	24.5335	24.4544	24.4505	0.0202218	0.52878	-0.209942	0	0.147821	0.693253	-0.365095	0	20	21	17	15	23	24	19	20	20	7	7	7	7	7	7	7	7	7	18.8	18.8	18.8
sp|Q8WWQ0|PHIP_HUMAN;sp|Q9NSI6|BRWD1_HUMAN	sp|Q8WWQ0|PHIP_HUMAN	3;1	3;1	3;1	>sp|Q8WWQ0|PHIP_HUMAN PH-interacting protein OS=Homo sapiens GN=PHIP PE=1 SV=2	2	3	3	3	PHIP_HUMAN PH-interacting protein	PHIP	22.1516	21.9858	21.8965	21.3986	21.685	21.9249	22.0979	22.4502	22.1151	0.200221	0.636236	-0.209749	0	0.113913	0.690903	0.341823	0	2	0	1	1	0	1	0	1	0	3	2	2	2	2	3	3	3	2	3.1	3.1	3.1
sp|Q16864|VATF_HUMAN	sp|Q16864|VATF_HUMAN	6	6	6	>sp|Q16864|VATF_HUMAN V-type proton ATPase subunit F OS=Homo sapiens GN=ATP6V1F PE=1 SV=2	1	6	6	6	VATF_HUMAN V-type proton ATPase subunit F	ATP6V1F	23.3156	23.6352	23.7693	23.6054	23.7962	23.7492	23.8151	23.6134	23.9196	0.265515	0.66108	-0.209304	0	0.382118	0.871749	-0.14353	0	12	10	8	7	12	9	12	13	5	6	5	4	4	5	3	4	6	5	63.9	63.9	63.9
sp|P51798|CLCN7_HUMAN	sp|P51798|CLCN7_HUMAN	3	3	3	>sp|P51798|CLCN7_HUMAN H(+)/Cl(-) exchange transporter 7 OS=Homo sapiens GN=CLCN7 PE=1 SV=2	1	3	3	3	CLCN7_HUMAN H(+)/Cl(-) exchange transporter 7	CLCN7	19.1117	20.834	19.0558	18.9222	19.7088	20.7565	19.6348	19.5217	20.4728	0.765788	0.867479	-0.209238	0	0.878388	0.958276	-0.128684	0	0	1	0	0	0	11	0	0	3	1	2	2	2	2	3	2	2	3	4.6	4.6	4.6
sp|P46976|GLYG_HUMAN	sp|P46976|GLYG_HUMAN	6	6	6	>sp|P46976|GLYG_HUMAN Glycogenin-1 OS=Homo sapiens GN=GYG1 PE=1 SV=4	1	6	6	6	GLYG_HUMAN Glycogenin-1	GYG1	24.9137	25.431	25.3856	25.2242	24.8694	25.1229	25.5441	25.3995	25.4144	0.289943	0.670898	-0.209183	0	0.431953	0.871464	0.171269	0	12	19	13	15	22	15	14	14	17	6	6	6	5	6	6	6	5	5	20	20	20
sp|Q96BW9|TAM41_HUMAN	sp|Q96BW9|TAM41_HUMAN	4	4	4	>sp|Q96BW9|TAM41_HUMAN Phosphatidate cytidylyltransferase, mitochondrial OS=Homo sapiens GN=TAMM41 PE=1 SV=2	1	4	4	4	TAM41_HUMAN Phosphatidate cytidylyltransferase, mitochondrial	TAMM41	22.7833	22.8205	22.8433	22.955	23.099	23.4685	23.2196	22.9614	22.8936	0.10664	0.596519	-0.209179	0	0.08035	0.646343	-0.358465	0	3	4	9	7	4	6	5	7	6	4	4	4	4	4	4	4	4	4	14.2	14.2	14.2
sp|Q92870|APBB2_HUMAN	sp|Q92870|APBB2_HUMAN	1	1	1	>sp|Q92870|APBB2_HUMAN Amyloid beta A4 precursor protein-binding family B member 2 OS=Homo sapiens GN=APBB2 PE=1 SV=3	1	1	1	1	APBB2_HUMAN Amyloid beta A4 precursor protein-binding family B member 2	APBB2	18.8984	18.9712	19.2519	18.8179	18.8668	19.5613	19.3046	19.4546	18.989	0.297285	0.671689	-0.208902	0	0.882217	0.974477	-0.0415382	0	1	7	2	0	5	9	4	10	8	1	1	1	1	1	1	1	1	1	1.3	1.3	1.3
sp|Q9UBM7|DHCR7_HUMAN	sp|Q9UBM7|DHCR7_HUMAN	5	5	5	>sp|Q9UBM7|DHCR7_HUMAN 7-dehydrocholesterol reductase OS=Homo sapiens GN=DHCR7 PE=1 SV=1	1	5	5	5	DHCR7_HUMAN 7-dehydrocholesterol reductase	DHCR7	24.2893	24.5223	24.7002	24.3563	24.7647	24.6708	24.6022	24.9004	24.6354	0.241228	0.6532	-0.208739	0	0.615271	0.924155	-0.0933056	0	10	10	7	7	11	14	14	9	13	5	5	4	5	5	5	5	5	5	12.8	12.8	12.8
sp|P27816|MAP4_HUMAN	sp|P27816|MAP4_HUMAN	55	55	55	>sp|P27816|MAP4_HUMAN Microtubule-associated protein 4 OS=Homo sapiens GN=MAP4 PE=1 SV=3	1	55	55	55	MAP4_HUMAN Microtubule-associated protein 4	MAP4	28.9592	28.7883	29.0223	29.1093	29.072	29.1984	29.1162	29.2744	29.0051	0.117499	0.597472	-0.208609	0	0.0624774	0.767512	-0.203296	0	148	177	190	163	222	219	192	201	179	53	55	54	55	53	55	54	54	55	57.6	57.6	57.6
sp|Q9Y6D6|BIG1_HUMAN	sp|Q9Y6D6|BIG1_HUMAN	13	13	6	>sp|Q9Y6D6|BIG1_HUMAN Brefeldin A-inhibited guanine nucleotide-exchange protein 1 OS=Homo sapiens GN=ARFGEF1 PE=1 SV=2	1	13	13	6	BIG1_HUMAN Brefeldin A-inhibited guanine nucleotide-exchange protein 1	ARFGEF1	23.8112	23.8149	23.7419	23.8962	23.7848	23.9692	23.9589	23.9169	24.1174	0.0334958	0.545929	-0.208414	0	0.183945	0.893022	-0.0940806	0	15	22	19	15	17	17	14	22	15	11	12	12	13	13	13	13	12	12	10.2	10.2	5.5
sp|Q9Y5P6|GMPPB_HUMAN	sp|Q9Y5P6|GMPPB_HUMAN	13	13	13	>sp|Q9Y5P6|GMPPB_HUMAN Mannose-1-phosphate guanyltransferase beta OS=Homo sapiens GN=GMPPB PE=1 SV=2	1	13	13	13	GMPPB_HUMAN Mannose-1-phosphate guanyltransferase beta	GMPPB	25.9256	25.9033	25.837	26.4073	26.1094	26.4868	26.2923	26.0008	25.9976	0.108888	0.596539	-0.208243	0	0.0194043	0.503006	-0.445844	0	25	31	33	18	21	24	21	22	23	11	13	13	13	12	11	13	13	13	50.6	50.6	50.6
sp|Q02880|TOP2B_HUMAN	sp|Q02880|TOP2B_HUMAN	20	20	17	>sp|Q02880|TOP2B_HUMAN DNA topoisomerase 2-beta OS=Homo sapiens GN=TOP2B PE=1 SV=3	1	20	20	17	TOP2B_HUMAN DNA topoisomerase 2-beta	TOP2B	24.8366	24.9234	24.7936	24.8883	24.968	25.1088	25.1012	25.0456	25.0313	0.00889991	0.507503	-0.208139	0	0.141152	0.844467	-0.137129	0	25	32	23	28	41	31	35	33	34	19	20	19	20	20	20	19	20	19	14.8	14.8	12.7
sp|Q96GC9|VMP1_HUMAN	sp|Q96GC9|VMP1_HUMAN	3	3	3	>sp|Q96GC9|VMP1_HUMAN Vacuole membrane protein 1 OS=Homo sapiens GN=VMP1 PE=1 SV=1	1	3	3	3	VMP1_HUMAN Vacuole membrane protein 1	VMP1	23.3635	23.4264	23.3882	23.5499	23.1648	23.4114	23.5283	23.8906	23.3835	0.242598	0.65198	-0.208099	0	0.886853	0.985549	0.0172958	0	6	6	4	3	8	6	10	4	9	3	3	3	3	3	3	3	3	3	13.1	13.1	13.1
sp|Q96A49|SYAP1_HUMAN	sp|Q96A49|SYAP1_HUMAN	2	2	2	>sp|Q96A49|SYAP1_HUMAN Synapse-associated protein 1 OS=Homo sapiens GN=SYAP1 PE=1 SV=1	1	2	2	2	SYAP1_HUMAN Synapse-associated protein 1	SYAP1	21.736	21.4482	21.5409	21.1282	21.2602	21.6091	21.5945	21.9632	21.7906	0.201699	0.638206	-0.20777	0	0.21922	0.802343	0.242534	0	3	1	1	0	0	1	1	2	0	2	2	2	2	2	1	2	2	2	8	8	8
sp|Q15751|HERC1_HUMAN	sp|Q15751|HERC1_HUMAN	7	7	7	>sp|Q15751|HERC1_HUMAN Probable E3 ubiquitin-protein ligase HERC1 OS=Homo sapiens GN=HERC1 PE=1 SV=2	1	7	7	7	HERC1_HUMAN Probable E3 ubiquitin-protein ligase HERC1	HERC1	21.6924	21.3601	20.6224	21.4997	21.2276	21.103	21.4781	21.6652	21.1547	0.584378	0.796739	-0.207714	0	0.885334	0.968723	-0.0518055	0	2	2	0	1	2	2	3	1	1	5	6	5	4	4	5	4	4	5	2.4	2.4	2.4
sp|P21912|SDHB_HUMAN	sp|P21912|SDHB_HUMAN	8	8	8	>sp|P21912|SDHB_HUMAN Succinate dehydrogenase [ubiquinone] iron-sulfur subunit, mitochondrial OS=Homo sapiens GN=SDHB PE=1 SV=3	1	8	8	8	SDHB_HUMAN Succinate dehydrogenase [ubiquinone] iron-sulfur subunit, mitochondrial	SDHB	25.7648	25.3949	25.2517	25.285	25.6402	25.6988	25.9074	25.692	25.4349	0.368306	0.699855	-0.207673	0	0.741118	0.948263	-0.0708961	0	13	10	11	15	11	15	12	10	11	8	7	8	8	8	8	7	8	8	34.6	34.6	34.6
sp|P53985|MOT1_HUMAN	sp|P53985|MOT1_HUMAN	6	6	6	>sp|P53985|MOT1_HUMAN Monocarboxylate transporter 1 OS=Homo sapiens GN=SLC16A1 PE=1 SV=3	1	6	6	6	MOT1_HUMAN Monocarboxylate transporter 1	SLC16A1	25.0055	25.0232	25.066	24.9741	25.2749	25.5213	25.1902	25.3911	25.1362	0.059508	0.563885	-0.207644	0	0.23015	0.814662	-0.225213	0	4	7	8	11	6	9	10	3	8	6	5	6	6	6	6	6	6	6	16.2	16.2	16.2
sp|P31150|GDIA_HUMAN	sp|P31150|GDIA_HUMAN	25	14	14	>sp|P31150|GDIA_HUMAN Rab GDP dissociation inhibitor alpha OS=Homo sapiens GN=GDI1 PE=1 SV=2	1	25	14	14	GDIA_HUMAN Rab GDP dissociation inhibitor alpha	GDI1	27.2106	26.974	27.0097	27.2426	27.2091	27.5047	27.1729	27.2526	27.3915	0.100233	0.594353	-0.207595	0	0.0995972	0.731873	-0.254059	0	33	63	66	49	46	47	50	48	52	13	13	13	13	13	13	14	14	13	63.1	41.2	41.2
sp|Q9UKY7|CDV3_HUMAN	sp|Q9UKY7|CDV3_HUMAN	7	7	7	>sp|Q9UKY7|CDV3_HUMAN Protein CDV3 homolog OS=Homo sapiens GN=CDV3 PE=1 SV=1	1	7	7	7	CDV3_HUMAN Protein CDV3 homolog	CDV3	26.5711	26.2387	26.3273	26.2474	26.4889	26.4663	26.6757	26.6674	26.416	0.188463	0.632338	-0.20734	0	0.870478	0.985251	-0.0218512	0	16	12	16	14	17	20	25	17	21	7	7	7	7	7	7	7	7	7	57.8	57.8	57.8
sp|O15427|MOT4_HUMAN	sp|O15427|MOT4_HUMAN	5	5	5	>sp|O15427|MOT4_HUMAN Monocarboxylate transporter 4 OS=Homo sapiens GN=SLC16A3 PE=1 SV=1	1	5	5	5	MOT4_HUMAN Monocarboxylate transporter 4	SLC16A3	24.8234	24.6629	24.6056	24.6126	24.9248	24.4906	24.8532	25.2381	24.6217	0.339876	0.691817	-0.207031	0	0.890182	0.983219	0.0212962	0	4	6	9	8	10	20	7	7	7	5	5	5	5	5	5	5	5	4	15.1	15.1	15.1
sp|Q9UI14|PRAF1_HUMAN	sp|Q9UI14|PRAF1_HUMAN	2	2	2	>sp|Q9UI14|PRAF1_HUMAN Prenylated Rab acceptor protein 1 OS=Homo sapiens GN=RABAC1 PE=1 SV=1	1	2	2	2	PRAF1_HUMAN Prenylated Rab acceptor protein 1	RABAC1	23.8527	23.9323	23.9167	23.5403	23.5066	23.8102	23.9037	24.2473	24.1717	0.125266	0.601561	-0.207003	0	0.0468361	0.685079	0.281539	0	5	6	4	5	4	6	8	2	8	2	2	2	2	2	2	2	2	2	17.8	17.8	17.8
sp|P62861|RS30_HUMAN	sp|P62861|RS30_HUMAN	3	3	3	>sp|P62861|RS30_HUMAN 40S ribosomal protein S30 OS=Homo sapiens GN=FAU PE=1 SV=1	1	3	3	3	RS30_HUMAN 40S ribosomal protein S30	FAU	25.6956	26.2854	26.1383	26.5654	26.0251	26.5268	26.3268	26.2433	26.1702	0.321068	0.682309	-0.20699	0	0.251479	0.762704	-0.332699	0	10	7	8	9	5	7	8	9	10	2	2	3	3	2	2	3	2	3	20.3	20.3	20.3
sp|Q9UPV0|CE164_HUMAN	sp|Q9UPV0|CE164_HUMAN	2	2	2	>sp|Q9UPV0|CE164_HUMAN Centrosomal protein of 164 kDa OS=Homo sapiens GN=CEP164 PE=1 SV=3	1	2	2	2	CE164_HUMAN Centrosomal protein of 164 kDa	CEP164	27.8229	27.8174	27.3357	27.8672	26.6851	27.6607	27.8318	27.8845	27.8804	0.271631	0.666684	-0.206886	0	0.558234	0.870799	0.254321	0	7	12	11	10	7	16	8	9	10	2	2	2	2	2	2	2	2	2	1.6	1.6	1.6
sp|P55196|AFAD_HUMAN	sp|P55196|AFAD_HUMAN	10	10	10	>sp|P55196|AFAD_HUMAN Afadin OS=Homo sapiens GN=MLLT4 PE=1 SV=3	1	10	10	10	AFAD_HUMAN Afadin	MLLT4	22.3247	22.3149	22.4304	22.3706	22.3297	22.7711	22.3593	22.7077	22.6232	0.136596	0.605159	-0.206754	0	0.410129	0.884214	-0.133785	0	3	5	3	5	7	5	4	9	1	9	10	8	10	10	8	9	10	8	7.9	7.9	7.9
sp|P30038|AL4A1_HUMAN	sp|P30038|AL4A1_HUMAN	3	3	3	>sp|P30038|AL4A1_HUMAN Delta-1-pyrroline-5-carboxylate dehydrogenase, mitochondrial OS=Homo sapiens GN=ALDH4A1 PE=1 SV=3	1	3	3	3	AL4A1_HUMAN Delta-1-pyrroline-5-carboxylate dehydrogenase, mitochondrial	ALDH4A1	19.049	18.6517	18.7769	19.0322	19.0744	19.0575	19.0098	19.0325	19.0549	0.154984	0.619353	-0.206501	0	0.1243	0.768817	-0.228806	0	1	0	1	1	1	0	0	0	1	2	1	2	1	0	1	2	1	1	8.9	8.9	8.9
sp|Q13371|PHLP_HUMAN	sp|Q13371|PHLP_HUMAN	3	3	3	>sp|Q13371|PHLP_HUMAN Phosducin-like protein OS=Homo sapiens GN=PDCL PE=1 SV=3	1	3	3	3	PHLP_HUMAN Phosducin-like protein	PDCL	21.5246	21.7696	21.4258	21.336	21.4228	21.6287	21.5702	22.0001	21.7692	0.268591	0.666864	-0.206492	0	0.454904	0.902917	0.110847	0	4	5	3	4	1	3	4	3	5	3	2	2	2	2	3	2	2	2	10.6	10.6	10.6
sp|O95352|ATG7_HUMAN	sp|O95352|ATG7_HUMAN	4	4	4	>sp|O95352|ATG7_HUMAN Ubiquitin-like modifier-activating enzyme ATG7 OS=Homo sapiens GN=ATG7 PE=1 SV=1	1	4	4	4	ATG7_HUMAN Ubiquitin-like modifier-activating enzyme ATG7	ATG7	21.6088	21.3419	21.7305	21.8813	21.5823	21.891	21.2601	22.0071	22.0327	0.499648	0.759691	-0.206217	0	0.21652	0.810376	-0.224428	0	5	4	7	3	7	8	4	5	3	3	4	4	3	4	4	2	3	3	7.3	7.3	7.3
sp|P38435|VKGC_HUMAN	sp|P38435|VKGC_HUMAN	4	4	4	>sp|P38435|VKGC_HUMAN Vitamin K-dependent gamma-carboxylase OS=Homo sapiens GN=GGCX PE=1 SV=2	1	4	4	4	VKGC_HUMAN Vitamin K-dependent gamma-carboxylase	GGCX	21.0037	22.4751	22.7977	22.0528	22.4833	23.4133	22.4122	21.9923	22.4896	0.737701	0.855798	-0.205865	0	0.459872	0.811517	-0.55762	0	3	7	4	8	12	10	7	8	5	4	4	4	4	4	4	4	4	3	6.9	6.9	6.9
sp|Q9H4L7|SMRCD_HUMAN	sp|Q9H4L7|SMRCD_HUMAN	8	8	8	>sp|Q9H4L7|SMRCD_HUMAN SWI/SNF-related matrix-associated actin-dependent regulator of chromatin subfamily A containing DEAD/H box 1 OS=Homo sapiens GN=SMARCAD1 PE=1 SV=2	1	8	8	8	SMRCD_HUMAN SWI/SNF-related matrix-associated actin-dependent regulator of chromatin subfamily A containing DEAD/H box 1	SMARCAD1	21.556	22.157	22.3369	22.3315	22.2567	22.4199	22.2639	22.2148	22.1884	0.434493	0.730047	-0.205749	0	0.255248	0.768357	-0.319413	0	8	7	15	8	11	11	8	8	6	5	6	8	7	6	6	7	5	7	11.4	11.4	11.4
sp|O43639|NCK2_HUMAN	sp|O43639|NCK2_HUMAN	2	1	1	>sp|O43639|NCK2_HUMAN Cytoplasmic protein NCK2 OS=Homo sapiens GN=NCK2 PE=1 SV=2	1	2	1	1	NCK2_HUMAN Cytoplasmic protein NCK2	NCK2	19.9292	19.8281	19.685	19.7326	19.7621	20.0245	20.0308	19.6915	20.3369	0.360761	0.699499	-0.205612	0	0.837196	0.980405	-0.0255909	0	0	0	1	1	0	0	0	1	1	1	1	1	1	1	1	1	1	1	5	2.9	2.9
sp|Q6GMV3|PTRD1_HUMAN	sp|Q6GMV3|PTRD1_HUMAN	4	4	4	>sp|Q6GMV3|PTRD1_HUMAN Putative peptidyl-tRNA hydrolase PTRHD1 OS=Homo sapiens GN=PTRHD1 PE=1 SV=1	1	4	4	4	PTRD1_HUMAN Putative peptidyl-tRNA hydrolase PTRHD1	PTRHD1	22.9985	23.3445	23.073	23.1271	23.4495	23.5826	23.49	23.4429	23.0991	0.273678	0.668576	-0.205339	0	0.221569	0.796849	-0.247756	0	0	1	3	1	2	1	2	2	3	3	3	4	3	4	4	3	4	4	30.7	30.7	30.7
sp|Q16363|LAMA4_HUMAN	sp|Q16363|LAMA4_HUMAN	37	37	36	>sp|Q16363|LAMA4_HUMAN Laminin subunit alpha-4 OS=Homo sapiens GN=LAMA4 PE=1 SV=4	1	37	37	36	LAMA4_HUMAN Laminin subunit alpha-4	LAMA4	26.6632	26.6003	26.7235	26.4172	26.6603	26.6919	26.891	26.8527	26.8592	0.00540755	0.502726	-0.205311	0	0.482542	0.922962	0.0725327	0	44	52	60	61	56	73	64	70	74	35	35	35	36	36	36	35	36	35	31.8	31.8	31.4
sp|Q9H330|TM245_HUMAN	sp|Q9H330|TM245_HUMAN	4	4	4	>sp|Q9H330|TM245_HUMAN Transmembrane protein 245 OS=Homo sapiens GN=TMEM245 PE=1 SV=2	1	4	4	4	TM245_HUMAN Transmembrane protein 245	TMEM245	20.8272	21.723	21.5778	22.5081	21.5926	22.0687	22.495	21.0777	21.1709	0.720944	0.848088	-0.205221	0	0.150521	0.571722	-0.680478	0	2	7	2	1	5	4	3	1	3	2	4	3	4	3	3	4	4	4	4.4	4.4	4.4
sp|O15111|IKKA_HUMAN	sp|O15111|IKKA_HUMAN	2	2	2	>sp|O15111|IKKA_HUMAN Inhibitor of nuclear factor kappa-B kinase subunit alpha OS=Homo sapiens GN=CHUK PE=1 SV=2	1	2	2	2	IKKA_HUMAN Inhibitor of nuclear factor kappa-B kinase subunit alpha	CHUK	18.8265	19.2759	19.1322	18.8845	18.4792	18.9773	19.3864	19.0082	19.4543	0.346007	0.695638	-0.204793	0	0.214992	0.764026	0.297855	0	1	0	0	4	1	1	3	0	1	2	2	2	2	2	2	2	2	2	3.4	3.4	3.4
sp|Q86Y82|STX12_HUMAN	sp|Q86Y82|STX12_HUMAN	9	9	9	>sp|Q86Y82|STX12_HUMAN Syntaxin-12 OS=Homo sapiens GN=STX12 PE=1 SV=1	1	9	9	9	STX12_HUMAN Syntaxin-12	STX12	26.4766	26.6752	26.5406	26.614	26.8738	26.7904	26.5693	26.922	26.8154	0.16232	0.622098	-0.204761	0	0.112733	0.800448	-0.195279	0	24	32	32	20	22	23	27	26	36	9	9	9	9	9	9	9	9	9	48.6	48.6	48.6
sp|O75439|MPPB_HUMAN	sp|O75439|MPPB_HUMAN	13	13	13	>sp|O75439|MPPB_HUMAN Mitochondrial-processing peptidase subunit beta OS=Homo sapiens GN=PMPCB PE=1 SV=2	1	13	13	13	MPPB_HUMAN Mitochondrial-processing peptidase subunit beta	PMPCB	25.2849	25.2921	25.3571	25.2434	25.4739	25.4049	25.5036	25.4476	25.597	0.0141823	0.52797	-0.204727	0	0.433065	0.930122	-0.0627314	0	16	16	22	13	31	15	28	14	21	12	12	12	12	11	12	12	13	13	38.2	38.2	38.2
sp|O60763|USO1_HUMAN	sp|O60763|USO1_HUMAN	36	36	35	>sp|O60763|USO1_HUMAN General vesicular transport factor p115 OS=Homo sapiens GN=USO1 PE=1 SV=2	1	36	36	35	USO1_HUMAN General vesicular transport factor p115	USO1	27.4155	27.4378	27.2464	27.4097	27.516	27.6046	27.5614	27.6079	27.5436	0.032171	0.551108	-0.20442	0	0.157432	0.844388	-0.143536	0	56	63	67	79	71	60	79	64	67	31	36	33	34	35	36	35	35	34	47.6	47.6	46.9
sp|P07602|SAP_HUMAN	sp|P07602|SAP_HUMAN	15	15	15	>sp|P07602|SAP_HUMAN Prosaposin OS=Homo sapiens GN=PSAP PE=1 SV=2	1	15	15	15	SAP_HUMAN Prosaposin	PSAP	26.5437	26.6765	26.8694	26.8934	26.8686	26.993	26.9732	26.852	26.8762	0.115031	0.599062	-0.203927	0	0.0951241	0.764669	-0.221795	0	27	30	39	29	34	33	33	33	34	15	15	15	15	15	15	15	15	15	37	37	37
sp|Q8IXB1|DJC10_HUMAN	sp|Q8IXB1|DJC10_HUMAN	18	18	18	>sp|Q8IXB1|DJC10_HUMAN DnaJ homolog subfamily C member 10 OS=Homo sapiens GN=DNAJC10 PE=1 SV=2	1	18	18	18	DJC10_HUMAN DnaJ homolog subfamily C member 10	DNAJC10	26.1244	26.1698	25.9633	26.23	26.1748	26.136	26.3073	26.2567	26.3051	0.0346375	0.555686	-0.203845	0	0.23902	0.895355	-0.0944519	0	32	38	27	32	42	49	43	32	39	18	17	17	18	18	18	18	17	16	28.8	28.8	28.8
sp|O75533|SF3B1_HUMAN	sp|O75533|SF3B1_HUMAN	47	47	47	>sp|O75533|SF3B1_HUMAN Splicing factor 3B subunit 1 OS=Homo sapiens GN=SF3B1 PE=1 SV=3	1	47	47	47	SF3B1_HUMAN Splicing factor 3B subunit 1	SF3B1	27.5272	27.459	27.4703	27.6692	27.5957	27.9476	27.5563	27.6324	27.8789	0.110367	0.59955	-0.203674	0	0.0823198	0.719077	-0.251979	0	151	134	182	172	196	196	167	152	150	46	45	46	47	45	47	47	46	46	54.1	54.1	54.1
sp|P63172|DYLT1_HUMAN	sp|P63172|DYLT1_HUMAN	5	5	5	>sp|P63172|DYLT1_HUMAN Dynein light chain Tctex-type 1 OS=Homo sapiens GN=DYNLT1 PE=1 SV=1	1	5	5	5	DYLT1_HUMAN Dynein light chain Tctex-type 1	DYNLT1	26.4237	27.3376	27.215	26.6663	26.4896	27.5668	27.1031	27.1016	27.3813	0.536707	0.77619	-0.203239	0	0.856893	0.959155	0.0845318	0	12	19	20	13	13	22	13	21	17	5	5	5	5	5	5	5	5	5	79.6	79.6	79.6
sp|Q14839|CHD4_HUMAN	sp|Q14839|CHD4_HUMAN	25	25	15	>sp|Q14839|CHD4_HUMAN Chromodomain-helicase-DNA-binding protein 4 OS=Homo sapiens GN=CHD4 PE=1 SV=2	1	25	25	15	CHD4_HUMAN Chromodomain-helicase-DNA-binding protein 4	CHD4	24.9789	25.0615	25.0057	25.3397	25.1792	25.4551	25.1906	25.1392	25.3255	0.0285916	0.546148	-0.203074	0	0.020839	0.610516	-0.309328	0	15	22	23	28	30	33	22	21	21	24	23	24	24	24	21	24	24	24	19.4	19.4	14
sp|Q9NQW6|ANLN_HUMAN	sp|Q9NQW6|ANLN_HUMAN	4	4	4	>sp|Q9NQW6|ANLN_HUMAN Actin-binding protein anillin OS=Homo sapiens GN=ANLN PE=1 SV=2	1	4	4	4	ANLN_HUMAN Actin-binding protein anillin	ANLN	20.7927	20.8811	20.9835	21.5814	20.8519	21.5078	21.1694	21.235	20.8619	0.186646	0.637088	-0.203026	0	0.14702	0.667748	-0.427923	0	0	0	0	1	1	1	4	0	1	3	2	3	4	3	3	2	4	3	5.2	5.2	5.2
sp|Q9C0I1|MTMRC_HUMAN	sp|Q9C0I1|MTMRC_HUMAN	2	2	2	>sp|Q9C0I1|MTMRC_HUMAN Myotubularin-related protein 12 OS=Homo sapiens GN=MTMR12 PE=1 SV=2	1	2	2	2	MTMRC_HUMAN Myotubularin-related protein 12	MTMR12	19.5799	20.0026	19.9555	20.0688	20.124	20.1939	19.8002	19.9627	20.384	0.407332	0.717419	-0.20296	0	0.11073	0.714315	-0.28291	0	0	2	0	2	4	1	1	1	0	2	2	2	2	2	2	2	2	2	4.4	4.4	4.4
sp|P46821|MAP1B_HUMAN;sp|P78559|MAP1A_HUMAN	sp|P46821|MAP1B_HUMAN	95;2	95;2	95;2	>sp|P46821|MAP1B_HUMAN Microtubule-associated protein 1B OS=Homo sapiens GN=MAP1B PE=1 SV=2	2	95	95	95	MAP1B_HUMAN Microtubule-associated protein 1B	MAP1B	29.5525	29.8981	29.844	29.8562	29.8696	30.1639	29.8988	29.9709	30.0333	0.150268	0.62176	-0.202781	0	0.248471	0.837772	-0.198338	0	442	405	487	405	471	456	419	398	420	88	90	93	92	92	92	92	92	90	52.5	52.5	52.5
sp|O95486|SC24A_HUMAN	sp|O95486|SC24A_HUMAN	21	21	19	>sp|O95486|SC24A_HUMAN Protein transport protein Sec24A OS=Homo sapiens GN=SEC24A PE=1 SV=2	1	21	21	19	SC24A_HUMAN Protein transport protein Sec24A	SEC24A	24.67	24.7049	24.7352	24.7531	24.7464	25.1497	24.8072	24.7997	25.1112	0.123946	0.605752	-0.202688	0	0.252946	0.841054	-0.179698	0	34	43	52	55	60	71	46	51	45	19	19	19	17	20	20	19	20	18	25.7	25.7	23.8
sp|P54619|AAKG1_HUMAN	sp|P54619|AAKG1_HUMAN	9	9	8	>sp|P54619|AAKG1_HUMAN 5-AMP-activated protein kinase subunit gamma-1 OS=Homo sapiens GN=PRKAG1 PE=1 SV=1	1	9	9	8	AAKG1_HUMAN 5-AMP-activated protein kinase subunit gamma-1	PRKAG1	23.9298	23.8057	23.8947	24.2811	23.8197	24.2978	23.9786	24.1517	24.1076	0.0335787	0.555107	-0.202595	0	0.18673	0.770858	-0.25613	0	12	10	17	6	12	15	14	15	10	9	9	8	9	9	8	8	8	9	37.8	37.8	34.7
sp|P23743|DGKA_HUMAN;sp|Q9Y6T7|DGKB_HUMAN	sp|P23743|DGKA_HUMAN	7;1	7;1	7;1	>sp|P23743|DGKA_HUMAN Diacylglycerol kinase alpha OS=Homo sapiens GN=DGKA PE=1 SV=3	2	7	7	7	DGKA_HUMAN Diacylglycerol kinase alpha	DGKA	22.5966	22.8117	22.6726	22.4116	23.1294	23.8861	22.9084	22.7466	23.0319	0.123756	0.605664	-0.201991	0	0.355929	0.77204	-0.448742	0	6	5	7	3	2	4	4	6	1	7	7	7	7	6	7	7	5	6	15.8	15.8	15.8
sp|Q96B36|AKTS1_HUMAN	sp|Q96B36|AKTS1_HUMAN	3	3	3	>sp|Q96B36|AKTS1_HUMAN Proline-rich AKT1 substrate 1 OS=Homo sapiens GN=AKT1S1 PE=1 SV=1	1	3	3	3	AKTS1_HUMAN Proline-rich AKT1 substrate 1	AKT1S1	22.4078	22.6363	22.9323	22.9978	22.845	23.2801	22.8944	22.6417	23.0456	0.353032	0.698306	-0.201744	0	0.126128	0.679278	-0.382148	0	9	11	9	11	4	6	7	10	10	3	3	3	3	3	3	3	3	3	23.8	23.8	23.8
sp|Q14699|RFTN1_HUMAN	sp|Q14699|RFTN1_HUMAN	6	6	6	>sp|Q14699|RFTN1_HUMAN Raftlin OS=Homo sapiens GN=RFTN1 PE=1 SV=4	1	6	6	6	RFTN1_HUMAN Raftlin	RFTN1	22.5262	22.8636	22.5888	22.9244	22.9585	23.0554	22.9695	22.854	22.7602	0.168102	0.629299	-0.201672	0	0.044656	0.640366	-0.319902	0	4	5	3	5	9	4	9	7	3	6	6	6	6	6	5	6	6	6	17.5	17.5	17.5
sp|Q9P2D3|HTR5B_HUMAN	sp|Q9P2D3|HTR5B_HUMAN	3	3	3	>sp|Q9P2D3|HTR5B_HUMAN HEAT repeat-containing protein 5B OS=Homo sapiens GN=HEATR5B PE=1 SV=2	1	3	3	3	HTR5B_HUMAN HEAT repeat-containing protein 5B	HEATR5B	21.1932	20.956	21.3219	21.0758	21.0424	21.0926	21.4244	21.0754	21.5762	0.332234	0.693005	-0.201643	0	0.467494	0.910447	0.0867551	0	1	2	1	2	3	1	1	0	2	2	3	2	2	2	2	2	3	2	1.9	1.9	1.9
sp|Q9Y5X1|SNX9_HUMAN	sp|Q9Y5X1|SNX9_HUMAN	11	11	11	>sp|Q9Y5X1|SNX9_HUMAN Sorting nexin-9 OS=Homo sapiens GN=SNX9 PE=1 SV=1	1	11	11	11	SNX9_HUMAN Sorting nexin-9	SNX9	24.2318	24.2093	24.1642	24.3376	24.2239	24.0351	24.317	24.4606	24.4325	0.0139226	0.533864	-0.201631	0	0.976124	0.997595	0.0028801	0	16	25	25	23	27	26	29	21	20	11	10	8	9	10	9	11	9	7	28.2	28.2	28.2
sp|Q6P1X6|CH082_HUMAN	sp|Q6P1X6|CH082_HUMAN	5	5	5	>sp|Q6P1X6|CH082_HUMAN UPF0598 protein C8orf82 OS=Homo sapiens GN=C8orf82 PE=1 SV=2	1	5	5	5	CH082_HUMAN UPF0598 protein C8orf82	C8orf82	21.9665	22.1171	22.3045	21.9015	22.1786	22.2331	22.0684	22.384	22.5406	0.300815	0.680982	-0.201628	0	0.868541	0.985572	0.025013	0	1	4	1	1	5	1	4	2	2	5	5	5	5	4	3	5	5	2	28.7	28.7	28.7
sp|O75935|DCTN3_HUMAN	sp|O75935|DCTN3_HUMAN	11	11	11	>sp|O75935|DCTN3_HUMAN Dynactin subunit 3 OS=Homo sapiens GN=DCTN3 PE=1 SV=1	1	11	11	11	DCTN3_HUMAN Dynactin subunit 3	DCTN3	26.6384	26.707	26.6417	26.434	26.5149	26.5215	26.6645	26.931	26.9961	0.124365	0.606619	-0.201532	0	0.00868702	0.767024	0.172241	0	9	8	7	8	10	7	7	8	8	10	10	10	10	9	9	10	10	10	60.2	60.2	60.2
sp|Q9GZP9|DERL2_HUMAN	sp|Q9GZP9|DERL2_HUMAN	2	2	2	>sp|Q9GZP9|DERL2_HUMAN Derlin-2 OS=Homo sapiens GN=DERL2 PE=1 SV=1	1	2	2	2	DERL2_HUMAN Derlin-2	DERL2	23.6486	23.973	24.2023	23.947	23.1912	23.4372	23.9875	23.8983	24.542	0.478205	0.756386	-0.2013	0	0.204069	0.698245	0.416165	0	6	7	9	10	14	8	11	8	8	2	2	2	2	2	2	2	2	2	17.2	17.2	17.2
sp|Q8NBF2|NHLC2_HUMAN	sp|Q8NBF2|NHLC2_HUMAN	7	7	7	>sp|Q8NBF2|NHLC2_HUMAN NHL repeat-containing protein 2 OS=Homo sapiens GN=NHLRC2 PE=1 SV=1	1	7	7	7	NHLC2_HUMAN NHL repeat-containing protein 2	NHLRC2	23.0612	23.1859	23.0298	23.1737	23.1703	23.3366	23.3425	23.2092	23.3291	0.0343286	0.557193	-0.201276	0	0.137875	0.846523	-0.134549	0	8	13	15	16	11	8	10	17	12	6	7	6	7	7	6	6	7	5	16.7	16.7	16.7
sp|Q13459|MYO9B_HUMAN	sp|Q13459|MYO9B_HUMAN	21	21	21	>sp|Q13459|MYO9B_HUMAN Unconventional myosin-IXb OS=Homo sapiens GN=MYO9B PE=1 SV=3	1	21	21	21	MYO9B_HUMAN Unconventional myosin-IXb	MYO9B	25.3201	25.3406	25.2467	25.3662	25.2676	25.5636	25.4506	25.5072	25.5529	0.00806904	0.520082	-0.201127	0	0.350514	0.902144	-0.0966854	0	9	13	19	25	29	28	23	32	30	20	19	20	20	19	20	20	18	20	14.2	14.2	14.2
sp|Q10567|AP1B1_HUMAN	sp|Q10567|AP1B1_HUMAN	37	21	21	>sp|Q10567|AP1B1_HUMAN AP-1 complex subunit beta-1 OS=Homo sapiens GN=AP1B1 PE=1 SV=2	1	37	21	21	AP1B1_HUMAN AP-1 complex subunit beta-1	AP1B1	26.0541	26.0333	25.9599	26.0351	26.2279	26.3074	26.2597	26.2677	26.1234	0.0214641	0.540622	-0.201122	0	0.111755	0.812974	-0.174321	0	49	49	44	46	50	50	55	46	43	20	20	16	20	19	19	20	19	19	45.3	29.4	29.4
sp|Q5T4S7|UBR4_HUMAN;REV__sp|P29728|OAS2_HUMAN	sp|Q5T4S7|UBR4_HUMAN	55;1	55;1	55;1	>sp|Q5T4S7|UBR4_HUMAN E3 ubiquitin-protein ligase UBR4 OS=Homo sapiens GN=UBR4 PE=1 SV=1	2	55	55	55	UBR4_HUMAN E3 ubiquitin-protein ligase UBR4	UBR4	26.3579	26.3563	26.2687	26.4256	26.3695	26.6081	26.5431	26.4093	26.6333	0.0481405	0.564741	-0.200961	0	0.146177	0.846152	-0.140119	0	68	93	85	91	100	136	108	109	133	48	51	51	51	47	54	52	53	53	15.8	15.8	15.8
sp|Q9NX55|HYPK_HUMAN	sp|Q9NX55|HYPK_HUMAN	6	6	6	>sp|Q9NX55|HYPK_HUMAN Huntingtin-interacting protein K OS=Homo sapiens GN=HYPK PE=1 SV=2	1	6	6	6	HYPK_HUMAN Huntingtin-interacting protein K	HYPK	24.3307	23.7846	23.8568	24.3299	24.7243	24.515	24.2876	24.3515	23.9355	0.402357	0.717058	-0.200856	0	0.0608145	0.537813	-0.532367	0	10	4	3	9	14	6	7	8	3	5	4	5	6	5	5	6	6	6	46.5	46.5	46.5
sp|O95782|AP2A1_HUMAN	sp|O95782|AP2A1_HUMAN	30	23	23	>sp|O95782|AP2A1_HUMAN AP-2 complex subunit alpha-1 OS=Homo sapiens GN=AP2A1 PE=1 SV=3	1	30	23	23	AP2A1_HUMAN AP-2 complex subunit alpha-1	AP2A1	26.367	26.3049	26.3214	26.4709	26.6438	26.7568	26.4647	26.4719	26.6585	0.0386205	0.556997	-0.200605	0	0.0263965	0.637757	-0.292729	0	71	75	74	67	83	66	89	79	64	21	21	20	19	20	19	21	20	20	46.7	37.3	37.3
sp|Q92696|PGTA_HUMAN	sp|Q92696|PGTA_HUMAN	13	13	13	>sp|Q92696|PGTA_HUMAN Geranylgeranyl transferase type-2 subunit alpha OS=Homo sapiens GN=RABGGTA PE=1 SV=2	1	13	13	13	PGTA_HUMAN Geranylgeranyl transferase type-2 subunit alpha	RABGGTA	24.1071	24.3687	24.2327	24.3365	24.5402	24.6436	24.5325	24.278	24.4992	0.142404	0.621653	-0.200383	0	0.082957	0.717634	-0.270585	0	10	13	14	13	16	10	13	9	13	12	12	13	13	13	12	12	10	10	28	28	28
sp|Q96FZ7|CHMP6_HUMAN	sp|Q96FZ7|CHMP6_HUMAN	6	6	6	>sp|Q96FZ7|CHMP6_HUMAN Charged multivesicular body protein 6 OS=Homo sapiens GN=CHMP6 PE=1 SV=3	1	6	6	6	CHMP6_HUMAN Charged multivesicular body protein 6	CHMP6	24.1506	24.015	23.7924	24.0413	23.9086	24.4146	23.9513	24.4639	24.1433	0.334081	0.696568	-0.20015	0	0.502294	0.893986	-0.135493	0	9	8	11	10	10	7	8	10	13	6	6	6	6	6	6	6	6	6	40.8	40.8	40.8
sp|Q03692|COAA1_HUMAN	sp|Q03692|COAA1_HUMAN	2	2	2	>sp|Q03692|COAA1_HUMAN Collagen alpha-1(X) chain OS=Homo sapiens GN=COL10A1 PE=1 SV=2	1	2	2	2	COAA1_HUMAN Collagen alpha-1(X) chain	COL10A1	21.4732	22.0059	21.7864	22.5837	21.4335	22.2296	21.6217	22.5183	21.7255	0.568856	0.793639	-0.200003	0	0.430674	0.837338	-0.327106	0	3	4	3	5	1	1	3	4	8	2	2	1	2	2	2	2	2	2	6	6	6
sp|Q01970|PLCB3_HUMAN	sp|Q01970|PLCB3_HUMAN	11	11	11	>sp|Q01970|PLCB3_HUMAN 1-phosphatidylinositol 4,5-bisphosphate phosphodiesterase beta-3 OS=Homo sapiens GN=PLCB3 PE=1 SV=2	1	11	11	11	PLCB3_HUMAN 1-phosphatidylinositol 4,5-bisphosphate phosphodiesterase beta-3	PLCB3	23.761	23.7938	23.6716	23.8778	23.745	23.8142	23.8952	23.9173	24.0131	0.0177442	0.542366	-0.199727	0	0.255676	0.912599	-0.0701892	0	20	27	22	26	34	23	29	31	28	11	9	11	9	11	10	10	10	10	13.1	13.1	13.1
sp|Q8IXJ6|SIR2_HUMAN	sp|Q8IXJ6|SIR2_HUMAN	3	3	3	>sp|Q8IXJ6|SIR2_HUMAN NAD-dependent protein deacetylase sirtuin-2 OS=Homo sapiens GN=SIRT2 PE=1 SV=2	1	3	3	3	SIR2_HUMAN NAD-dependent protein deacetylase sirtuin-2	SIRT2	21.1956	21.2054	20.8457	20.7227	21.4337	20.9688	21.101	21.1441	21.6006	0.37219	0.704406	-0.199657	0	0.874085	0.972006	0.0404835	0	0	2	1	1	3	0	0	1	1	2	3	3	2	2	2	2	3	2	9	9	9
sp|P78362|SRPK2_HUMAN	sp|P78362|SRPK2_HUMAN	3	2	2	>sp|P78362|SRPK2_HUMAN SRSF protein kinase 2 OS=Homo sapiens GN=SRPK2 PE=1 SV=3	1	3	2	2	SRPK2_HUMAN SRSF protein kinase 2	SRPK2	20.2481	19.9389	20.1367	19.9359	20.6068	20.6015	20.2131	19.6043	21.1053	0.677005	0.829062	-0.199655	0	0.318764	0.814984	-0.273518	0	0	2	2	1	5	2	0	1	5	1	2	2	1	2	2	2	2	2	5.4	3.6	3.6
sp|P03915|NU5M_HUMAN	sp|P03915|NU5M_HUMAN	5	5	5	>sp|P03915|NU5M_HUMAN NADH-ubiquinone oxidoreductase chain 5 OS=Homo sapiens GN=MT-ND5 PE=1 SV=2	1	5	5	5	NU5M_HUMAN NADH-ubiquinone oxidoreductase chain 5	MT-ND5	22.2382	22.7229	23.1499	22.6573	22.8024	24.1745	23.3015	22.1961	23.2116	0.674959	0.828371	-0.199414	0	0.408516	0.795374	-0.507743	0	2	4	3	4	3	6	2	2	5	3	5	4	4	4	4	4	4	4	12.6	12.6	12.6
sp|P21399|ACOC_HUMAN;sp|O00408|PDE2A_HUMAN	sp|P21399|ACOC_HUMAN	29;1	29;1	29;1	>sp|P21399|ACOC_HUMAN Cytoplasmic aconitate hydratase OS=Homo sapiens GN=ACO1 PE=1 SV=3	2	29	29	29	ACOC_HUMAN Cytoplasmic aconitate hydratase	ACO1	27.1859	27.0533	26.9961	27.1022	27.2409	27.5252	27.3532	27.2235	27.2568	0.0433682	0.564562	-0.19939	0	0.197372	0.814472	-0.210976	0	169	193	173	182	185	197	199	139	155	29	29	29	29	28	29	29	29	29	48.5	48.5	48.5
sp|A0JLT2|MED19_HUMAN	sp|A0JLT2|MED19_HUMAN	1	1	1	>sp|A0JLT2|MED19_HUMAN Mediator of RNA polymerase II transcription subunit 19 OS=Homo sapiens GN=MED19 PE=1 SV=2	1	1	1	1	MED19_HUMAN Mediator of RNA polymerase II transcription subunit 19	MED19	21.0218	20.5109	21.409	20.6782	21.2158	21.7008	20.5185	21.3701	21.6504	0.666342	0.830204	-0.199031	0	0.60961	0.891275	-0.217683	0	2	2	1	3	2	2	4	4	2	1	1	1	1	1	1	1	1	1	12.3	12.3	12.3
sp|Q9UEW8|STK39_HUMAN	sp|Q9UEW8|STK39_HUMAN	5	4	4	>sp|Q9UEW8|STK39_HUMAN STE20/SPS1-related proline-alanine-rich protein kinase OS=Homo sapiens GN=STK39 PE=1 SV=3	1	5	4	4	STK39_HUMAN STE20/SPS1-related proline-alanine-rich protein kinase	STK39	23.0741	23.6342	23.4575	23.2146	23.3641	23.8017	23.3515	23.7206	23.6906	0.383216	0.710523	-0.198943	0	0.781838	0.950255	-0.0715478	0	4	4	3	3	7	3	4	3	2	4	3	4	4	3	4	4	3	4	16.7	13.4	13.4
sp|O60888|CUTA_HUMAN	sp|O60888|CUTA_HUMAN	4	4	4	>sp|O60888|CUTA_HUMAN Protein CutA OS=Homo sapiens GN=CUTA PE=1 SV=2	1	4	4	4	CUTA_HUMAN Protein CutA	CUTA	25.1843	25.2164	24.7219	25.5354	25.3793	25.9029	25.2252	25.6285	24.8652	0.505772	0.768921	-0.19879	0	0.0641995	0.514137	-0.565011	0	12	14	16	13	15	21	13	10	17	3	3	3	3	3	3	3	3	4	40.8	40.8	40.8
sp|Q9ULT8|HECD1_HUMAN	sp|Q9ULT8|HECD1_HUMAN	11	11	11	>sp|Q9ULT8|HECD1_HUMAN E3 ubiquitin-protein ligase HECTD1 OS=Homo sapiens GN=HECTD1 PE=1 SV=3	1	11	11	11	HECD1_HUMAN E3 ubiquitin-protein ligase HECTD1	HECTD1	26.3603	26.1129	26.2389	26.451	26.326	26.7787	26.3572	26.5006	26.4499	0.0746209	0.590283	-0.198563	0	0.139309	0.731794	-0.281232	0	9	6	8	11	8	14	6	9	8	9	9	9	8	10	9	9	9	11	7.5	7.5	7.5
sp|Q08752|PPID_HUMAN	sp|Q08752|PPID_HUMAN	7	7	7	>sp|Q08752|PPID_HUMAN Peptidyl-prolyl cis-trans isomerase D OS=Homo sapiens GN=PPID PE=1 SV=3	1	7	7	7	PPID_HUMAN Peptidyl-prolyl cis-trans isomerase D	PPID	22.733	22.8275	22.8402	22.5994	22.8252	22.5657	22.9792	22.8829	23.1337	0.069327	0.585278	-0.198381	0	0.195905	0.855143	0.136774	0	1	5	5	0	4	1	4	5	1	5	6	6	7	6	6	5	7	6	25.1	25.1	25.1
sp|Q96K19|RN170_HUMAN	sp|Q96K19|RN170_HUMAN	1	1	1	>sp|Q96K19|RN170_HUMAN E3 ubiquitin-protein ligase RNF170 OS=Homo sapiens GN=RNF170 PE=1 SV=2	1	1	1	1	RN170_HUMAN E3 ubiquitin-protein ligase RNF170	RNF170	19.5709	19.9043	19.7472	20.3166	20.0061	20.572	20.4352	19.1869	20.1954	0.641403	0.822728	-0.198374	0	0.0425673	0.508713	-0.557404	0	3	0	0	0	4	4	2	0	1	1	1	0	1	1	1	0	1	1	3.5	3.5	3.5
sp|Q9NX62|IMPA3_HUMAN	sp|Q9NX62|IMPA3_HUMAN	4	4	4	>sp|Q9NX62|IMPA3_HUMAN Inositol monophosphatase 3 OS=Homo sapiens GN=IMPAD1 PE=1 SV=1	1	4	4	4	IMPA3_HUMAN Inositol monophosphatase 3	IMPAD1	23.3453	23.3388	23.3893	23.4746	23.5124	23.4178	23.4628	23.4684	23.7372	0.097195	0.598526	-0.198308	0	0.025384	0.855914	-0.110466	0	2	5	7	3	7	8	5	2	3	4	4	4	4	4	3	4	4	4	22.6	22.6	22.6
sp|P41240|CSK_HUMAN;sp|P42679|MATK_HUMAN	sp|P41240|CSK_HUMAN	11;1	11;1	11;1	>sp|P41240|CSK_HUMAN Tyrosine-protein kinase CSK OS=Homo sapiens GN=CSK PE=1 SV=1	2	11	11	11	CSK_HUMAN Tyrosine-protein kinase CSK	CSK	24.448	24.4096	24.5677	24.6786	24.6741	24.7346	24.6385	24.8053	24.5755	0.0766373	0.59381	-0.198015	0	0.0127512	0.699353	-0.220709	0	14	17	22	27	22	20	26	24	23	11	10	11	11	10	11	11	10	8	31.1	31.1	31.1
sp|Q92785|REQU_HUMAN	sp|Q92785|REQU_HUMAN	2	2	2	>sp|Q92785|REQU_HUMAN Zinc finger protein ubi-d4 OS=Homo sapiens GN=DPF2 PE=1 SV=2	1	2	2	2	REQU_HUMAN Zinc finger protein ubi-d4	DPF2	20.4341	20.5741	20.3753	20.4891	20.305	20.3851	20.6512	20.5329	20.7933	0.107212	0.606671	-0.197963	0	0.439701	0.92399	0.068128	0	0	1	2	0	0	2	0	0	4	2	2	2	2	2	2	2	2	2	6.4	6.4	6.4
sp|Q96EY5|MB12A_HUMAN	sp|Q96EY5|MB12A_HUMAN	3	3	3	>sp|Q96EY5|MB12A_HUMAN Multivesicular body subunit 12A OS=Homo sapiens GN=MVB12A PE=1 SV=1	1	3	3	3	MB12A_HUMAN Multivesicular body subunit 12A	MVB12A	21.6746	22.1013	21.7715	21.852	21.914	22.0507	22.1314	22.0954	21.9132	0.246748	0.667493	-0.197537	0	0.561256	0.921015	-0.0897598	0	5	5	3	2	4	6	5	3	4	2	2	2	3	3	2	2	2	2	16.1	16.1	16.1
sp|Q8N6H7|ARFG2_HUMAN	sp|Q8N6H7|ARFG2_HUMAN	6	5	5	>sp|Q8N6H7|ARFG2_HUMAN ADP-ribosylation factor GTPase-activating protein 2 OS=Homo sapiens GN=ARFGAP2 PE=1 SV=1	1	6	5	5	ARFG2_HUMAN ADP-ribosylation factor GTPase-activating protein 2	ARFGAP2	22.635	22.236	23.0878	22.4317	22.9215	22.8179	22.5994	23.0337	22.9162	0.518182	0.773368	-0.19684	0	0.817823	0.953196	-0.070755	0	7	2	6	1	4	3	2	4	5	5	5	5	5	4	5	5	5	5	17.1	15.2	15.2
sp|Q07954|LRP1_HUMAN	sp|Q07954|LRP1_HUMAN	7	7	7	>sp|Q07954|LRP1_HUMAN Prolow-density lipoprotein receptor-related protein 1 OS=Homo sapiens GN=LRP1 PE=1 SV=2	1	7	7	7	LRP1_HUMAN Prolow-density lipoprotein receptor-related protein 1	LRP1	23.2292	23.007	22.0831	23.3101	23.1956	23.2254	22.9276	23.3909	22.5912	0.664255	0.830484	-0.19676	0	0.252913	0.71728	-0.470568	0	1	0	1	0	2	3	2	2	1	3	6	6	5	5	5	4	4	6	2.4	2.4	2.4
sp|P09211|GSTP1_HUMAN	sp|P09211|GSTP1_HUMAN	16	16	16	>sp|P09211|GSTP1_HUMAN Glutathione S-transferase P OS=Homo sapiens GN=GSTP1 PE=1 SV=2	1	16	16	16	GSTP1_HUMAN Glutathione S-transferase P	GSTP1	31.1274	31.6264	31.6334	31.4395	31.5559	31.6317	31.5331	31.7569	31.6859	0.337172	0.701146	-0.1962	0	0.674342	0.937128	-0.0799243	0	159	186	211	180	173	182	170	143	206	15	16	16	16	16	16	16	15	15	71	71	71
sp|Q99426|TBCB_HUMAN	sp|Q99426|TBCB_HUMAN	10	10	10	>sp|Q99426|TBCB_HUMAN Tubulin-folding cofactor B OS=Homo sapiens GN=TBCB PE=1 SV=2	1	10	10	10	TBCB_HUMAN Tubulin-folding cofactor B	TBCB	26.1866	26.5157	26.394	26.3899	26.5746	26.6224	26.5	26.626	26.5587	0.128899	0.620665	-0.196153	0	0.242767	0.847484	-0.163512	0	13	20	20	21	15	19	20	20	23	10	10	9	10	10	10	9	10	9	55.7	55.7	55.7
sp|Q86VP6|CAND1_HUMAN	sp|Q86VP6|CAND1_HUMAN	42	42	39	>sp|Q86VP6|CAND1_HUMAN Cullin-associated NEDD8-dissociated protein 1 OS=Homo sapiens GN=CAND1 PE=1 SV=2	1	42	42	39	CAND1_HUMAN Cullin-associated NEDD8-dissociated protein 1	CAND1	28.3982	28.5479	28.3319	28.5372	28.5541	28.815	28.6607	28.5232	28.6815	0.0727154	0.594218	-0.195834	0	0.130411	0.798113	-0.209447	0	213	217	220	215	202	256	212	178	195	42	42	42	42	42	42	42	42	42	45.9	45.9	44
sp|P25325|THTM_HUMAN	sp|P25325|THTM_HUMAN	12	12	12	>sp|P25325|THTM_HUMAN 3-mercaptopyruvate sulfurtransferase OS=Homo sapiens GN=MPST PE=1 SV=3	1	12	12	12	THTM_HUMAN 3-mercaptopyruvate sulfurtransferase	MPST	26.6078	26.5872	26.5846	26.3879	26.6674	26.8362	26.6902	26.9187	26.7574	0.0455919	0.569384	-0.195522	0	0.790054	0.965334	-0.0372639	0	32	44	41	29	35	36	37	31	33	12	12	11	12	12	12	12	12	12	59.9	59.9	59.9
sp|Q587I9|SFT2C_HUMAN	sp|Q587I9|SFT2C_HUMAN	2	2	2	>sp|Q587I9|SFT2C_HUMAN Vesicle transport protein SFT2C OS=Homo sapiens GN=SFT2D3 PE=2 SV=1	1	2	2	2	SFT2C_HUMAN Vesicle transport protein SFT2C	SFT2D3	20.5513	20.5852	20.6692	20.0943	20.5276	21.4495	20.5685	20.765	21.0585	0.253418	0.671253	-0.195451	0	0.835992	0.952631	-0.088611	0	2	1	1	0	0	3	0	2	1	1	1	1	1	1	2	1	1	1	15.3	15.3	15.3
sp|Q92466|DDB2_HUMAN	sp|Q92466|DDB2_HUMAN	6	6	6	>sp|Q92466|DDB2_HUMAN DNA damage-binding protein 2 OS=Homo sapiens GN=DDB2 PE=1 SV=1	1	6	6	6	DDB2_HUMAN DNA damage-binding protein 2	DDB2	23.1061	22.924	22.7688	23.0037	23.3519	22.8621	23.2042	23.1155	23.0653	0.138038	0.624248	-0.195347	0	0.470271	0.891639	-0.139549	0	2	4	9	5	5	8	4	5	5	6	6	5	6	5	6	6	6	6	21.5	21.5	21.5
sp|Q8IY37|DHX37_HUMAN	sp|Q8IY37|DHX37_HUMAN	4	4	4	>sp|Q8IY37|DHX37_HUMAN Probable ATP-dependent RNA helicase DHX37 OS=Homo sapiens GN=DHX37 PE=1 SV=1	1	4	4	4	DHX37_HUMAN Probable ATP-dependent RNA helicase DHX37	DHX37	20.594	20.0902	20.2758	19.5472	20.5317	20.8486	20.7569	20.4316	20.3575	0.365518	0.705416	-0.19531	0	0.980617	0.994	0.0108178	0	1	0	5	1	4	5	6	3	3	2	2	2	3	2	3	2	3	3	4.5	4.5	4.5
sp|Q8NBM8|PCYXL_HUMAN	sp|Q8NBM8|PCYXL_HUMAN	5	5	5	>sp|Q8NBM8|PCYXL_HUMAN Prenylcysteine oxidase-like OS=Homo sapiens GN=PCYOX1L PE=1 SV=2	1	5	5	5	PCYXL_HUMAN Prenylcysteine oxidase-like	PCYOX1L	23.9711	23.8275	23.7958	24.2156	23.8416	24.1701	24.1612	23.919	24.0993	0.0973364	0.605506	-0.195049	0	0.178722	0.806599	-0.211026	0	3	6	6	4	7	17	8	4	5	5	5	5	5	5	5	5	5	5	15	15	15
sp|P29218|IMPA1_HUMAN	sp|P29218|IMPA1_HUMAN	12	12	12	>sp|P29218|IMPA1_HUMAN Inositol monophosphatase 1 OS=Homo sapiens GN=IMPA1 PE=1 SV=1	1	12	12	12	IMPA1_HUMAN Inositol monophosphatase 1	IMPA1	25.8319	25.773	25.707	25.8555	25.7956	25.7587	25.9334	25.9643	25.9979	0.00870475	0.533675	-0.194553	0	0.515403	0.958706	-0.0326449	0	17	19	20	9	21	20	23	15	22	9	11	11	12	10	10	8	12	12	50.5	50.5	50.5
sp|Q9BVM2|DPCD_HUMAN	sp|Q9BVM2|DPCD_HUMAN	2	2	2	>sp|Q9BVM2|DPCD_HUMAN Protein DPCD OS=Homo sapiens GN=DPCD PE=1 SV=2	1	2	2	2	DPCD_HUMAN Protein DPCD	DPCD	19.8515	20.3466	20.6513	20.6415	20.4462	20.6346	20.163	20.6463	20.6232	0.527475	0.777035	-0.19438	0	0.295018	0.799861	-0.290953	0	3	3	6	0	1	4	1	3	8	1	1	2	1	1	1	2	1	1	9.9	9.9	9.9
sp|Q6YHU6|THADA_HUMAN	sp|Q6YHU6|THADA_HUMAN	7	7	7	>sp|Q6YHU6|THADA_HUMAN Thyroid adenoma-associated protein OS=Homo sapiens GN=THADA PE=1 SV=1	1	7	7	7	THADA_HUMAN Thyroid adenoma-associated protein	THADA	20.1899	20.6823	20.5236	20.7007	20.7391	20.9256	20.6488	20.7303	20.5985	0.265912	0.67605	-0.193937	0	0.114893	0.696385	-0.323203	0	0	2	3	1	6	6	2	2	0	3	7	5	7	5	4	7	5	5	4.9	4.9	4.9
sp|O75380|NDUS6_HUMAN	sp|O75380|NDUS6_HUMAN	2	2	2	>sp|O75380|NDUS6_HUMAN NADH dehydrogenase [ubiquinone] iron-sulfur protein 6, mitochondrial OS=Homo sapiens GN=NDUFS6 PE=1 SV=1	1	2	2	2	NDUS6_HUMAN NADH dehydrogenase [ubiquinone] iron-sulfur protein 6, mitochondrial	NDUFS6	21.9956	22.4491	22.3116	22.5131	22.3866	22.1205	21.9709	22.8703	22.4966	0.544945	0.785927	-0.193824	0	0.64562	0.930162	-0.0879841	0	3	2	3	1	4	2	2	3	1	2	2	2	2	2	2	2	2	2	17.7	17.7	17.7
sp|P22314|UBA1_HUMAN	sp|P22314|UBA1_HUMAN	46	46	46	>sp|P22314|UBA1_HUMAN Ubiquitin-like modifier-activating enzyme 1 OS=Homo sapiens GN=UBA1 PE=1 SV=3	1	46	46	46	UBA1_HUMAN Ubiquitin-like modifier-activating enzyme 1	UBA1	29.5233	29.6105	29.6416	29.552	29.8187	29.9183	29.7957	29.6346	29.9263	0.101588	0.605869	-0.193776	0	0.210629	0.843101	-0.171189	0	344	382	403	355	421	418	401	349	380	44	44	45	44	44	44	45	44	44	65.5	65.5	65.5
sp|Q15070|OXA1L_HUMAN	sp|Q15070|OXA1L_HUMAN	6	6	6	>sp|Q15070|OXA1L_HUMAN Mitochondrial inner membrane protein OXA1L OS=Homo sapiens GN=OXA1L PE=1 SV=3	1	6	6	6	OXA1L_HUMAN Mitochondrial inner membrane protein OXA1L	OXA1L	24.6559	24.5629	24.6499	24.5899	24.6889	24.5996	24.6123	24.8125	25.0246	0.190011	0.647464	-0.193578	0	0.944611	0.995735	-0.00321833	0	7	6	12	12	11	12	8	8	8	6	6	6	5	6	6	6	6	6	17.2	17.2	17.2
sp|P30043|BLVRB_HUMAN	sp|P30043|BLVRB_HUMAN	6	6	6	>sp|P30043|BLVRB_HUMAN Flavin reductase (NADPH) OS=Homo sapiens GN=BLVRB PE=1 SV=3	1	6	6	6	BLVRB_HUMAN Flavin reductase (NADPH)	BLVRB	24.7281	24.9889	25.1547	25.1262	25.0961	24.887	24.8535	25.2874	25.3092	0.375527	0.712722	-0.192762	0	0.614403	0.931805	-0.0791912	0	21	19	18	19	23	14	25	18	23	6	6	6	6	6	6	6	6	5	47.1	47.1	47.1
sp|O75155|CAND2_HUMAN	sp|O75155|CAND2_HUMAN	5	2	2	>sp|O75155|CAND2_HUMAN Cullin-associated NEDD8-dissociated protein 2 OS=Homo sapiens GN=CAND2 PE=1 SV=3	1	5	2	2	CAND2_HUMAN Cullin-associated NEDD8-dissociated protein 2	CAND2	19.8135	19.7926	19.6708	19.7865	19.8624	20.0268	20.108	19.7789	19.968	0.14105	0.631848	-0.192672	0	0.187589	0.855468	-0.132893	0	0	2	2	0	1	3	1	1	1	2	2	2	2	2	2	2	2	2	3.9	2	2
sp|Q12979|ABR_HUMAN	sp|Q12979|ABR_HUMAN	8	8	7	>sp|Q12979|ABR_HUMAN Active breakpoint cluster region-related protein OS=Homo sapiens GN=ABR PE=2 SV=2	1	8	8	7	ABR_HUMAN Active breakpoint cluster region-related protein	ABR	22.0491	22.3556	22.7205	22.7959	22.5782	22.4206	22.645	22.6046	22.4532	0.395816	0.722408	-0.192541	0	0.372529	0.84537	-0.223178	0	6	1	6	3	4	5	6	7	4	6	6	4	6	7	6	6	5	6	13.4	13.4	12.2
sp|Q6IA69|NADE_HUMAN	sp|Q6IA69|NADE_HUMAN	5	5	5	>sp|Q6IA69|NADE_HUMAN Glutamine-dependent NAD(+) synthetase OS=Homo sapiens GN=NADSYN1 PE=1 SV=3	1	5	5	5	NADE_HUMAN Glutamine-dependent NAD(+) synthetase	NADSYN1	20.2016	20.6752	20.5604	20.6454	20.3539	20.3802	20.6345	20.5865	20.793	0.284487	0.681933	-0.192254	0	0.915467	0.985933	0.0192496	0	2	4	0	2	2	0	5	2	0	3	3	3	3	4	3	4	4	2	8.1	8.1	8.1
sp|Q05209|PTN12_HUMAN	sp|Q05209|PTN12_HUMAN	10	10	10	>sp|Q05209|PTN12_HUMAN Tyrosine-protein phosphatase non-receptor type 12 OS=Homo sapiens GN=PTPN12 PE=1 SV=3	1	10	10	10	PTN12_HUMAN Tyrosine-protein phosphatase non-receptor type 12	PTPN12	31.0572	30.8566	31.1486	30.819	31.1072	31.4215	31.1547	31.1978	31.2861	0.111834	0.61749	-0.192103	0	0.649862	0.923775	-0.0951252	0	14	9	22	11	19	23	28	14	18	8	9	9	10	8	9	9	9	9	20.9	20.9	20.9
sp|Q9H019|MFR1L_HUMAN	sp|Q9H019|MFR1L_HUMAN	4	4	4	>sp|Q9H019|MFR1L_HUMAN Mitochondrial fission regulator 1-like OS=Homo sapiens GN=MTFR1L PE=1 SV=2	1	4	4	4	MFR1L_HUMAN Mitochondrial fission regulator 1-like	MTFR1L	20.8943	21.325	21.2229	21.3495	21.2031	21.3039	21.5503	21.2395	21.2288	0.314966	0.695798	-0.192092	0	0.370307	0.871422	-0.138095	0	3	3	1	4	4	2	2	1	2	4	3	4	4	4	4	4	4	4	23.6	23.6	23.6
sp|P49247|RPIA_HUMAN	sp|P49247|RPIA_HUMAN	1	1	1	>sp|P49247|RPIA_HUMAN Ribose-5-phosphate isomerase OS=Homo sapiens GN=RPIA PE=1 SV=3	1	1	1	1	RPIA_HUMAN Ribose-5-phosphate isomerase	RPIA	21.7145	21.8802	22.1249	22.1933	22.0678	22.4658	22.2625	22.0395	21.9926	0.257934	0.675044	-0.191637	0	0.115292	0.688047	-0.335759	0	2	3	3	4	5	2	3	3	2	1	1	1	1	1	1	1	1	1	6.1	6.1	6.1
sp|P55795|HNRH2_HUMAN	sp|P55795|HNRH2_HUMAN	13	8	8	>sp|P55795|HNRH2_HUMAN Heterogeneous nuclear ribonucleoprotein H2 OS=Homo sapiens GN=HNRNPH2 PE=1 SV=1	1	13	8	8	HNRH2_HUMAN Heterogeneous nuclear ribonucleoprotein H2	HNRNPH2	24.768	25.1437	24.7382	25.0868	24.954	25.2265	25.2307	25.1565	24.8375	0.341573	0.699898	-0.191605	0	0.248096	0.827244	-0.205806	0	13	23	21	24	13	20	19	20	14	6	7	7	7	7	7	7	6	7	45.9	31.6	31.6
sp|O95248|MTMR5_HUMAN	sp|O95248|MTMR5_HUMAN	2	2	2	>sp|O95248|MTMR5_HUMAN Myotubularin-related protein 5 OS=Homo sapiens GN=SBF1 PE=1 SV=3	1	2	2	2	MTMR5_HUMAN Myotubularin-related protein 5	SBF1	17.0963	17.018	17.0317	17.0674	17.1381	17.5892	17.2001	17.4712	17.0493	0.202443	0.653717	-0.191534	0	0.260698	0.823596	-0.216248	0	0	1	3	1	4	5	1	3	3	2	2	2	2	2	2	2	2	2	1.5	1.5	1.5
sp|Q9P2R3|ANFY1_HUMAN	sp|Q9P2R3|ANFY1_HUMAN	11	11	11	>sp|Q9P2R3|ANFY1_HUMAN Rabankyrin-5 OS=Homo sapiens GN=ANKFY1 PE=1 SV=2	1	11	11	11	ANFY1_HUMAN Rabankyrin-5	ANKFY1	24.2152	24.2189	24.2216	24.4173	24.4727	24.5034	24.3431	24.3139	24.572	0.0792723	0.598967	-0.191108	0	0.000623918	0.609541	-0.245914	0	15	11	6	16	19	14	14	11	15	10	10	10	10	10	11	10	10	10	15.1	15.1	15.1
sp|P99999|CYC_HUMAN;CON__P62894	sp|P99999|CYC_HUMAN	9;2	9;2	9;2	>sp|P99999|CYC_HUMAN Cytochrome c OS=Homo sapiens GN=CYCS PE=1 SV=2	2	9	9	9	CYC_HUMAN Cytochrome c	CYCS	26.2051	26.182	26.0196	26.2967	26.1889	26.3481	26.2852	26.3304	26.3643	0.0381258	0.569319	-0.191093	0	0.130123	0.850498	-0.142333	0	21	11	15	9	14	19	14	15	13	7	8	8	8	9	8	8	9	8	59	59	59
sp|Q9UJG1|MSPD1_HUMAN	sp|Q9UJG1|MSPD1_HUMAN	1	1	1	>sp|Q9UJG1|MSPD1_HUMAN Motile sperm domain-containing protein 1 OS=Homo sapiens GN=MOSPD1 PE=2 SV=1	1	1	1	1	MSPD1_HUMAN Motile sperm domain-containing protein 1	MOSPD1	18.1932	18.1423	18.2424	18.3069	18.7	18.322	18.3604	18.2298	18.5609	0.130118	0.628979	-0.191076	0	0.130311	0.754831	-0.25032	0	0	0	1	0	1	0	0	0	0	0	1	1	1	1	1	1	1	1	6.6	6.6	6.6
sp|Q9C0D5|TANC1_HUMAN	sp|Q9C0D5|TANC1_HUMAN	11	11	11	>sp|Q9C0D5|TANC1_HUMAN Protein TANC1 OS=Homo sapiens GN=TANC1 PE=1 SV=3	1	11	11	11	TANC1_HUMAN Protein TANC1	TANC1	22.5238	22.538	22.5858	22.7599	22.9695	23.0687	22.3683	22.8253	23.0263	0.384621	0.718655	-0.190777	0	0.0145412	0.535222	-0.383506	0	3	4	4	8	9	11	3	8	5	11	10	10	10	10	10	10	11	10	9	9	9
sp|Q9ULZ3|ASC_HUMAN	sp|Q9ULZ3|ASC_HUMAN	11	11	11	>sp|Q9ULZ3|ASC_HUMAN Apoptosis-associated speck-like protein containing a CARD OS=Homo sapiens GN=PYCARD PE=1 SV=2	1	11	11	11	ASC_HUMAN Apoptosis-associated speck-like protein containing a CARD	PYCARD	25.1553	25.3098	25.4757	25.1099	25.3182	25.2028	25.1382	25.4175	25.956	0.500485	0.769844	-0.190305	0	0.402482	0.901841	0.103303	0	26	19	27	25	18	25	27	20	27	11	10	11	11	10	10	11	11	11	44.1	44.1	44.1
sp|Q9BY42|RTF2_HUMAN	sp|Q9BY42|RTF2_HUMAN	4	4	4	>sp|Q9BY42|RTF2_HUMAN Protein RTF2 homolog OS=Homo sapiens GN=RTFDC1 PE=1 SV=3	1	4	4	4	RTF2_HUMAN Protein RTF2 homolog	RTFDC1	22.0922	21.9824	22.8561	22.1784	22.5613	22.7001	22.3971	22.6274	22.4762	0.538708	0.786351	-0.189986	0	0.61969	0.901947	-0.169701	0	4	4	5	1	6	0	1	5	2	4	4	4	4	4	4	4	4	4	14.1	14.1	14.1
sp|Q86UK7|ZN598_HUMAN	sp|Q86UK7|ZN598_HUMAN	4	4	4	>sp|Q86UK7|ZN598_HUMAN Zinc finger protein 598 OS=Homo sapiens GN=ZNF598 PE=1 SV=1	1	4	4	4	ZN598_HUMAN Zinc finger protein 598	ZNF598	20.7977	21.409	21.3773	21.8025	21.2875	21.1966	21.2313	21.4663	21.4564	0.422812	0.741152	-0.189981	0	0.440845	0.847991	-0.234205	0	2	1	2	4	1	1	0	0	0	4	3	4	4	4	4	4	4	3	9.7	9.7	9.7
sp|P20073|ANXA7_HUMAN	sp|P20073|ANXA7_HUMAN	16	16	16	>sp|P20073|ANXA7_HUMAN Annexin A7 OS=Homo sapiens GN=ANXA7 PE=1 SV=3	1	16	16	16	ANXA7_HUMAN Annexin A7	ANXA7	26.4633	26.4931	26.6006	26.5551	26.6861	26.6013	26.6223	26.7128	26.7889	0.0412869	0.576153	-0.189007	0	0.168263	0.890069	-0.0951684	0	31	33	45	41	30	38	43	40	40	15	15	16	16	15	15	16	13	13	32	32	32
sp|Q9Y4X5|ARI1_HUMAN	sp|Q9Y4X5|ARI1_HUMAN	3	3	3	>sp|Q9Y4X5|ARI1_HUMAN E3 ubiquitin-protein ligase ARIH1 OS=Homo sapiens GN=ARIH1 PE=1 SV=2	1	3	3	3	ARI1_HUMAN E3 ubiquitin-protein ligase ARIH1	ARIH1	20.5202	20.6629	20.7556	20.4627	20.8651	20.3776	20.6741	20.896	20.9352	0.150187	0.640836	-0.188866	0	0.662364	0.93623	0.0777505	0	0	1	1	1	0	1	0	0	2	2	2	3	2	2	3	2	3	3	9	9	9
sp|Q9UBV2|SE1L1_HUMAN	sp|Q9UBV2|SE1L1_HUMAN	16	16	16	>sp|Q9UBV2|SE1L1_HUMAN Protein sel-1 homolog 1 OS=Homo sapiens GN=SEL1L PE=1 SV=3	1	16	16	16	SE1L1_HUMAN Protein sel-1 homolog 1	SEL1L	23.6282	23.7007	23.6643	23.5839	23.4646	23.7408	23.873	23.8785	23.8069	0.00375069	0.533827	-0.188364	0	0.457177	0.923835	0.0679525	0	10	10	9	11	10	15	15	14	7	14	14	15	15	14	10	14	13	13	34.9	34.9	34.9
sp|O14828|SCAM3_HUMAN	sp|O14828|SCAM3_HUMAN	7	7	7	>sp|O14828|SCAM3_HUMAN Secretory carrier-associated membrane protein 3 OS=Homo sapiens GN=SCAMP3 PE=1 SV=3	1	7	7	7	SCAM3_HUMAN Secretory carrier-associated membrane protein 3	SCAMP3	25.2556	25.1338	24.9279	25.109	25.1014	25.2329	25.2817	25.4681	25.1321	0.239621	0.672394	-0.188205	0	0.708827	0.95549	-0.0419992	0	15	16	17	14	12	16	19	16	19	6	7	7	6	6	7	6	6	7	31.4	31.4	31.4
[truncated: 3,813 more rows]
[truncated: 41 more columns]
