# Supplementary material for: Extracellular IL-33 cytokine, but not endogenous nuclear IL-33, regulates protein expression in endothelial cells
Source: Sci Rep. 2016 Oct 3;6:34255. doi: 10.1038/srep34255 (PMC5046127; doi:10.1038/srep34255)
Supplement: Supplementary Table 2 [file srep34255-s3.xls]

## Sheet: siRNA1
Protein IDs	Majority protein IDs	Peptide counts (all)	Peptide counts (razor+unique)	Peptide counts (unique)	Protein names	Gene names	Fasta headers	Number of proteins	Peptides	Razor + unique peptides	Unique peptides	Protein names	Gene names	Log(LFQ intensity), MV imputed, CTsi1_A	Log(LFQ intensity), MV imputed, CTsi1_B	Log(LFQ intensity), MV imputed, CTsi1_C	Log(LFQ intensity), MV imputed, si1_A	Log(LFQ intensity), MV imputed, si1_B	Log(LFQ intensity), MV imputed, si1_C	Student's T-test p-value	Student's T-test q-value	Student's T-test Difference	Student's T-test Significant	MS/MS Count CTsi1_A	MS/MS Count CTsi1_B	MS/MS Count CTsi1_C	MS/MS Count si1_A	MS/MS Count si1_B	MS/MS Count si1_C	Razor + unique peptides CTsi1_A	Razor + unique peptides CTsi1_B	Razor + unique peptides CTsi1_C	Razor + unique peptides si1_A	Razor + unique peptides si1_B	Razor + unique peptides si1_C	Unique peptides si1_C	Sequence coverage [%]	Unique + razor sequence coverage [%]	Unique sequence coverage [%]	Mol. weight [kDa]	Sequence length	Sequence lengths	Score	Identification type CTsi1_A	Identification type CTsi1_B	Identification type CTsi1_C	Identification type si1_A	Identification type si1_B	Identification type si1_C
Q93084	Q93084	5	1	1	Sarcoplasmic/endoplasmic reticulum calcium ATPase 3	ATP2A3	>sp|Q93084|AT2A3_HUMAN Sarcoplasmic/endoplasmic reticulum calcium ATPase 3 OS=Homo sapiens GN=ATP2A3 PE=1 SV=2	1	5	1	1	Sarcoplasmic/endoplasmic reticulum calcium ATPase 3	ATP2A3	19.8412	19.8991	19.6943	23.9413	23.932	23.2443	8.26399e-05	0	-3.89436	+	0	0	0	1	1	0	0	0	0	1	1	1	1	3.6	1.2	1.2	113.98	1043	1043	-2	By matching	By matching	By matching	By MS/MS	By MS/MS	By matching
Q9NQ66	Q9NQ66	1	1	1	1-phosphatidylinositol 4,5-bisphosphate phosphodiesterase beta-1	PLCB1	>sp|Q9NQ66|PLCB1_HUMAN 1-phosphatidylinositol 4,5-bisphosphate phosphodiesterase beta-1 OS=Homo sapiens GN=PLCB1 PE=1 SV=1	1	1	1	1	1-phosphatidylinositol 4,5-bisphosphate phosphodiesterase beta-1	PLCB1	23.5379	24.5076	25.0824	26.6683	26.5392	26.058	0.0137274	0.0338667	-2.04587	+	0	0	0	1	1	1	1	0	1	1	1	1	1	0.8	0.8	0.8	138.57	1216	1216	1.348	By matching	By matching	By matching	By MS/MS	By MS/MS	By MS/MS
Q8N0U8	Q8N0U8	2	2	2	Vitamin K epoxide reductase complex subunit 1-like protein 1	VKORC1L1	>sp|Q8N0U8|VKORL_HUMAN Vitamin K epoxide reductase complex subunit 1-like protein 1 OS=Homo sapiens GN=VKORC1L1 PE=1 SV=2	1	2	2	2	Vitamin K epoxide reductase complex subunit 1-like protein 1	VKORC1L1	25.5831	25.2521	24.6159	27.1381	26.9397	26.7428	0.00425684	0.0297143	-1.7898	+	7	7	9	8	10	14	2	2	2	2	2	2	2	11.4	11.4	11.4	19.835	176	176	5.268	By MS/MS	By MS/MS	By MS/MS	By MS/MS	By MS/MS	By MS/MS
Q96HT8	Q96HT8	3	1	1	MORF4 family-associated protein 1-like 1	MRFAP1L1	>sp|Q96HT8|MR1L1_HUMAN MORF4 family-associated protein 1-like 1 OS=Homo sapiens GN=MRFAP1L1 PE=1 SV=1	1	3	1	1	MORF4 family-associated protein 1-like 1	MRFAP1L1	23.4626	23.4684	23.2728	25.1173	25.057	25.0778	1.46e-05	0	-1.68274	+	1	1	1	1	1	1	1	1	1	1	1	1	1	19.7	8.7	8.7	14.808	127	127	-2	By MS/MS	By MS/MS	By MS/MS	By MS/MS	By MS/MS	By MS/MS
Q8TBA6	Q8TBA6	5	5	5	Golgin subfamily A member 5	GOLGA5	>sp|Q8TBA6|GOGA5_HUMAN Golgin subfamily A member 5 OS=Homo sapiens GN=GOLGA5 PE=1 SV=3	1	5	5	5	Golgin subfamily A member 5	GOLGA5	24.4795	23.8791	23.3354	25.7925	25.0641	25.1108	0.0246421	0.0844324	-1.42447		6	4	1	1	7	7	4	4	5	4	4	3	3	8.9	8.9	8.9	83.023	731	731	7.4637	By MS/MS	By MS/MS	By MS/MS	By MS/MS	By MS/MS	By MS/MS
P10124	P10124	1	1	1	Serglycin	SRGN	>sp|P10124|SRGN_HUMAN Serglycin OS=Homo sapiens GN=SRGN PE=1 SV=3	1	1	1	1	Serglycin	SRGN	19.1605	19.8493	19.6084	20.5864	21.0841	21.1126	0.00629598	0.0297143	-1.38831	+	0	4	0	5	5	3	1	1	1	1	1	1	1	8.2	8.2	8.2	17.652	158	158	2.5465	By matching	By MS/MS	By matching	By MS/MS	By MS/MS	By MS/MS
Q96QD8	Q96QD8	2	2	2	Sodium-coupled neutral amino acid transporter 2	SLC38A2	>sp|Q96QD8|S38A2_HUMAN Sodium-coupled neutral amino acid transporter 2 OS=Homo sapiens GN=SLC38A2 PE=1 SV=2	1	2	2	2	Sodium-coupled neutral amino acid transporter 2	SLC38A2	24.0893	23.8475	24.0123	25.0591	25.5267	25.0329	0.00222968	0.0208	-1.22321	+	0	0	0	1	4	2	2	2	2	2	2	2	2	6.3	6.3	6.3	56.025	506	506	7.6	By matching	By matching	By matching	By MS/MS	By MS/MS	By MS/MS
O75508	O75508	1	1	1	Claudin-11	CLDN11	>sp|O75508|CLD11_HUMAN Claudin-11 OS=Homo sapiens GN=CLDN11 PE=2 SV=2	1	1	1	1	Claudin-11	CLDN11	24.8515	24.4098	24.0434	25.747	25.8332	25.3759	0.0111068	0.0698462	-1.21716		1	1	0	2	1	3	1	1	1	1	1	1	1	6.8	6.8	6.8	21.993	207	207	12.461	By MS/MS	By MS/MS	By matching	By MS/MS	By MS/MS	By MS/MS
Q9P232	Q9P232	1	1	1	Contactin-3	CNTN3	>sp|Q9P232|CNTN3_HUMAN Contactin-3 OS=Homo sapiens GN=CNTN3 PE=1 SV=3	1	1	1	1	Contactin-3	CNTN3	25.0242	24.571	24.9015	26.0864	26.2441	25.5252	0.0120506	0.0673548	-1.11961		1	1	1	1	2	2	1	1	1	1	1	1	1	1	1	1	112.88	1028	1028	1.6149	By MS/MS	By MS/MS	By MS/MS	By MS/MS	By MS/MS	By MS/MS
Q01995	Q01995	17	17	17	Transgelin	TAGLN	>sp|Q01995|TAGL_HUMAN Transgelin OS=Homo sapiens GN=TAGLN PE=1 SV=4	1	17	17	17	Transgelin	TAGLN	29.8726	29.8836	29.9456	31.2038	31.2039	30.5583	0.00734258	0.06304	-1.08809		39	34	39	29	33	38	17	16	15	14	15	16	16	67.7	67.7	67.7	22.611	201	201	72.295	By MS/MS	By MS/MS	By MS/MS	By MS/MS	By MS/MS	By MS/MS
Q6NZY7	Q6NZY7	2	2	2	Cdc42 effector protein 5	CDC42EP5	>sp|Q6NZY7|BORG3_HUMAN Cdc42 effector protein 5 OS=Homo sapiens GN=CDC42EP5 PE=2 SV=1	1	2	2	2	Cdc42 effector protein 5	CDC42EP5	24.5761	24.5592	24.4481	25.7043	25.1517	25.7637	0.00704543	0.0712857	-1.01211		4	2	3	5	6	5	2	2	2	2	2	2	2	17.6	17.6	17.6	15.207	148	148	6.293	By MS/MS	By MS/MS	By MS/MS	By MS/MS	By MS/MS	By MS/MS
Q9H4X1	Q9H4X1	4	4	4	Regulator of cell cycle RGCC	RGCC	>sp|Q9H4X1|RGCC_HUMAN Regulator of cell cycle RGCC OS=Homo sapiens GN=RGCC PE=1 SV=1	1	4	4	4	Regulator of cell cycle RGCC	RGCC	26.6517	26.4522	26.9533	25.6305	25.6783	25.6871	0.00224388	0.03175	1.02044	+	7	4	8	4	3	4	4	4	4	4	4	4	4	36.5	36.5	36.5	14.559	137	137	57.53	By MS/MS	By MS/MS	By MS/MS	By MS/MS	By MS/MS	By MS/MS
Q96AG3	Q96AG3	2	2	2	Solute carrier family 25 member 46	SLC25A46	>sp|Q96AG3|S2546_HUMAN Solute carrier family 25 member 46 OS=Homo sapiens GN=SLC25A46 PE=1 SV=1	1	2	2	2	Solute carrier family 25 member 46	SLC25A46	20.8551	20.9942	21.1688	19.9016	20.1196	19.9477	0.000828608	0.0189091	1.01645	+	0	2	0	0	0	0	2	2	1	1	0	1	1	9.3	9.3	9.3	46.173	418	418	2.7107	By matching	By MS/MS	By matching	By matching	By matching	By MS/MS
Q6PJF5	Q6PJF5	1	1	1	Inactive rhomboid protein 2	RHBDF2	>sp|Q6PJF5|RHDF2_HUMAN Inactive rhomboid protein 2 OS=Homo sapiens GN=RHBDF2 PE=1 SV=2	1	1	1	1	Inactive rhomboid protein 2	RHBDF2	21.3079	20.929	20.8401	19.9016	20.1196	19.9477	0.00279894	0.0507368	1.03603		1	1	0	0	0	0	1	1	1	0	0	0	0	2.6	2.6	2.6	96.685	856	856	5.2276	By MS/MS	By MS/MS	By matching	By matching	By matching	By matching
P84243;Q16695;P68431;Q6NXT2	P84243;Q16695;P68431;Q6NXT2	11;10;10;8	1;0;0;0	1;0;0;0	Histone H3.3;Histone H3.1t;Histone H3.1;Histone H3.3C	H3F3A;HIST3H3;HIST1H3A;H3F3C	>sp|P84243|H33_HUMAN Histone H3.3 OS=Homo sapiens GN=H3F3A PE=1 SV=2;>sp|Q16695|H31T_HUMAN Histone H3.1t OS=Homo sapiens GN=HIST3H3 PE=1 SV=3;>sp|P68431|H31_HUMAN Histone H3.1 OS=Homo sapiens GN=HIST1H3A PE=1 SV=2;>sp|Q6NXT2|H3C_HUMAN Histone H3.3C OS=Homo	4	11	1	1	Histone H3.3;Histone H3.1t;Histone H3.1;Histone H3.3C	H3F3A;HIST3H3;HIST1H3A;H3F3C	22.979	23.5048	22.312	20.7041	21.7963	21.8949	0.0463518	0.0781266	1.46681		1	1	0	0	0	0	1	1	1	1	1	1	1	62.5	23.5	23.5	15.328	136	136;136;136;135	16.231	By MS/MS	By MS/MS	By matching	By matching	By matching	By matching
Q6DKK2	Q6DKK2	3	3	3	Tetratricopeptide repeat protein 19, mitochondrial	TTC19	>sp|Q6DKK2|TTC19_HUMAN Tetratricopeptide repeat protein 19, mitochondrial OS=Homo sapiens GN=TTC19 PE=1 SV=4	1	3	3	3	Tetratricopeptide repeat protein 19, mitochondrial	TTC19	24.4568	25.3652	25.4977	23.2309	24.4098	23.1063	0.0448686	0.0755429	1.52423		1	2	1	0	1	0	3	3	3	3	3	3	3	10	10	10	42.456	380	380	4.5772	By MS/MS	By MS/MS	By MS/MS	By matching	By MS/MS	By matching
Q9P219	Q9P219	3	3	3	Protein Daple	CCDC88C	>sp|Q9P219|DAPLE_HUMAN Protein Daple OS=Homo sapiens GN=CCDC88C PE=1 SV=3	1	3	3	3	Protein Daple	CCDC88C	21.8124	21.549	21.6388	19.9016	20.1196	19.9477	7.97421e-05	0.029	1.67713	+	3	1	2	0	0	0	3	2	2	0	0	0	0	1.8	1.8	1.8	228.23	2028	2028	2.628	By MS/MS	By MS/MS	By MS/MS	By matching	By matching	By matching
Q5SQH8	Q5SQH8	1	1	1	Uncharacterized protein C6orf136	C6orf136	>sp|Q5SQH8|CF136_HUMAN Uncharacterized protein C6orf136 OS=Homo sapiens GN=C6orf136 PE=2 SV=1	1	1	1	1	Uncharacterized protein C6orf136	C6orf136	22.7525	22.9108	23.1965	21.6013	21.2388	20.6783	0.00395554	0.0416	1.78049	+	3	2	2	0	0	0	1	1	1	1	1	1	1	3.8	3.8	3.8	35.794	315	315	6.1603	By MS/MS	By MS/MS	By MS/MS	By matching	By matching	By matching
O15541	O15541	1	1	1	RING finger protein 113A	RNF113A	>sp|O15541|R113A_HUMAN RING finger protein 113A OS=Homo sapiens GN=RNF113A PE=1 SV=1	1	1	1	1	RING finger protein 113A	RNF113A	23.0778	22.8961	22.7294	19.9016	20.1196	19.9477	1.74093e-05	0	2.91151	+	1	0	0	0	0	0	1	1	1	0	0	0	0	7	7	7	38.787	343	343	1.3316	By MS/MS	By matching	By matching	By matching	By matching	By matching
O95760	O95760	1	1	1	Interleukin-33;Interleukin-33 (95-270);Interleukin-33 (99-270);Interleukin-33 (109-270)	IL33	>sp|O95760|IL33_HUMAN Interleukin-33 OS=Homo sapiens GN=IL33 PE=1 SV=1	1	1	1	1	Interleukin-33;Interleukin-33 (95-270);Interleukin-33 (99-270);Interleukin-33 (109-270)	IL33	24.1801	25.6645	25.5428	23.1487	20.1196	19.9477	0.023826	0.032	4.05714	+	0	2	1	0	0	0	1	1	1	1	0	0	0	8.1	8.1	8.1	30.759	270	270	2.2255	By matching	By MS/MS	By MS/MS	By matching	By matching	By matching
Q9Y592	Q9Y592	2	2	2	Centrosomal protein of 83 kDa	CEP83	>sp|Q9Y592|CEP83_HUMAN Centrosomal protein of 83 kDa OS=Homo sapiens GN=CEP83 PE=1 SV=2	1	2	2	2	Centrosomal protein of 83 kDa	CEP83	19.8412	19.8991	26.1717	26.4058	26.3858	26.254	0.105595	0.0968485	-4.3779		0	0	2	0	0	0	0	0	2	2	2	1	1	5.3	5.3	5.3	82.058	693	693	-2	By matching	By matching	By MS/MS	By matching	By matching	By matching
O60812;P0DMR1;B7ZW38;B2RXH8	O60812;P0DMR1;B7ZW38;B2RXH8	11;10;10;10	1;1;1;0	1;1;1;0	Heterogeneous nuclear ribonucleoprotein C-like 1;Heterogeneous nuclear ribonucleoprotein C-like 2	HNRNPCL1;LOC649330;HNRNPCL2	>sp|O60812|HNRC1_HUMAN Heterogeneous nuclear ribonucleoprotein C-like 1 OS=Homo sapiens GN=HNRNPCL1 PE=2 SV=1;>sp|P0DMR1|HNRC4_HUMAN Heterogeneous nuclear ribonucleoprotein C-like 4 OS=Homo sapiens GN=HNRNPCL4 PE=3 SV=1;>sp|B7ZW38|HNRC3_HUMAN Heterogeneous	4	11	1	1	Heterogeneous nuclear ribonucleoprotein C-like 1;Heterogeneous nuclear ribonucleoprotein C-like 2	HNRNPCL1;LOC649330;HNRNPCL2	21.9512	23.1341	23.7753	27.189	23.4543	27.7833	0.0937533	0.0981277	-3.18863		0	0	3	1	1	1	1	0	1	1	1	1	1	22.9	5.5	5.5	32.142	293	293;293;293;293	2.9494	By matching	By matching	By MS/MS	By MS/MS	By MS/MS	By MS/MS
P69905	P69905	5	2	2	Hemoglobin subunit alpha	HBA1	>sp|P69905|HBA_HUMAN Hemoglobin subunit alpha OS=Homo sapiens GN=HBA1 PE=1 SV=2	1	5	2	2	Hemoglobin subunit alpha	HBA1	27.7537	30.856	27.5379	31.5807	31.4777	31.6703	0.0560982	0.0799184	-2.8604		2	5	1	2	4	5	2	2	2	2	2	2	2	43	19	19	15.257	142	142	6.1453	By MS/MS	By MS/MS	By MS/MS	By MS/MS	By MS/MS	By MS/MS
P00846	P00846	1	1	1	ATP synthase subunit a	MT-ATP6	>sp|P00846|ATP6_HUMAN ATP synthase subunit a OS=Homo sapiens GN=MT-ATP6 PE=1 SV=1	1	1	1	1	ATP synthase subunit a	MT-ATP6	23.0316	29.5796	29.6838	30.2586	30.1218	30.0389	0.285995	0.225307	-2.70808		3	7	9	12	11	11	1	1	1	1	1	1	1	4.4	4.4	4.4	24.817	226	226	27.578	By MS/MS	By MS/MS	By MS/MS	By MS/MS	By MS/MS	By MS/MS
Q9Y6Q5	Q9Y6Q5	3	1	1	AP-1 complex subunit mu-2	AP1M2	>sp|Q9Y6Q5|AP1M2_HUMAN AP-1 complex subunit mu-2 OS=Homo sapiens GN=AP1M2 PE=1 SV=4	1	3	1	1	AP-1 complex subunit mu-2	AP1M2	21.5253	21.8892	21.7187	24.1111	26.9182	21.8875	0.150038	0.14218	-2.59456		0	0	0	0	1	0	1	1	0	1	1	1	1	7.1	2.4	2.4	48.108	423	423	-2	By matching	By matching	By matching	By matching	By MS/MS	By matching
Q9BXL7	Q9BXL7	2	2	2	Caspase recruitment domain-containing protein 11	CARD11	>sp|Q9BXL7|CAR11_HUMAN Caspase recruitment domain-containing protein 11 OS=Homo sapiens GN=CARD11 PE=1 SV=3	1	2	2	2	Caspase recruitment domain-containing protein 11	CARD11	26.4435	26.7252	24.8373	29.3938	29.1112	26.9201	0.0647874	0.0766377	-2.47303		0	0	2	0	0	0	2	2	2	1	1	1	1	2.8	2.8	2.8	133.28	1154	1154	1.93	By matching	By matching	By MS/MS	By matching	By matching	By matching
Q9H6N6	Q9H6N6	2	2	2		MYH16	>sp|Q9H6N6|MYH16_HUMAN Putative uncharacterized protein MYH16 OS=Homo sapiens GN=MYH16 PE=1 SV=2	1	2	2	2		MYH16	24.5055	26.1385	26.1894	27.0237	27.1175	28.46	0.0561835	0.0740274	-1.9226		0	1	1	0	0	1	2	1	1	1	1	2	2	1.9	1.9	1.9	128.29	1097	1097	1.3531	By matching	By MS/MS	By MS/MS	By matching	By matching	By MS/MS
Q03181	Q03181	1	1	1	Peroxisome proliferator-activated receptor delta	PPARD	>sp|Q03181|PPARD_HUMAN Peroxisome proliferator-activated receptor delta OS=Homo sapiens GN=PPARD PE=1 SV=1	1	1	1	1	Peroxisome proliferator-activated receptor delta	PPARD	27.7054	23.837	26.3019	28.0893	26.9005	27.9129	0.229382	0.198026	-1.68614		2	1	2	2	0	2	1	1	1	1	1	1	1	2.7	2.7	2.7	49.903	441	441	2.2945	By MS/MS	By MS/MS	By MS/MS	By MS/MS	By matching	By MS/MS
Q96HD1	Q96HD1	1	1	1	Cysteine-rich with EGF-like domain protein 1	CRELD1	>sp|Q96HD1|CREL1_HUMAN Cysteine-rich with EGF-like domain protein 1 OS=Homo sapiens GN=CRELD1 PE=1 SV=3	1	1	1	1	Cysteine-rich with EGF-like domain protein 1	CRELD1	19.8412	19.8991	23.5346	22.268	22.5293	22.4166	0.343782	0.299272	-1.31301		0	0	1	0	0	0	0	0	1	1	1	1	1	4	4	4	45.439	420	420	2.8309	By matching	By matching	By MS/MS	By matching	By matching	By matching
Q16626	Q16626	2	2	2	Male-enhanced antigen 1	MEA1	>sp|Q16626|MEA1_HUMAN Male-enhanced antigen 1 OS=Homo sapiens GN=MEA1 PE=1 SV=2	1	2	2	2	Male-enhanced antigen 1	MEA1	25.4976	24.7389	23.6381	26.2767	25.5796	25.9367	0.0859872	0.127383	-1.30618		0	0	0	2	1	0	2	1	2	2	2	2	2	16.2	16.2	16.2	19.904	185	185	25.729	By matching	By matching	By matching	By MS/MS	By MS/MS	By matching
Q5TAT6	Q5TAT6	1	1	1	Collagen alpha-1(XIII) chain	COL13A1	>sp|Q5TAT6|CODA1_HUMAN Collagen alpha-1(XIII) chain OS=Homo sapiens GN=COL13A1 PE=1 SV=1	1	1	1	1	Collagen alpha-1(XIII) chain	COL13A1	22.4251	22.4424	21.3398	22.8542	23.4906	23.688	0.0450923	0.0908706	-1.27512		0	0	0	1	1	1	1	1	1	1	1	1	1	2.4	2.4	2.4	69.949	717	717	2.0882	By matching	By matching	By matching	By MS/MS	By MS/MS	By MS/MS
Q8IZF0	Q8IZF0	3	3	3	Sodium leak channel non-selective protein	NALCN	>sp|Q8IZF0|NALCN_HUMAN Sodium leak channel non-selective protein OS=Homo sapiens GN=NALCN PE=1 SV=1	1	3	3	3	Sodium leak channel non-selective protein	NALCN	26.1567	25.3625	25.9292	28.131	27.3671	25.7128	0.170571	0.173552	-1.25417		0	3	1	0	2	2	2	2	3	2	2	2	2	2.9	2.9	2.9	200.33	1738	1738	-2	By matching	By MS/MS	By MS/MS	By matching	By MS/MS	By MS/MS
P00156	P00156	1	1	1	Cytochrome b	MT-CYB	>sp|P00156|CYB_HUMAN Cytochrome b OS=Homo sapiens GN=MT-CYB PE=1 SV=2	1	1	1	1	Cytochrome b	MT-CYB	17.7979	17.5609	19.1352	19.9016	20.1196	18.3448	0.157476	0.171323	-1.29067		0	0	2	0	0	1	1	1	1	0	0	1	1	2.4	2.4	2.4	42.717	380	380	1.9703	By matching	By matching	By MS/MS	By matching	By matching	By MS/MS
Q5VZL5	Q5VZL5	2	2	2	Zinc finger MYM-type protein 4	ZMYM4	>sp|Q5VZL5|ZMYM4_HUMAN Zinc finger MYM-type protein 4 OS=Homo sapiens GN=ZMYM4 PE=1 SV=1	1	2	2	2	Zinc finger MYM-type protein 4	ZMYM4	26.2439	27.7048	24.0576	26.4224	26.5831	28.6636	0.394933	0.338917	-1.2209		1	1	1	1	2	1	2	1	2	2	2	2	2	1.6	1.6	1.6	172.79	1548	1548	2.1014	By MS/MS	By MS/MS	By MS/MS	By MS/MS	By MS/MS	By MS/MS
Q9Y4B4	Q9Y4B4	1	1	1	Helicase ARIP4	RAD54L2	>sp|Q9Y4B4|ARIP4_HUMAN Helicase ARIP4 OS=Homo sapiens GN=RAD54L2 PE=1 SV=4	1	1	1	1	Helicase ARIP4	RAD54L2	18.4964	18.0967	18.7185	18.5399	20.1196	19.9477	0.108046	0.155585	-1.09853		0	0	1	0	0	0	1	1	1	1	0	0	0	0.8	0.8	0.8	162.77	1467	1467	5.7691	By matching	By matching	By MS/MS	By matching	By matching	By matching
P55287	P55287	5	5	5	Cadherin-11	CDH11	>sp|P55287|CAD11_HUMAN Cadherin-11 OS=Homo sapiens GN=CDH11 PE=2 SV=2	1	5	5	5	Cadherin-11	CDH11	29.5954	29.8725	26.5514	29.1759	30.0715	29.8121	0.407714	0.367843	-1.01344		4	2	0	0	2	2	5	3	3	4	4	4	4	9.7	9.7	9.7	87.964	796	796	3.1426	By MS/MS	By MS/MS	By matching	By MS/MS	By MS/MS	By MS/MS
Q499Y3	Q499Y3	1	1	1	Putative uncharacterized protein C10orf88-like		>sp|Q499Y3|YJ016_HUMAN Putative uncharacterized protein C10orf88-like OS=Homo sapiens PE=2 SV=2	1	1	1	1	Putative uncharacterized protein C10orf88-like		24.1272	23.2378	23.5144	24.9285	24.8484	24.0655	0.0603405	0.122395	-0.987716		0	1	1	0	0	0	1	1	1	1	1	1	1	8.6	8.6	8.6	20.452	187	187	-2	By matching	By MS/MS	By MS/MS	By matching	By matching	By matching
P17096	P17096	2	2	2	High mobility group protein HMG-I/HMG-Y	HMGA1	>sp|P17096|HMGA1_HUMAN High mobility group protein HMG-I/HMG-Y OS=Homo sapiens GN=HMGA1 PE=1 SV=3	1	2	2	2	High mobility group protein HMG-I/HMG-Y	HMGA1	29.8018	29.6028	29.2985	30.5781	30.0272	31.0604	0.0411136	0.108075	-0.987561		5	2	5	11	5	11	2	2	2	2	2	2	2	23.4	23.4	23.4	11.676	107	107	4.793	By MS/MS	By MS/MS	By MS/MS	By MS/MS	By MS/MS	By MS/MS
Q8IXM2	Q8IXM2	4	4	4	Chromatin complexes subunit BAP18	BAP18	>sp|Q8IXM2|BAP18_HUMAN Chromatin complexes subunit BAP18 OS=Homo sapiens GN=BAP18 PE=1 SV=1	1	4	4	4	Chromatin complexes subunit BAP18	BAP18	25.1077	25.788	25.8586	27.078	26.4916	26.1058	0.0582477	0.124105	-0.973724		3	6	5	8	3	11	4	4	4	3	4	4	4	43	43	43	17.9	172	172	8.1076	By MS/MS	By MS/MS	By MS/MS	By MS/MS	By MS/MS	By MS/MS
P02792	P02792	7	7	7	Ferritin light chain	FTL	>sp|P02792|FRIL_HUMAN Ferritin light chain OS=Homo sapiens GN=FTL PE=1 SV=2	1	7	7	7	Ferritin light chain	FTL	29.0647	28.7787	28.4352	29.7273	29.8077	29.6616	0.00648674	0.072	-0.972687		17	15	16	20	26	25	6	7	7	6	7	7	7	36.6	36.6	36.6	20.019	175	175	41.37	By MS/MS	By MS/MS	By MS/MS	By MS/MS	By MS/MS	By MS/MS
P33316	P33316	7	7	7	Deoxyuridine 5-triphosphate nucleotidohydrolase, mitochondrial	DUT	>sp|P33316|DUT_HUMAN Deoxyuridine 5-triphosphate nucleotidohydrolase, mitochondrial OS=Homo sapiens GN=DUT PE=1 SV=4	1	7	7	7	Deoxyuridine 5-triphosphate nucleotidohydrolase, mitochondrial	DUT	30.1747	30.1128	30.0519	31.0061	30.9776	31.2134	0.000318964	0.026	-0.952544	+	39	41	37	42	57	52	7	7	7	7	7	7	7	38.1	38.1	38.1	26.563	252	252	50.236	By MS/MS	By MS/MS	By MS/MS	By MS/MS	By MS/MS	By MS/MS
Q15021	Q15021	17	17	17	Condensin complex subunit 1	NCAPD2	>sp|Q15021|CND1_HUMAN Condensin complex subunit 1 OS=Homo sapiens GN=NCAPD2 PE=1 SV=3	1	17	17	17	Condensin complex subunit 1	NCAPD2	23.7386	23.3557	23.4767	24.5081	24.2839	24.6261	0.00328437	0.063619	-0.949046		12	5	5	21	7	21	14	9	9	15	15	16	16	15.5	15.5	15.5	157.18	1401	1401	25.962	By MS/MS	By MS/MS	By MS/MS	By MS/MS	By MS/MS	By MS/MS
Q13257	Q13257	4	4	4	Mitotic spindle assembly checkpoint protein MAD2A	MAD2L1	>sp|Q13257|MD2L1_HUMAN Mitotic spindle assembly checkpoint protein MAD2A OS=Homo sapiens GN=MAD2L1 PE=1 SV=1	1	4	4	4	Mitotic spindle assembly checkpoint protein MAD2A	MAD2L1	24.1771	23.8813	24.002	25.2725	24.9192	24.6933	0.00761018	0.0716471	-0.941498		3	0	1	6	6	3	3	3	3	3	3	3	3	25.4	25.4	25.4	23.51	205	205	55.005	By MS/MS	By matching	By MS/MS	By MS/MS	By MS/MS	By MS/MS
P62328	P62328	6	6	6	Thymosin beta-4;Hematopoietic system regulatory peptide	TMSB4X	>sp|P62328|TYB4_HUMAN Thymosin beta-4 OS=Homo sapiens GN=TMSB4X PE=1 SV=2	1	6	6	6	Thymosin beta-4;Hematopoietic system regulatory peptide	TMSB4X	30.7147	31.7526	30.5962	32.0902	31.8079	31.9676	0.0680405	0.135121	-0.934068		29	31	19	20	34	27	6	6	6	6	6	6	6	77.3	77.3	77.3	5.0526	44	44	120.44	By MS/MS	By MS/MS	By MS/MS	By MS/MS	By MS/MS	By MS/MS
O00762	O00762	5	5	5	Ubiquitin-conjugating enzyme E2 C	UBE2C	>sp|O00762|UBE2C_HUMAN Ubiquitin-conjugating enzyme E2 C OS=Homo sapiens GN=UBE2C PE=1 SV=1	1	5	5	5	Ubiquitin-conjugating enzyme E2 C	UBE2C	26.4406	26.1952	26.3413	27.2355	27.4105	27.095	0.001351	0.044	-0.921284	+	5	4	1	4	6	5	5	4	4	5	5	5	5	39.7	39.7	39.7	19.652	179	179	22.219	By MS/MS	By MS/MS	By MS/MS	By MS/MS	By MS/MS	By MS/MS
Q6P4A7	Q6P4A7	2	2	2	Sideroflexin-4	SFXN4	>sp|Q6P4A7|SFXN4_HUMAN Sideroflexin-4 OS=Homo sapiens GN=SFXN4 PE=1 SV=1	1	2	2	2	Sideroflexin-4	SFXN4	24.1462	24.0409	24.3162	24.724	25.2302	25.2938	0.00975702	0.0782727	-0.91488		2	0	1	1	2	3	2	2	2	2	2	2	2	11	11	11	37.998	337	337	6.6285	By MS/MS	By matching	By MS/MS	By MS/MS	By MS/MS	By MS/MS
Q9NZL6	Q9NZL6	1	1	1	Ral guanine nucleotide dissociation stimulator-like 1	RGL1	>sp|Q9NZL6|RGL1_HUMAN Ral guanine nucleotide dissociation stimulator-like 1 OS=Homo sapiens GN=RGL1 PE=1 SV=1	1	1	1	1	Ral guanine nucleotide dissociation stimulator-like 1	RGL1	22.2665	21.5357	21.9469	21.9819	21.9366	24.5739	0.365616	0.334208	-0.914433		0	0	0	0	0	2	1	1	0	1	1	1	1	2.1	2.1	2.1	86.7	768	768	-2	By matching	By matching	By matching	By matching	By matching	By MS/MS
Q9NPJ6	Q9NPJ6	2	2	2	Mediator of RNA polymerase II transcription subunit 4	MED4	>sp|Q9NPJ6|MED4_HUMAN Mediator of RNA polymerase II transcription subunit 4 OS=Homo sapiens GN=MED4 PE=1 SV=1	1	2	2	2	Mediator of RNA polymerase II transcription subunit 4	MED4	24.3992	24.6296	23.7484	24.7308	24.845	25.94	0.12236	0.171862	-0.91285		0	0	0	0	1	1	2	2	2	2	2	2	2	11.1	11.1	11.1	29.745	270	270	4.0546	By MS/MS	By matching	By matching	By matching	By MS/MS	By MS/MS
Q8NDC0	Q8NDC0	1	1	1	MAPK-interacting and spindle-stabilizing protein-like	MAPK1IP1L	>sp|Q8NDC0|MISSL_HUMAN MAPK-interacting and spindle-stabilizing protein-like OS=Homo sapiens GN=MAPK1IP1L PE=1 SV=4	1	1	1	1	MAPK-interacting and spindle-stabilizing protein-like	MAPK1IP1L	25.0808	24.9711	25.2559	25.7969	25.7236	26.5183	0.0269734	0.0894222	-0.910309		4	3	2	1	4	5	1	1	1	1	1	1	1	6.9	6.9	6.9	24.269	245	245	26.861	By MS/MS	By MS/MS	By MS/MS	By MS/MS	By MS/MS	By MS/MS
O15182	O15182	2	2	2	Centrin-3	CETN3	>sp|O15182|CETN3_HUMAN Centrin-3 OS=Homo sapiens GN=CETN3 PE=1 SV=2	1	2	2	2	Centrin-3	CETN3	24.7492	24.6167	24.5506	25.6472	25.492	25.4963	0.000306102	0.0231111	-0.906322	+	4	0	1	2	7	4	2	2	2	2	2	2	2	19.2	19.2	19.2	19.55	167	167	10.127	By MS/MS	By matching	By MS/MS	By MS/MS	By MS/MS	By MS/MS
Q99442	Q99442	2	2	2	Translocation protein SEC62	SEC62	>sp|Q99442|SEC62_HUMAN Translocation protein SEC62 OS=Homo sapiens GN=SEC62 PE=1 SV=1	1	2	2	2	Translocation protein SEC62	SEC62	25.244	26.0702	25.51	27.3783	26.8246	25.3236	0.244227	0.251649	-0.900786		1	3	1	2	2	1	2	2	2	2	2	2	2	5	5	5	45.861	399	399	7.0289	By MS/MS	By MS/MS	By MS/MS	By MS/MS	By MS/MS	By MS/MS
Q9UKB1	Q9UKB1	1	1	1	F-box/WD repeat-containing protein 11	FBXW11	>sp|Q9UKB1|FBW1B_HUMAN F-box/WD repeat-containing protein 11 OS=Homo sapiens GN=FBXW11 PE=1 SV=1	1	1	1	1	F-box/WD repeat-containing protein 11	FBXW11	19.719	19.6283	19.8043	20.0124	21.6394	20.1994	0.156446	0.187081	-0.899829		0	0	0	0	1	0	0	1	1	1	1	1	1	4.6	4.6	4.6	62.09	542	542	3.9608	By matching	By matching	By matching	By matching	By MS/MS	By matching
Q99715	Q99715	34	34	34	Collagen alpha-1(XII) chain	COL12A1	>sp|Q99715|COCA1_HUMAN Collagen alpha-1(XII) chain OS=Homo sapiens GN=COL12A1 PE=1 SV=2	1	34	34	34	Collagen alpha-1(XII) chain	COL12A1	25.8976	25.4766	26.0061	26.5114	26.6218	26.9212	0.0116978	0.079451	-0.891406		15	21	20	39	39	51	21	20	25	31	29	30	30	14.8	14.8	14.8	333.14	3063	3063	65.666	By MS/MS	By MS/MS	By MS/MS	By MS/MS	By MS/MS	By MS/MS
P51636	P51636	2	2	2	Caveolin-2	CAV2	>sp|P51636|CAV2_HUMAN Caveolin-2 OS=Homo sapiens GN=CAV2 PE=1 SV=2	1	2	2	2	Caveolin-2	CAV2	27.594	27.5082	28.0713	28.9726	28.53	28.3224	0.027191	0.0970947	-0.883827		2	1	2	1	2	3	1	2	2	2	1	2	2	18.5	18.5	18.5	18.291	162	162	3.4971	By MS/MS	By MS/MS	By MS/MS	By MS/MS	By MS/MS	By MS/MS
A4D2G3	A4D2G3	1	1	1	Olfactory receptor 2A25	OR2A25	>sp|A4D2G3|O2A25_HUMAN Olfactory receptor 2A25 OS=Homo sapiens GN=OR2A25 PE=2 SV=2	1	1	1	1	Olfactory receptor 2A25	OR2A25	21.7413	24.3742	22.369	24.6537	24.2937	22.1848	0.469579	0.438184	-0.882579		0	3	0	1	4	0	1	1	1	1	1	1	1	4.2	4.2	4.2	34.605	310	310	-2	By matching	By MS/MS	By matching	By MS/MS	By MS/MS	By matching
P61952	P61952	1	1	1	Guanine nucleotide-binding protein G(I)/G(S)/G(O) subunit gamma-11	GNG11	>sp|P61952|GBG11_HUMAN Guanine nucleotide-binding protein G(I)/G(S)/G(O) subunit gamma-11 OS=Homo sapiens GN=GNG11 PE=1 SV=1	1	1	1	1	Guanine nucleotide-binding protein G(I)/G(S)/G(O) subunit gamma-11	GNG11	24.4702	25.757	23.8578	25.8398	25.4172	25.469	0.200706	0.223143	-0.880317		0	1	0	3	1	1	1	1	1	1	1	1	1	17.8	17.8	17.8	8.4807	73	73	2.5986	By matching	By MS/MS	By matching	By MS/MS	By MS/MS	By MS/MS
Q6NUK4	Q6NUK4	4	4	4	Receptor expression-enhancing protein 3	REEP3	>sp|Q6NUK4|REEP3_HUMAN Receptor expression-enhancing protein 3 OS=Homo sapiens GN=REEP3 PE=1 SV=1	1	4	4	4	Receptor expression-enhancing protein 3	REEP3	26.9713	26.8058	26.6078	28.3971	27.0508	27.5764	0.0958813	0.154394	-0.879859		6	2	5	3	7	7	3	4	4	3	3	3	3	22.4	22.4	22.4	29.264	255	255	4.7148	By MS/MS	By MS/MS	By MS/MS	By MS/MS	By MS/MS	By MS/MS
Q9Y496;O15066	Q9Y496	3;1	3;1	3;1	Kinesin-like protein KIF3A	KIF3A	>sp|Q9Y496|KIF3A_HUMAN Kinesin-like protein KIF3A OS=Homo sapiens GN=KIF3A PE=1 SV=4	2	3	3	3	Kinesin-like protein KIF3A	KIF3A	26.9583	27.3218	24.975	27.9745	26.9572	26.9534	0.337113	0.319397	-0.876664		0	2	0	1	0	0	2	3	3	3	3	2	2	5.9	5.9	5.9	80.04	699	699;747	2.7213	By matching	By MS/MS	By matching	By MS/MS	By matching	By matching
O14920	O14920	3	3	3	Inhibitor of nuclear factor kappa-B kinase subunit beta	IKBKB	>sp|O14920|IKKB_HUMAN Inhibitor of nuclear factor kappa-B kinase subunit beta OS=Homo sapiens GN=IKBKB PE=1 SV=1	1	3	3	3	Inhibitor of nuclear factor kappa-B kinase subunit beta	IKBKB	20.6017	21.3062	21.5037	21.9636	21.9207	22.1053	0.037077	0.117541	-0.859362		0	1	3	6	5	5	1	3	3	3	3	3	3	3.7	3.7	3.7	86.563	756	756	3.0021	By matching	By MS/MS	By MS/MS	By MS/MS	By MS/MS	By MS/MS
Q9P2N6	Q9P2N6	1	1	1	KAT8 regulatory NSL complex subunit 3	KANSL3	>sp|Q9P2N6|KANL3_HUMAN KAT8 regulatory NSL complex subunit 3 OS=Homo sapiens GN=KANSL3 PE=1 SV=2	1	1	1	1	KAT8 regulatory NSL complex subunit 3	KANSL3	18.4458	18.8329	18.4881	19.496	19.2864	19.5298	0.00418118	0.0696	-0.848461		1	0	1	0	0	0	1	1	1	1	1	1	1	1.5	1.5	1.5	95.991	904	904	2.151	By MS/MS	By matching	By MS/MS	By matching	By matching	By matching
P80723	P80723	2	2	2	Brain acid soluble protein 1	BASP1	>sp|P80723|BASP1_HUMAN Brain acid soluble protein 1 OS=Homo sapiens GN=BASP1 PE=1 SV=2	1	2	2	2	Brain acid soluble protein 1	BASP1	23.2487	24.1924	22.1806	24.5917	23.8173	23.7378	0.259904	0.26558	-0.841684		1	2	1	2	2	2	2	2	2	2	2	2	2	16.7	16.7	16.7	22.693	227	227	5.5263	By MS/MS	By MS/MS	By MS/MS	By MS/MS	By MS/MS	By MS/MS
Q9Y2Y0	Q9Y2Y0	4	4	4	ADP-ribosylation factor-like protein 2-binding protein	ARL2BP	>sp|Q9Y2Y0|AR2BP_HUMAN ADP-ribosylation factor-like protein 2-binding protein OS=Homo sapiens GN=ARL2BP PE=1 SV=1	1	4	4	4	ADP-ribosylation factor-like protein 2-binding protein	ARL2BP	27.6042	27.4991	27.2349	28.4456	28.1116	28.2964	0.00459038	0.0711515	-0.838436		8	2	4	6	6	8	4	4	4	4	4	4	4	17.8	17.8	17.8	18.822	163	163	8.2477	By MS/MS	By MS/MS	By MS/MS	By MS/MS	By MS/MS	By MS/MS
P35443;P49747	P35443;P49747	3;2	1;0	1;0	Thrombospondin-4;Cartilage oligomeric matrix protein	THBS4;COMP	>sp|P35443|TSP4_HUMAN Thrombospondin-4 OS=Homo sapiens GN=THBS4 PE=1 SV=2;>sp|P49747|COMP_HUMAN Cartilage oligomeric matrix protein OS=Homo sapiens GN=COMP PE=1 SV=2	2	3	1	1	Thrombospondin-4;Cartilage oligomeric matrix protein	THBS4;COMP	19.8412	21.2922	19.6943	21.3858	20.8479	21.0217	0.204218	0.234768	-0.809262		0	0	0	1	0	0	0	1	0	1	1	1	1	3.9	1.5	1.5	105.87	961	961;757	1.5176	By matching	By matching	By matching	By MS/MS	By matching	By matching
P05114	P05114	1	1	1	Non-histone chromosomal protein HMG-14	HMGN1	>sp|P05114|HMGN1_HUMAN Non-histone chromosomal protein HMG-14 OS=Homo sapiens GN=HMGN1 PE=1 SV=3	1	1	1	1	Non-histone chromosomal protein HMG-14	HMGN1	23.6862	23.3917	23.4065	23.8986	23.9301	25.1301	0.118757	0.174157	-0.824803		0	0	0	0	0	1	1	1	1	1	1	1	1	13	13	13	10.659	100	100	2.3818	By matching	By matching	By matching	By matching	By matching	By MS/MS
Q8WW01	Q8WW01	3	3	3	tRNA-splicing endonuclease subunit Sen15	TSEN15	>sp|Q8WW01|SEN15_HUMAN tRNA-splicing endonuclease subunit Sen15 OS=Homo sapiens GN=TSEN15 PE=1 SV=1	1	3	3	3	tRNA-splicing endonuclease subunit Sen15	TSEN15	26.2099	25.6676	25.7905	26.8855	26.8713	26.3577	0.0269525	0.108305	-0.815496		9	9	9	7	5	14	3	3	3	3	2	2	2	23.4	23.4	23.4	18.641	171	171	18.889	By MS/MS	By MS/MS	By MS/MS	By MS/MS	By MS/MS	By MS/MS
O43772	O43772	7	7	7	Mitochondrial carnitine/acylcarnitine carrier protein	SLC25A20	>sp|O43772|MCAT_HUMAN Mitochondrial carnitine/acylcarnitine carrier protein OS=Homo sapiens GN=SLC25A20 PE=1 SV=1	1	7	7	7	Mitochondrial carnitine/acylcarnitine carrier protein	SLC25A20	27.4878	27.4233	27.4395	28.5273	28.1343	28.1102	0.00410597	0.0803333	-0.807103		15	9	6	9	10	12	7	7	7	7	7	7	7	20.6	20.6	20.6	32.943	301	301	7.7549	By MS/MS	By MS/MS	By MS/MS	By MS/MS	By MS/MS	By MS/MS
Q969N2	Q969N2	7	7	7	GPI transamidase component PIG-T	PIGT	>sp|Q969N2|PIGT_HUMAN GPI transamidase component PIG-T OS=Homo sapiens GN=PIGT PE=1 SV=1	1	7	7	7	GPI transamidase component PIG-T	PIGT	25.8485	25.7351	25.412	26.381	26.6269	26.3382	0.00783815	0.0822857	-0.783466		4	5	4	9	9	4	5	5	5	7	6	6	6	14.9	14.9	14.9	65.699	578	578	30.64	By MS/MS	By MS/MS	By MS/MS	By MS/MS	By MS/MS	By MS/MS
Q6P1R3	Q6P1R3	1	1	1	Myb/SANT-like DNA-binding domain-containing protein 2	MSANTD2	>sp|Q6P1R3|MSD2_HUMAN Myb/SANT-like DNA-binding domain-containing protein 2 OS=Homo sapiens GN=MSANTD2 PE=1 SV=1	1	1	1	1	Myb/SANT-like DNA-binding domain-containing protein 2	MSANTD2	18.7513	18.5849	18.5626	19.0804	19.6079	19.5604	0.0118384	0.0756842	-0.783296		0	0	0	0	2	1	1	1	1	1	1	1	1	2.9	2.9	2.9	61.319	559	559	18.635	By matching	By matching	By matching	By matching	By MS/MS	By MS/MS
Q9Y248	Q9Y248	2	2	2	DNA replication complex GINS protein PSF2	GINS2	>sp|Q9Y248|PSF2_HUMAN DNA replication complex GINS protein PSF2 OS=Homo sapiens GN=GINS2 PE=1 SV=1	1	2	2	2	DNA replication complex GINS protein PSF2	GINS2	22.6905	22.8036	22.82	23.4326	23.8176	23.4005	0.00511866	0.0765333	-0.77887		1	2	0	2	2	2	2	2	2	2	1	2	2	16.8	16.8	16.8	21.427	185	185	2.8599	By MS/MS	By MS/MS	By matching	By MS/MS	By MS/MS	By MS/MS
Q8N4Q1	Q8N4Q1	2	2	2	Mitochondrial intermembrane space import and assembly protein 40	CHCHD4	>sp|Q8N4Q1|MIA40_HUMAN Mitochondrial intermembrane space import and assembly protein 40 OS=Homo sapiens GN=CHCHD4 PE=1 SV=1	1	2	2	2	Mitochondrial intermembrane space import and assembly protein 40	CHCHD4	25.4595	24.7474	24.6566	25.8943	25.4329	25.8506	0.0582095	0.142057	-0.771435		2	0	1	3	4	6	2	2	2	2	2	2	2	29.6	29.6	29.6	15.996	142	142	4.6874	By MS/MS	By matching	By MS/MS	By MS/MS	By MS/MS	By MS/MS
Q86TS9	Q86TS9	1	1	1	39S ribosomal protein L52, mitochondrial	MRPL52	>sp|Q86TS9|RM52_HUMAN 39S ribosomal protein L52, mitochondrial OS=Homo sapiens GN=MRPL52 PE=1 SV=2	1	1	1	1	39S ribosomal protein L52, mitochondrial	MRPL52	23.3617	23.8662	22.2295	24.5011	24.0314	23.2241	0.277984	0.289682	-0.76637		0	2	0	2	2	1	1	1	1	1	1	1	1	26.8	26.8	26.8	13.664	123	123	7.1645	By matching	By MS/MS	By matching	By MS/MS	By MS/MS	By MS/MS
Q9BY76	Q9BY76	1	1	1	Angiopoietin-related protein 4	ANGPTL4	>sp|Q9BY76|ANGL4_HUMAN Angiopoietin-related protein 4 OS=Homo sapiens GN=ANGPTL4 PE=1 SV=2	1	1	1	1	Angiopoietin-related protein 4	ANGPTL4	20.5656	20.0681	19.3025	19.6887	21.1951	21.3386	0.301532	0.308482	-0.762063		0	0	0	0	1	2	1	0	1	1	1	1	1	5.4	5.4	5.4	45.214	406	406	3.3642	By matching	By matching	By matching	By matching	By MS/MS	By MS/MS
P15313	P15313	5	1	1	V-type proton ATPase subunit B, kidney isoform	ATP6V1B1	>sp|P15313|VATB1_HUMAN V-type proton ATPase subunit B, kidney isoform OS=Homo sapiens GN=ATP6V1B1 PE=1 SV=3	1	5	1	1	V-type proton ATPase subunit B, kidney isoform	ATP6V1B1	20.868	20.5912	20.7413	21.5059	21.2665	21.704	0.00713372	0.0798644	-0.758621		0	0	1	0	1	0	1	1	1	1	1	1	1	16.2	5.1	5.1	56.832	513	513	-2	By matching	By matching	By MS/MS	By matching	By MS/MS	By matching
Q7Z422	Q7Z422	5	5	5	SUZ domain-containing protein 1	SZRD1	>sp|Q7Z422|SZRD1_HUMAN SUZ domain-containing protein 1 OS=Homo sapiens GN=SZRD1 PE=1 SV=1	1	5	5	5	SUZ domain-containing protein 1	SZRD1	27.1275	26.9508	27.1281	27.9922	27.5568	27.9222	0.006867	0.0826667	-0.754929		7	3	4	7	6	8	5	5	5	5	5	5	5	61.2	61.2	61.2	16.997	152	152	12.468	By MS/MS	By MS/MS	By MS/MS	By MS/MS	By MS/MS	By MS/MS
O00625	O00625	14	14	14	Pirin	PIR	>sp|O00625|PIR_HUMAN Pirin OS=Homo sapiens GN=PIR PE=1 SV=1	1	14	14	14	Pirin	PIR	30.6568	30.7856	31.0893	31.2307	31.6713	31.8931	0.031765	0.11905	-0.754438		48	38	40	44	32	33	14	14	14	14	14	13	13	42.4	42.4	42.4	32.113	290	290	99.542	By MS/MS	By MS/MS	By MS/MS	By MS/MS	By MS/MS	By MS/MS
Q9Y3D5	Q9Y3D5	1	1	1	28S ribosomal protein S18c, mitochondrial	MRPS18C	>sp|Q9Y3D5|RT18C_HUMAN 28S ribosomal protein S18c, mitochondrial OS=Homo sapiens GN=MRPS18C PE=1 SV=1	1	1	1	1	28S ribosomal protein S18c, mitochondrial	MRPS18C	24.6247	24.5537	23.9213	25.2581	25.3101	24.7814	0.0552085	0.140729	-0.750006		0	0	0	2	2	1	1	1	1	1	1	1	1	12.7	12.7	12.7	15.85	142	142	1.3833	By matching	By matching	By matching	By MS/MS	By MS/MS	By MS/MS
O95498	O95498	1	1	1	Vascular non-inflammatory molecule 2	VNN2	>sp|O95498|VNN2_HUMAN Vascular non-inflammatory molecule 2 OS=Homo sapiens GN=VNN2 PE=1 SV=3	1	1	1	1	Vascular non-inflammatory molecule 2	VNN2	22.674	22.8352	22.6447	23.7633	23.9173	22.7194	0.120794	0.181866	-0.748662		0	0	0	4	1	0	1	1	1	1	1	1	1	2.7	2.7	2.7	58.502	520	520	2.1222	By MS/MS	By matching	By matching	By MS/MS	By MS/MS	By matching
P13995	P13995	6	6	6	Bifunctional methylenetetrahydrofolate dehydrogenase/cyclohydrolase, mitochondrial;NAD-dependent methylenetetrahydrofolate dehydrogenase;Methenyltetrahydrofolate cyclohydrolase	MTHFD2	>sp|P13995|MTDC_HUMAN Bifunctional methylenetetrahydrofolate dehydrogenase/cyclohydrolase, mitochondrial OS=Homo sapiens GN=MTHFD2 PE=1 SV=2	1	6	6	6	Bifunctional methylenetetrahydrofolate dehydrogenase/cyclohydrolase, mitochondrial;NAD-dependent methylenetetrahydrofolate dehydrogenase;Methenyltetrahydrofolate cyclohydrolase	MTHFD2	26.6339	26.1452	26.4043	26.8229	27.3429	27.2531	0.02521	0.117916	-0.745145		3	3	1	3	8	11	5	5	5	6	6	6	6	33.1	33.1	33.1	37.895	350	350	44.911	By MS/MS	By MS/MS	By MS/MS	By MS/MS	By MS/MS	By MS/MS
P00374;Q86XF0	P00374	6;2	6;2	6;2	Dihydrofolate reductase	DHFR	>sp|P00374|DYR_HUMAN Dihydrofolate reductase OS=Homo sapiens GN=DHFR PE=1 SV=2	2	6	6	6	Dihydrofolate reductase	DHFR	28.9402	28.9879	28.9975	29.6102	29.7928	29.697	0.000200291	0.0544	-0.724833		18	7	13	6	13	15	6	5	6	6	6	6	6	44.4	44.4	44.4	21.452	187	187;187	33.939	By MS/MS	By MS/MS	By MS/MS	By MS/MS	By MS/MS	By MS/MS
O95865	O95865	12	11	11	N(G),N(G)-dimethylarginine dimethylaminohydrolase 2	DDAH2	>sp|O95865|DDAH2_HUMAN N(G),N(G)-dimethylarginine dimethylaminohydrolase 2 OS=Homo sapiens GN=DDAH2 PE=1 SV=1	1	12	11	11	N(G),N(G)-dimethylarginine dimethylaminohydrolase 2	DDAH2	31.8756	31.8625	31.9502	32.636	32.6263	32.5806	2.40076e-05	0.0346667	-0.71824	+	55	41	44	42	50	53	11	11	11	11	11	11	11	47	44.2	44.2	29.644	285	285	115.49	By MS/MS	By MS/MS	By MS/MS	By MS/MS	By MS/MS	By MS/MS
Q9NVA1	Q9NVA1	3	3	3	Ubiquinol-cytochrome-c reductase complex assembly factor 1	UQCC1	>sp|Q9NVA1|UQCC1_HUMAN Ubiquinol-cytochrome-c reductase complex assembly factor 1 OS=Homo sapiens GN=UQCC1 PE=1 SV=3	1	3	3	3	Ubiquinol-cytochrome-c reductase complex assembly factor 1	UQCC1	25.6382	25.6537	26.2568	26.7079	26.9	26.0549	0.0974044	0.17351	-0.704701		15	9	13	6	5	10	3	3	3	3	3	3	3	13.4	13.4	13.4	34.6	299	299	94.062	By MS/MS	By MS/MS	By MS/MS	By MS/MS	By MS/MS	By MS/MS
P55210	P55210	9	9	9	Caspase-7;Caspase-7 subunit p20;Caspase-7 subunit p11	CASP7	>sp|P55210|CASP7_HUMAN Caspase-7 OS=Homo sapiens GN=CASP7 PE=1 SV=1	1	9	9	9	Caspase-7;Caspase-7 subunit p20;Caspase-7 subunit p11	CASP7	28.7395	29.0314	29.1039	29.5303	29.6789	29.7761	0.00602543	0.0779077	-0.703464		19	19	17	23	17	15	8	8	8	9	8	9	9	32.3	32.3	32.3	34.276	303	303	82.875	By MS/MS	By MS/MS	By MS/MS	By MS/MS	By MS/MS	By MS/MS
Q8N511	Q8N511	6	6	6	Transmembrane protein 199	TMEM199	>sp|Q8N511|TM199_HUMAN Transmembrane protein 199 OS=Homo sapiens GN=TMEM199 PE=1 SV=1	1	6	6	6	Transmembrane protein 199	TMEM199	28.3889	28.183	27.8674	28.7108	28.9103	28.9282	0.0135418	0.0964948	-0.703325		8	3	5	8	6	9	3	5	6	5	4	5	5	25.5	25.5	25.5	23.13	208	208	5.0931	By MS/MS	By MS/MS	By MS/MS	By MS/MS	By MS/MS	By MS/MS
Q8IWR1	Q8IWR1	2	2	2	Tripartite motif-containing protein 59	TRIM59	>sp|Q8IWR1|TRI59_HUMAN Tripartite motif-containing protein 59 OS=Homo sapiens GN=TRIM59 PE=1 SV=1	1	2	2	2	Tripartite motif-containing protein 59	TRIM59	23.0781	22.9281	22.8648	23.5581	23.6435	23.7715	0.00138181	0.069125	-0.700733		0	0	0	3	2	1	1	1	1	2	1	1	1	9.7	9.7	9.7	47.113	403	403	7.2041	By matching	By matching	By matching	By MS/MS	By MS/MS	By MS/MS
P29218	P29218	10	10	10	Inositol monophosphatase 1	IMPA1	>sp|P29218|IMPA1_HUMAN Inositol monophosphatase 1 OS=Homo sapiens GN=IMPA1 PE=1 SV=1	1	10	10	10	Inositol monophosphatase 1	IMPA1	30.2044	30.2608	30.4487	31.1258	30.8993	30.9905	0.00209856	0.0781	-0.700553		13	20	25	14	29	27	10	10	10	10	10	10	10	36.1	36.1	36.1	30.188	277	277	114.05	By MS/MS	By MS/MS	By MS/MS	By MS/MS	By MS/MS	By MS/MS
Q96G01	Q96G01	4	2	2	Protein bicaudal D homolog 1	BICD1	>sp|Q96G01|BICD1_HUMAN Protein bicaudal D homolog 1 OS=Homo sapiens GN=BICD1 PE=1 SV=3	1	4	2	2	Protein bicaudal D homolog 1	BICD1	20.485	20.8923	20.8443	21.8506	21.258	21.2141	0.0444628	0.142151	-0.700364		0	0	0	2	1	1	1	1	1	1	1	2	2	4.6	2.6	2.6	110.75	975	975	5.8525	By matching	By matching	By matching	By MS/MS	By MS/MS	By MS/MS
Q8IV48	Q8IV48	1	1	1	3-5 exoribonuclease 1	ERI1	>sp|Q8IV48|ERI1_HUMAN 3-5 exoribonuclease 1 OS=Homo sapiens GN=ERI1 PE=1 SV=3	1	1	1	1	3-5 exoribonuclease 1	ERI1	22.9377	22.6596	22.4436	23.482	23.4869	23.1676	0.0171176	0.112259	-0.698513		2	1	2	2	2	3	1	1	1	1	1	1	1	4.3	4.3	4.3	40.063	349	349	4.4284	By MS/MS	By MS/MS	By MS/MS	By MS/MS	By MS/MS	By MS/MS
Q9UJY5	Q9UJY5	2	2	2	ADP-ribosylation factor-binding protein GGA1	GGA1	>sp|Q9UJY5|GGA1_HUMAN ADP-ribosylation factor-binding protein GGA1 OS=Homo sapiens GN=GGA1 PE=1 SV=1	1	2	2	2	ADP-ribosylation factor-binding protein GGA1	GGA1	24.9524	24.7266	24.603	25.3223	25.8294	25.2137	0.0322215	0.125687	-0.694482		3	3	2	1	1	1	2	1	2	2	2	2	2	4.2	4.2	4.2	70.383	639	639	2.3146	By MS/MS	By MS/MS	By MS/MS	By MS/MS	By MS/MS	By MS/MS
Q8N357	Q8N357	2	2	2	Solute carrier family 35 member F6	SLC35F6	>sp|Q8N357|S35F6_HUMAN Solute carrier family 35 member F6 OS=Homo sapiens GN=SLC35F6 PE=1 SV=1	1	2	2	2	Solute carrier family 35 member F6	SLC35F6	26.3004	27.6716	26.378	27.7115	27.3362	27.3796	0.206875	0.251695	-0.692404		2	2	4	3	4	2	2	1	2	1	1	1	1	8.9	8.9	8.9	40.214	371	371	5.0471	By MS/MS	By MS/MS	By MS/MS	By MS/MS	By MS/MS	By MS/MS
P27707	P27707	6	6	6	Deoxycytidine kinase	DCK	>sp|P27707|DCK_HUMAN Deoxycytidine kinase OS=Homo sapiens GN=DCK PE=1 SV=1	1	6	6	6	Deoxycytidine kinase	DCK	27.9322	28.054	28.2628	28.8389	28.7346	28.7459	0.00249371	0.0748696	-0.690131		4	7	9	8	7	9	6	6	6	6	6	6	6	18.1	18.1	18.1	30.518	260	260	12.717	By MS/MS	By MS/MS	By MS/MS	By MS/MS	By MS/MS	By MS/MS
O14925;Q5SRD1	O14925;Q5SRD1	5;5	5;5	5;5	Mitochondrial import inner membrane translocase subunit Tim23;Putative mitochondrial import inner membrane translocase subunit Tim23B	TIMM23;TIMM23B	>sp|O14925|TIM23_HUMAN Mitochondrial import inner membrane translocase subunit Tim23 OS=Homo sapiens GN=TIMM23 PE=1 SV=1;>sp|Q5SRD1|TI23B_HUMAN Putative mitochondrial import inner membrane translocase subunit Tim23B OS=Homo sapiens GN=TIMM23B PE=5 SV=2	2	5	5	5	Mitochondrial import inner membrane translocase subunit Tim23;Putative mitochondrial import inner membrane translocase subunit Tim23B	TIMM23;TIMM23B	27.1906	27.2763	27.6371	28.5752	28.3187	27.2696	0.179209	0.235351	-0.686534		8	6	8	9	10	6	4	5	5	3	4	4	4	28.7	28.7	28.7	21.943	209	209;257	53.96	By MS/MS	By MS/MS	By MS/MS	By MS/MS	By MS/MS	By MS/MS
Q0VAA2	Q0VAA2	1	1	1	Leucine-rich repeat-containing protein 74	LRRC74	>sp|Q0VAA2|LR74A_HUMAN Leucine-rich repeat-containing protein 74A OS=Homo sapiens GN=LRRC74A PE=2 SV=2	1	1	1	1	Leucine-rich repeat-containing protein 74	LRRC74	23.0922	22.9521	23.0479	23.9711	23.854	23.3253	0.0277636	0.122513	-0.686047		0	1	0	1	1	0	1	1	1	1	1	1	1	3.5	3.5	3.5	54.534	488	488	-2	By matching	By MS/MS	By matching	By MS/MS	By MS/MS	By matching
Q9BXJ9	Q9BXJ9	31	31	26	N-alpha-acetyltransferase 15, NatA auxiliary subunit	NAA15	>sp|Q9BXJ9|NAA15_HUMAN N-alpha-acetyltransferase 15, NatA auxiliary subunit OS=Homo sapiens GN=NAA15 PE=1 SV=1	1	31	31	26	N-alpha-acetyltransferase 15, NatA auxiliary subunit	NAA15	26.7528	26.8509	27.0212	27.4467	27.5122	27.7148	0.00371863	0.0837818	-0.682964		34	45	52	49	44	56	25	28	25	26	29	29	24	36.4	36.4	30.9	101.27	866	866	93.372	By MS/MS	By MS/MS	By MS/MS	By MS/MS	By MS/MS	By MS/MS
Q9H944	Q9H944	3	3	3	Mediator of RNA polymerase II transcription subunit 20	MED20	>sp|Q9H944|MED20_HUMAN Mediator of RNA polymerase II transcription subunit 20 OS=Homo sapiens GN=MED20 PE=1 SV=1	1	3	3	3	Mediator of RNA polymerase II transcription subunit 20	MED20	26.3512	26.7407	26.956	27.8626	27.3856	26.8457	0.11766	0.187724	-0.681942		6	6	10	5	3	7	3	3	3	3	3	3	3	19.8	19.8	19.8	23.222	212	212	15.573	By MS/MS	By MS/MS	By MS/MS	By MS/MS	By MS/MS	By MS/MS
Q9H910	Q9H910	4	4	3	Hematological and neurological expressed 1-like protein	HN1L	>sp|Q9H910|HN1L_HUMAN Hematological and neurological expressed 1-like protein OS=Homo sapiens GN=HN1L PE=1 SV=1	1	4	4	3	Hematological and neurological expressed 1-like protein	HN1L	26.2473	26.2644	26.5429	27.0496	26.4566	27.5923	0.116915	0.187148	-0.681326		2	7	4	2	4	4	3	3	3	3	3	3	3	29.5	29.5	23.7	20.063	190	190	37.056	By MS/MS	By MS/MS	By MS/MS	By MS/MS	By MS/MS	By MS/MS
O15020	O15020	11	4	4	Spectrin beta chain, non-erythrocytic 2	SPTBN2	>sp|O15020|SPTN2_HUMAN Spectrin beta chain, non-erythrocytic 2 OS=Homo sapiens GN=SPTBN2 PE=1 SV=3	1	11	4	4	Spectrin beta chain, non-erythrocytic 2	SPTBN2	23.1387	23.3931	22.8297	24.0217	23.9287	23.4464	0.0483493	0.146584	-0.678439		0	0	3	1	3	3	0	1	3	2	2	3	3	5.9	2.8	2.8	271.32	2390	2390	5.408	By matching	By matching	By MS/MS	By MS/MS	By MS/MS	By MS/MS
Q14676	Q14676	2	2	2	Mediator of DNA damage checkpoint protein 1	MDC1	>sp|Q14676|MDC1_HUMAN Mediator of DNA damage checkpoint protein 1 OS=Homo sapiens GN=MDC1 PE=1 SV=3	1	2	2	2	Mediator of DNA damage checkpoint protein 1	MDC1	20.0363	19.9888	20.4538	20.7361	20.6348	21.1318	0.0333251	0.131182	-0.674552		0	0	1	3	1	1	1	2	2	2	2	2	2	1.7	1.7	1.7	226.66	2089	2089	4.1476	By matching	By matching	By MS/MS	By MS/MS	By MS/MS	By MS/MS
P46013	P46013	8	8	8	Antigen KI-67	MKI67	>sp|P46013|KI67_HUMAN Antigen KI-67 OS=Homo sapiens GN=MKI67 PE=1 SV=2	1	8	8	8	Antigen KI-67	MKI67	28.0178	27.3485	27.498	28.7518	27.7686	28.3585	0.127776	0.196052	-0.671542		1	0	1	6	3	5	5	4	5	8	6	7	7	3.8	3.8	3.8	358.69	3256	3256	1.3487	By MS/MS	By matching	By MS/MS	By MS/MS	By MS/MS	By MS/MS
Q9NV35	Q9NV35	1	1	1	Probable 8-oxo-dGTP diphosphatase NUDT15	NUDT15	>sp|Q9NV35|NUD15_HUMAN Probable 8-oxo-dGTP diphosphatase NUDT15 OS=Homo sapiens GN=NUDT15 PE=1 SV=1	1	1	1	1	Probable 8-oxo-dGTP diphosphatase NUDT15	NUDT15	22.2715	22.0768	22.251	22.5973	22.5555	23.4566	0.0893301	0.173773	-0.670046		1	0	0	0	1	1	1	1	1	1	1	1	1	8.5	8.5	8.5	18.609	164	164	1.5259	By MS/MS	By matching	By matching	By matching	By MS/MS	By MS/MS
Q9BQ52	Q9BQ52	9	9	9	Zinc phosphodiesterase ELAC protein 2	ELAC2	>sp|Q9BQ52|RNZ2_HUMAN Zinc phosphodiesterase ELAC protein 2 OS=Homo sapiens GN=ELAC2 PE=1 SV=2	1	9	9	9	Zinc phosphodiesterase ELAC protein 2	ELAC2	23.5387	23.3348	23.4299	23.9675	23.9156	24.4271	0.0180131	0.118512	-0.6689		3	4	5	5	6	6	5	6	6	8	6	9	9	14.9	14.9	14.9	92.218	826	826	14.757	By MS/MS	By MS/MS	By MS/MS	By MS/MS	By MS/MS	By MS/MS
P62491	P62491	15	2	2	Ras-related protein Rab-11A	RAB11A	>sp|P62491|RB11A_HUMAN Ras-related protein Rab-11A OS=Homo sapiens GN=RAB11A PE=1 SV=3	1	15	2	2	Ras-related protein Rab-11A	RAB11A	28.7977	28.8287	29.3738	30.0287	29.8159	29.1575	0.107031	0.184715	-0.66728		48	44	51	28	38	40	2	2	2	2	2	2	2	62	11.6	11.6	24.393	216	216	16.776	By MS/MS	By MS/MS	By MS/MS	By MS/MS	By MS/MS	By MS/MS
Q9UK45	Q9UK45	1	1	1	U6 snRNA-associated Sm-like protein LSm7	LSM7	>sp|Q9UK45|LSM7_HUMAN U6 snRNA-associated Sm-like protein LSm7 OS=Homo sapiens GN=LSM7 PE=1 SV=1	1	1	1	1	U6 snRNA-associated Sm-like protein LSm7	LSM7	22.6755	22.7333	21.8148	22.0751	23.6921	23.4491	0.31925	0.326815	-0.66422		0	1	0	0	5	1	1	1	1	1	1	1	1	24.3	24.3	24.3	11.602	103	103	9.12	By matching	By MS/MS	By matching	By matching	By MS/MS	By MS/MS
P05997	P05997	5	5	5	Collagen alpha-2(V) chain	COL5A2	>sp|P05997|CO5A2_HUMAN Collagen alpha-2(V) chain OS=Homo sapiens GN=COL5A2 PE=1 SV=3	1	5	5	5	Collagen alpha-2(V) chain	COL5A2	22.4468	22.0093	22.0714	22.6376	22.4229	23.4495	0.124819	0.195773	-0.660844		6	5	1	4	3	4	4	4	3	3	3	4	4	5.8	5.8	5.8	144.91	1499	1499	15.068	By MS/MS	By MS/MS	By MS/MS	By MS/MS	By MS/MS	By MS/MS
Q9UII2	Q9UII2	2	2	2	ATPase inhibitor, mitochondrial	ATPIF1	>sp|Q9UII2|ATIF1_HUMAN ATPase inhibitor, mitochondrial OS=Homo sapiens GN=ATPIF1 PE=1 SV=1	1	2	2	2	ATPase inhibitor, mitochondrial	ATPIF1	27.7178	27.8602	26.7361	28.1597	28.0633	28.0721	0.13613	0.202212	-0.660348		1	3	1	1	1	1	2	2	1	2	2	2	2	17.9	17.9	17.9	12.249	106	106	2.2958	By MS/MS	By MS/MS	By MS/MS	By MS/MS	By MS/MS	By MS/MS
O95147	O95147	2	2	2	Dual specificity protein phosphatase 14	DUSP14	>sp|O95147|DUS14_HUMAN Dual specificity protein phosphatase 14 OS=Homo sapiens GN=DUSP14 PE=1 SV=1	1	2	2	2	Dual specificity protein phosphatase 14	DUSP14	23.5334	22.9106	24.0749	24.4083	24.1397	23.9405	0.144485	0.211004	-0.656544		2	0	2	1	2	2	2	2	2	1	1	2	2	21.2	21.2	21.2	22.255	198	198	5.3137	By MS/MS	By matching	By MS/MS	By MS/MS	By MS/MS	By MS/MS
P27658	P27658	3	3	3	Collagen alpha-1(VIII) chain;Vastatin	COL8A1	>sp|P27658|CO8A1_HUMAN Collagen alpha-1(VIII) chain OS=Homo sapiens GN=COL8A1 PE=1 SV=2	1	3	3	3	Collagen alpha-1(VIII) chain;Vastatin	COL8A1	25.7668	25.6439	25.7986	26.4626	26.4552	26.2609	0.00126895	0.0809756	-0.656432		5	6	5	12	10	10	2	2	2	3	2	3	3	5	5	5	73.363	744	744	4.2252	By MS/MS	By MS/MS	By MS/MS	By MS/MS	By MS/MS	By MS/MS
Q9UQN3	Q9UQN3	2	2	2	Charged multivesicular body protein 2b	CHMP2B	>sp|Q9UQN3|CHM2B_HUMAN Charged multivesicular body protein 2b OS=Homo sapiens GN=CHMP2B PE=1 SV=1	1	2	2	2	Charged multivesicular body protein 2b	CHMP2B	28.7043	28.7755	29.2582	29.2812	29.8129	29.602	0.048579	0.154329	-0.65269		1	2	1	1	2	2	2	2	2	2	2	2	2	8.5	8.5	8.5	23.906	213	213	7.1109	By MS/MS	By MS/MS	By MS/MS	By MS/MS	By MS/MS	By MS/MS
Q5MIZ7	Q5MIZ7	1	1	1	Serine/threonine-protein phosphatase 4 regulatory subunit 3B	SMEK2	>sp|Q5MIZ7|P4R3B_HUMAN Serine/threonine-protein phosphatase 4 regulatory subunit 3B OS=Homo sapiens GN=PPP4R3B PE=1 SV=2	1	1	1	1	Serine/threonine-protein phosphatase 4 regulatory subunit 3B	SMEK2	17.4191	17.8426	18.1697	17.7943	19.6935	17.8808	0.380786	0.385119	-0.645742		0	0	0	0	1	0	1	0	1	1	1	1	1	2.2	2.2	2.2	97.457	849	849	1.8653	By matching	By matching	By matching	By matching	By MS/MS	By matching
P60006	P60006	2	2	2	Anaphase-promoting complex subunit 15	ANAPC15	>sp|P60006|APC15_HUMAN Anaphase-promoting complex subunit 15 OS=Homo sapiens GN=ANAPC15 PE=1 SV=1	1	2	2	2	Anaphase-promoting complex subunit 15	ANAPC15	23.7779	23.6619	23.4083	24.1916	24.3484	24.2445	0.00550649	0.0818272	-0.645458		7	3	4	2	5	4	1	1	1	1	2	1	1	9.1	9.1	9.1	14.281	121	121	1.6344	By MS/MS	By MS/MS	By MS/MS	By MS/MS	By MS/MS	By MS/MS
Q8IWU6	Q8IWU6	1	1	1	Extracellular sulfatase Sulf-1	SULF1	>sp|Q8IWU6|SULF1_HUMAN Extracellular sulfatase Sulf-1 OS=Homo sapiens GN=SULF1 PE=1 SV=1	1	1	1	1	Extracellular sulfatase Sulf-1	SULF1	20.1322	19.8991	19.6943	20.5665	20.4178	20.5547	0.0110679	0.119145	-0.604511		0	0	0	1	0	0	1	0	0	1	1	1	1	1.5	1.5	1.5	101.03	871	871	3.0878	By matching	By matching	By matching	By MS/MS	By matching	By matching
Q9BQ61	Q9BQ61	5	5	5	Uncharacterized protein C19orf43	C19orf43	>sp|Q9BQ61|CS043_HUMAN Uncharacterized protein C19orf43 OS=Homo sapiens GN=C19orf43 PE=1 SV=1	1	5	5	5	Uncharacterized protein C19orf43	C19orf43	27.1963	27.3624	27.5086	28.5647	27.8651	27.5616	0.107678	0.188172	-0.641375		3	4	1	4	6	7	5	4	5	5	5	5	5	31.2	31.2	31.2	18.419	176	176	9.9216	By MS/MS	By MS/MS	By MS/MS	By MS/MS	By MS/MS	By MS/MS
Q96HR3	Q96HR3	4	4	4	Mediator of RNA polymerase II transcription subunit 30	MED30	>sp|Q96HR3|MED30_HUMAN Mediator of RNA polymerase II transcription subunit 30 OS=Homo sapiens GN=MED30 PE=1 SV=1	1	4	4	4	Mediator of RNA polymerase II transcription subunit 30	MED30	27.9397	28.089	28.322	28.916	29.0148	28.3351	0.0560035	0.15496	-0.63846		3	4	6	5	3	6	3	4	3	4	3	4	4	29.8	29.8	29.8	20.277	178	178	41.137	By MS/MS	By MS/MS	By MS/MS	By MS/MS	By MS/MS	By MS/MS
P04818	P04818	9	9	9	Thymidylate synthase	TYMS	>sp|P04818|TYSY_HUMAN Thymidylate synthase OS=Homo sapiens GN=TYMS PE=1 SV=3	1	9	9	9	Thymidylate synthase	TYMS	28.4653	28.6469	28.6315	29.305	29.1777	29.1752	0.000906178	0.0801026	-0.638079		22	26	28	30	27	31	8	9	8	9	8	9	9	41.5	41.5	41.5	35.716	313	313	203.66	By MS/MS	By MS/MS	By MS/MS	By MS/MS	By MS/MS	By MS/MS
Q9HB09	Q9HB09	1	1	1	Bcl-2-like protein 12	BCL2L12	>sp|Q9HB09|B2L12_HUMAN Bcl-2-like protein 12 OS=Homo sapiens GN=BCL2L12 PE=1 SV=1	1	1	1	1	Bcl-2-like protein 12	BCL2L12	23.3233	23.1375	23.1111	24.0463	23.5409	23.8967	0.0177877	0.120089	-0.637274		3	1	0	0	0	1	1	1	1	1	1	1	1	3	3	3	36.821	334	334	1.6038	By MS/MS	By MS/MS	By matching	By matching	By matching	By MS/MS
Q12805	Q12805	8	8	8	EGF-containing fibulin-like extracellular matrix protein 1	EFEMP1	>sp|Q12805|FBLN3_HUMAN EGF-containing fibulin-like extracellular matrix protein 1 OS=Homo sapiens GN=EFEMP1 PE=1 SV=2	1	8	8	8	EGF-containing fibulin-like extracellular matrix protein 1	EFEMP1	27.9321	27.9134	28.0052	28.644	28.6355	28.4499	0.000829203	0.0790476	-0.626233		17	18	20	37	37	27	7	6	6	7	8	7	7	20.3	20.3	20.3	54.64	493	493	45.495	By MS/MS	By MS/MS	By MS/MS	By MS/MS	By MS/MS	By MS/MS
P24310	P24310	1	1	1	Cytochrome c oxidase subunit 7A1, mitochondrial	COX7A1	>sp|P24310|CX7A1_HUMAN Cytochrome c oxidase subunit 7A1, mitochondrial OS=Homo sapiens GN=COX7A1 PE=1 SV=2	1	1	1	1	Cytochrome c oxidase subunit 7A1, mitochondrial	COX7A1	24.9187	25.1864	25.016	25.3282	25.8127	25.8445	0.0280673	0.135914	-0.621483		0	0	0	0	4	1	1	1	1	1	1	1	1	16.5	16.5	16.5	9.1174	79	79	5.6799	By matching	By MS/MS	By matching	By matching	By MS/MS	By MS/MS
Q96BR5	Q96BR5	3	3	3	Cytochrome c oxidase assembly factor 7	COA7	>sp|Q96BR5|COA7_HUMAN Cytochrome c oxidase assembly factor 7 OS=Homo sapiens GN=COA7 PE=1 SV=2	1	3	3	3	Cytochrome c oxidase assembly factor 7	COA7	25.7485	26.1173	26.0491	26.8913	26.472	26.3987	0.0320557	0.142719	-0.615681		2	6	9	6	7	8	3	3	3	3	3	3	3	13.4	13.4	13.4	25.709	231	231	4.4178	By MS/MS	By MS/MS	By MS/MS	By MS/MS	By MS/MS	By MS/MS
Q9H2C0	Q9H2C0	1	1	1	Gigaxonin	GAN	>sp|Q9H2C0|GAN_HUMAN Gigaxonin OS=Homo sapiens GN=GAN PE=1 SV=1	1	1	1	1	Gigaxonin	GAN	20.3986	20.455	20.2145	20.8928	21.2028	20.818	0.0112841	0.121286	-0.615122		1	1	1	1	2	3	1	1	1	1	1	1	1	3.7	3.7	3.7	67.638	597	597	18.416	By MS/MS	By MS/MS	By MS/MS	By MS/MS	By MS/MS	By MS/MS
O60476	O60476	3	3	3	Mannosyl-oligosaccharide 1,2-alpha-mannosidase IB	MAN1A2	>sp|O60476|MA1A2_HUMAN Mannosyl-oligosaccharide 1,2-alpha-mannosidase IB OS=Homo sapiens GN=MAN1A2 PE=1 SV=1	1	3	3	3	Mannosyl-oligosaccharide 1,2-alpha-mannosidase IB	MAN1A2	23.0281	22.6614	22.7443	23.8186	23.5687	22.8908	0.108576	0.194555	-0.614773		1	4	2	4	5	5	3	2	3	3	3	3	3	6.6	6.6	6.6	73.003	641	641	6.687	By MS/MS	By MS/MS	By MS/MS	By MS/MS	By MS/MS	By MS/MS
Q9H2M9	Q9H2M9	22	22	22	Rab3 GTPase-activating protein non-catalytic subunit	RAB3GAP2	>sp|Q9H2M9|RBGPR_HUMAN Rab3 GTPase-activating protein non-catalytic subunit OS=Homo sapiens GN=RAB3GAP2 PE=1 SV=1	1	22	22	22	Rab3 GTPase-activating protein non-catalytic subunit	RAB3GAP2	25.5617	25.1159	25.1842	25.8337	26.0086	25.8552	0.0148269	0.11997	-0.611925		33	27	34	37	16	34	21	21	20	20	18	21	21	19	19	19	155.98	1393	1393	102.64	By MS/MS	By MS/MS	By MS/MS	By MS/MS	By MS/MS	By MS/MS
P42229	P42229	6	2	2	Signal transducer and activator of transcription 5A	STAT5A	>sp|P42229|STA5A_HUMAN Signal transducer and activator of transcription 5A OS=Homo sapiens GN=STAT5A PE=1 SV=1	1	6	2	2	Signal transducer and activator of transcription 5A	STAT5A	20.1057	20.4748	20.7588	20.6669	20.8627	21.6396	0.158227	0.234488	-0.609972		1	0	1	2	0	1	2	1	1	1	1	1	1	12.1	5.9	5.9	90.646	794	794	3.3574	By MS/MS	By matching	By MS/MS	By MS/MS	By matching	By MS/MS
O15228	O15228	4	4	4	Dihydroxyacetone phosphate acyltransferase	GNPAT	>sp|O15228|GNPAT_HUMAN Dihydroxyacetone phosphate acyltransferase OS=Homo sapiens GN=GNPAT PE=1 SV=1	1	4	4	4	Dihydroxyacetone phosphate acyltransferase	GNPAT	24.0751	23.6184	23.5031	24.0488	24.5832	24.3861	0.0605124	0.16896	-0.607176		1	3	1	1	2	1	3	4	3	3	3	3	3	6.8	6.8	6.8	77.187	680	680	5.7135	By MS/MS	By MS/MS	By MS/MS	By MS/MS	By MS/MS	By MS/MS
Q96EL3	Q96EL3	2	2	2	39S ribosomal protein L53, mitochondrial	MRPL53	>sp|Q96EL3|RM53_HUMAN 39S ribosomal protein L53, mitochondrial OS=Homo sapiens GN=MRPL53 PE=1 SV=1	1	2	2	2	39S ribosomal protein L53, mitochondrial	MRPL53	26.3551	28.0095	26.5227	27.8523	27.728	27.1227	0.349704	0.368016	-0.605223		5	4	7	6	7	6	2	2	2	2	2	2	2	25	25	25	12.107	112	112	10.245	By MS/MS	By MS/MS	By MS/MS	By MS/MS	By MS/MS	By MS/MS
Q9Y219	Q9Y219	2	2	2	Protein jagged-2	JAG2	>sp|Q9Y219|JAG2_HUMAN Protein jagged-2 OS=Homo sapiens GN=JAG2 PE=1 SV=3	1	2	2	2	Protein jagged-2	JAG2	24.6906	24.6701	24.3095	25.0068	25.7884	24.6881	0.158845	0.237617	-0.604343		3	2	1	1	2	2	2	2	2	2	2	2	2	3	3	3	133.37	1238	1238	5.0021	By MS/MS	By MS/MS	By MS/MS	By MS/MS	By MS/MS	By MS/MS
Q969X1	Q969X1	1	1	1	Protein lifeguard 3	TMBIM1	>sp|Q969X1|LFG3_HUMAN Protein lifeguard 3 OS=Homo sapiens GN=TMBIM1 PE=1 SV=2	1	1	1	1	Protein lifeguard 3	TMBIM1	20.3393	20.2305	20.6525	20.9557	20.6731	21.4062	0.071609	0.173302	-0.604203		1	3	3	4	1	3	1	1	1	1	1	1	1	4.5	4.5	4.5	34.607	311	311	12.915	By MS/MS	By MS/MS	By MS/MS	By MS/MS	By MS/MS	By MS/MS
Q8IY26	Q8IY26	2	2	2	Presqualene diphosphate phosphatase	PPAPDC2	>sp|Q8IY26|PLPP6_HUMAN Phospholipid phosphatase 6 OS=Homo sapiens GN=PLPP6 PE=1 SV=3	1	2	2	2	Presqualene diphosphate phosphatase	PPAPDC2	24.0911	24.0723	23.4701	24.5996	24.4436	24.3822	0.0492255	0.160433	-0.597311		0	0	0	1	1	2	2	2	2	2	1	2	2	15.6	15.6	15.6	32.193	295	295	3.2215	By matching	By matching	By MS/MS	By MS/MS	By MS/MS	By MS/MS
Q9BTX7	Q9BTX7	1	1	1	Alpha-tocopherol transfer protein-like	TTPAL	>sp|Q9BTX7|TTPAL_HUMAN Alpha-tocopherol transfer protein-like OS=Homo sapiens GN=TTPAL PE=1 SV=2	1	1	1	1	Alpha-tocopherol transfer protein-like	TTPAL	20.604	19.8991	19.6943	20.502	20.9642	20.3981	0.163366	0.251951	-0.555655		0	0	0	0	2	0	1	0	0	1	1	1	1	3.2	3.2	3.2	38.515	342	342	1.3686	By matching	By matching	By matching	By matching	By MS/MS	By matching
Q9HBM1	Q9HBM1	7	7	7	Kinetochore protein Spc25	SPC25	>sp|Q9HBM1|SPC25_HUMAN Kinetochore protein Spc25 OS=Homo sapiens GN=SPC25 PE=1 SV=1	1	7	7	7	Kinetochore protein Spc25	SPC25	26.9064	27.0318	26.8255	27.4439	27.5748	27.5286	0.00112542	0.0848302	-0.594503		4	10	8	7	8	6	6	6	6	6	6	6	6	35.3	35.3	35.3	26.152	224	224	33.875	By MS/MS	By MS/MS	By MS/MS	By MS/MS	By MS/MS	By MS/MS
Q8N5C1	Q8N5C1	3	3	3	Protein FAM26E	FAM26E	>sp|Q8N5C1|FA26E_HUMAN Protein FAM26E OS=Homo sapiens GN=FAM26E PE=2 SV=1	1	3	3	3	Protein FAM26E	FAM26E	25.344	25.4242	25.3186	26.1281	25.9389	25.8022	0.0039839	0.0887816	-0.594112		6	8	6	4	9	10	3	3	3	3	3	3	3	7.8	7.8	7.8	35.17	309	309	17.263	By MS/MS	By MS/MS	By MS/MS	By MS/MS	By MS/MS	By MS/MS
P03928	P03928	3	3	3	ATP synthase protein 8	MT-ATP8	>sp|P03928|ATP8_HUMAN ATP synthase protein 8 OS=Homo sapiens GN=MT-ATP8 PE=1 SV=1	1	3	3	3	ATP synthase protein 8	MT-ATP8	27.7192	28.1654	27.3938	28.6072	28.4616	27.9886	0.111529	0.201444	-0.593017		3	3	4	5	4	6	3	2	2	3	3	3	3	36.8	36.8	36.8	7.9916	68	68	3.7102	By MS/MS	By MS/MS	By MS/MS	By MS/MS	By MS/MS	By MS/MS
Q86Y79	Q86Y79	4	4	4	Probable peptidyl-tRNA hydrolase	PTRH1	>sp|Q86Y79|PTH_HUMAN Probable peptidyl-tRNA hydrolase OS=Homo sapiens GN=PTRH1 PE=1 SV=1	1	4	4	4	Probable peptidyl-tRNA hydrolase	PTRH1	25.8336	25.7594	26.2235	26.8474	26.5175	26.2275	0.0615479	0.171269	-0.591987		10	7	11	10	14	7	4	4	4	4	4	4	4	22	22	22	22.936	214	214	7.9334	By MS/MS	By MS/MS	By MS/MS	By MS/MS	By MS/MS	By MS/MS
P13598	P13598	6	6	6	Intercellular adhesion molecule 2	ICAM2	>sp|P13598|ICAM2_HUMAN Intercellular adhesion molecule 2 OS=Homo sapiens GN=ICAM2 PE=1 SV=2	1	6	6	6	Intercellular adhesion molecule 2	ICAM2	29.0096	28.8791	28.8866	29.4287	29.6366	29.4847	0.00140826	0.0787302	-0.591531		30	28	30	28	28	37	6	6	6	6	6	6	6	22.5	22.5	22.5	30.654	275	275	103.48	By MS/MS	By MS/MS	By MS/MS	By MS/MS	By MS/MS	By MS/MS
Q9NPI0	Q9NPI0	1	1	1	Transmembrane protein 138	TMEM138	>sp|Q9NPI0|TM138_HUMAN Transmembrane protein 138 OS=Homo sapiens GN=TMEM138 PE=1 SV=1	1	1	1	1	Transmembrane protein 138	TMEM138	23.944	23.0081	23.1779	23.9271	24.163	23.8123	0.125585	0.211062	-0.590754		3	2	2	2	4	2	1	1	1	1	1	1	1	8.6	8.6	8.6	19.262	162	162	4.2798	By MS/MS	By MS/MS	By MS/MS	By MS/MS	By MS/MS	By MS/MS
P56937	P56937	2	2	2	3-keto-steroid reductase	HSD17B7	>sp|P56937|DHB7_HUMAN 3-keto-steroid reductase OS=Homo sapiens GN=HSD17B7 PE=1 SV=1	1	2	2	2	3-keto-steroid reductase	HSD17B7	25.0067	23.3213	25.3909	25.2505	25.1418	25.096	0.40706	0.421436	-0.589816		4	3	4	4	4	4	2	2	2	2	2	2	2	6.5	6.5	6.5	38.206	341	341	4.1007	By MS/MS	By MS/MS	By MS/MS	By MS/MS	By MS/MS	By MS/MS
P18859	P18859	3	3	3	ATP synthase-coupling factor 6, mitochondrial	ATP5J	>sp|P18859|ATP5J_HUMAN ATP synthase-coupling factor 6, mitochondrial OS=Homo sapiens GN=ATP5J PE=1 SV=1	1	3	3	3	ATP synthase-coupling factor 6, mitochondrial	ATP5J	25.8782	26.5628	25.0357	26.7272	26.1968	26.3206	0.277984	0.316481	-0.58928		4	2	0	11	4	2	3	3	3	3	3	3	3	46.3	46.3	46.3	12.587	108	108	11.984	By MS/MS	By MS/MS	By matching	By MS/MS	By MS/MS	By MS/MS
Q5THJ4	Q5THJ4	2	2	2	Vacuolar protein sorting-associated protein 13D	VPS13D	>sp|Q5THJ4|VP13D_HUMAN Vacuolar protein sorting-associated protein 13D OS=Homo sapiens GN=VPS13D PE=1 SV=2	1	2	2	2	Vacuolar protein sorting-associated protein 13D	VPS13D	19.8412	19.8991	20.4585	20.5149	20.7614	20.519	0.0669149	0.182231	-0.532191		0	0	1	2	0	1	0	0	1	2	1	1	1	0.4	0.4	0.4	491.91	4388	4388	1.2852	By matching	By matching	By MS/MS	By MS/MS	By matching	By MS/MS
Q96ND0	Q96ND0	4	4	4	Protein FAM210A	FAM210A	>sp|Q96ND0|F210A_HUMAN Protein FAM210A OS=Homo sapiens GN=FAM210A PE=1 SV=2	1	4	4	4	Protein FAM210A	FAM210A	26.9385	26.4528	26.4457	27.249	27.2308	27.1227	0.0247416	0.13956	-0.588455		3	0	1	2	3	2	4	4	4	4	4	3	3	16.9	16.9	16.9	30.776	272	272	71.587	By MS/MS	By MS/MS	By MS/MS	By MS/MS	By MS/MS	By MS/MS
Q9BSY9	Q9BSY9	1	1	1	Desumoylating isopeptidase 2	DESI2	>sp|Q9BSY9|DESI2_HUMAN Desumoylating isopeptidase 2 OS=Homo sapiens GN=DESI2 PE=1 SV=1	1	1	1	1	Desumoylating isopeptidase 2	DESI2	22.2765	22.4388	22.9088	23.3515	23.4477	22.587	0.151397	0.234457	-0.587376		2	2	2	3	2	3	1	1	1	1	1	1	1	8.8	8.8	8.8	21.444	194	194	27.408	By MS/MS	By MS/MS	By MS/MS	By MS/MS	By MS/MS	By MS/MS
A6NDG6	A6NDG6	6	6	6	Phosphoglycolate phosphatase	PGP	>sp|A6NDG6|PGP_HUMAN Phosphoglycolate phosphatase OS=Homo sapiens GN=PGP PE=1 SV=1	1	6	6	6	Phosphoglycolate phosphatase	PGP	27.8659	28.498	28.69	28.7093	29.073	29.0175	0.100414	0.194448	-0.581953		20	30	19	15	18	19	6	6	6	6	6	6	6	22.4	22.4	22.4	34.006	321	321	32.631	By MS/MS	By MS/MS	By MS/MS	By MS/MS	By MS/MS	By MS/MS
Q9Y547	Q9Y547	4	4	4	Intraflagellar transport protein 25 homolog	HSPB11	>sp|Q9Y547|IFT25_HUMAN Intraflagellar transport protein 25 homolog OS=Homo sapiens GN=HSPB11 PE=1 SV=1	1	4	4	4	Intraflagellar transport protein 25 homolog	HSPB11	28.3283	28.1331	28.2882	28.9231	28.7561	28.8091	0.00169059	0.0744789	-0.579594		14	10	5	10	13	13	4	4	4	4	4	4	4	36.1	36.1	36.1	16.297	144	144	65.462	By MS/MS	By MS/MS	By MS/MS	By MS/MS	By MS/MS	By MS/MS
O95816	O95816	9	9	9	BAG family molecular chaperone regulator 2	BAG2	>sp|O95816|BAG2_HUMAN BAG family molecular chaperone regulator 2 OS=Homo sapiens GN=BAG2 PE=1 SV=1	1	9	9	9	BAG family molecular chaperone regulator 2	BAG2	28.3134	28.2749	28.4637	28.9992	29.0866	28.6979	0.0116501	0.119275	-0.577272		8	10	12	17	14	15	8	9	8	8	9	9	9	37	37	37	23.772	211	211	50.834	By MS/MS	By MS/MS	By MS/MS	By MS/MS	By MS/MS	By MS/MS
Q12979	Q12979	5	4	4	Active breakpoint cluster region-related protein	ABR	>sp|Q12979|ABR_HUMAN Active breakpoint cluster region-related protein OS=Homo sapiens GN=ABR PE=2 SV=2	1	5	4	4	Active breakpoint cluster region-related protein	ABR	23.3561	23.388	23.5063	24.0894	23.836	24.0547	0.00324805	0.0877727	-0.576563		0	0	0	2	0	2	3	3	3	4	3	3	3	6.9	5.7	5.7	97.597	859	859	2.4028	By matching	By matching	By matching	By MS/MS	By matching	By MS/MS
P32455	P32455	12	12	6	Interferon-induced guanylate-binding protein 1	GBP1	>sp|P32455|GBP1_HUMAN Guanylate-binding protein 1 OS=Homo sapiens GN=GBP1 PE=1 SV=2	1	12	12	6	Interferon-induced guanylate-binding protein 1	GBP1	27.1211	26.8058	26.3495	27.1805	27.525	27.2994	0.0789443	0.184484	-0.576204		12	9	7	17	17	19	10	11	10	9	10	9	4	19.1	19.1	11.3	67.93	592	592	22.191	By MS/MS	By MS/MS	By MS/MS	By MS/MS	By MS/MS	By MS/MS
Q69YN2	Q69YN2	3	3	3	CWF19-like protein 1	CWF19L1	>sp|Q69YN2|C19L1_HUMAN CWF19-like protein 1 OS=Homo sapiens GN=CWF19L1 PE=1 SV=2	1	3	3	3	CWF19-like protein 1	CWF19L1	22.4081	22.261	22.0584	22.5766	22.8734	23.0031	0.0237274	0.142306	-0.575214		0	1	1	0	2	2	1	2	2	3	2	2	2	5.8	5.8	5.8	60.618	538	538	1.3206	By matching	By MS/MS	By MS/MS	By MS/MS	By MS/MS	By MS/MS
P13686	P13686	2	2	2	Tartrate-resistant acid phosphatase type 5	ACP5	>sp|P13686|PPA5_HUMAN Tartrate-resistant acid phosphatase type 5 OS=Homo sapiens GN=ACP5 PE=1 SV=3	1	2	2	2	Tartrate-resistant acid phosphatase type 5	ACP5	25.2305	24.632	24.6349	25.3618	25.4548	25.4046	0.0458739	0.163217	-0.574559		2	3	3	2	6	3	2	2	2	2	2	2	2	8.6	8.6	8.6	36.598	325	325	2.5855	By MS/MS	By MS/MS	By MS/MS	By MS/MS	By MS/MS	By MS/MS
Q92600	Q92600	11	11	11	Cell differentiation protein RCD1 homolog	RQCD1	>sp|Q92600|RCD1_HUMAN Cell differentiation protein RCD1 homolog OS=Homo sapiens GN=RQCD1 PE=1 SV=1	1	11	11	11	Cell differentiation protein RCD1 homolog	RQCD1	28.9531	28.9425	29.0684	29.7704	29.4867	29.4117	0.0081556	0.1195	-0.568259		22	20	32	24	25	34	11	11	11	10	11	11	11	40.8	40.8	40.8	33.631	299	299	56.658	By MS/MS	By MS/MS	By MS/MS	By MS/MS	By MS/MS	By MS/MS
Q8N8J7	Q8N8J7	4	4	4	Uncharacterized protein C4orf32	C4orf32	>sp|Q8N8J7|CD032_HUMAN Uncharacterized protein C4orf32 OS=Homo sapiens GN=C4orf32 PE=2 SV=2	1	4	4	4	Uncharacterized protein C4orf32	C4orf32	29.2226	28.5965	28.3819	29.7308	29.2087	28.9642	0.169085	0.251648	-0.567549		13	9	11	12	11	11	4	4	4	4	4	4	4	44.7	44.7	44.7	14.652	132	132	23.712	By MS/MS	By MS/MS	By MS/MS	By MS/MS	By MS/MS	By MS/MS
Q14767	Q14767	2	2	2	Latent-transforming growth factor beta-binding protein 2	LTBP2	>sp|Q14767|LTBP2_HUMAN Latent-transforming growth factor beta-binding protein 2 OS=Homo sapiens GN=LTBP2 PE=1 SV=3	1	2	2	2	Latent-transforming growth factor beta-binding protein 2	LTBP2	21.0825	22.51	21.9019	22.0981	22.4711	22.6272	0.268966	0.315427	-0.567307		1	2	3	4	2	5	2	2	2	2	2	2	2	1.9	1.9	1.9	195.05	1821	1821	11.33	By MS/MS	By MS/MS	By MS/MS	By MS/MS	By MS/MS	By MS/MS
Q6P582	Q6P582	4	4	1	Mitotic-spindle organizing protein 2A	MZT2A	>sp|Q6P582|MZT2A_HUMAN Mitotic-spindle organizing protein 2A OS=Homo sapiens GN=MZT2A PE=1 SV=2	1	4	4	1	Mitotic-spindle organizing protein 2A	MZT2A	26.1767	26.1557	26.2647	26.8022	26.5244	26.9685	0.0133611	0.122264	-0.566005		8	7	11	13	10	16	4	3	4	4	4	4	1	44.3	44.3	8.9	16.22	158	158	29.569	By MS/MS	By MS/MS	By MS/MS	By MS/MS	By MS/MS	By MS/MS
Q9NRG1	Q9NRG1	4	3	3	Phosphoribosyltransferase domain-containing protein 1	PRTFDC1	>sp|Q9NRG1|PRDC1_HUMAN Phosphoribosyltransferase domain-containing protein 1 OS=Homo sapiens GN=PRTFDC1 PE=1 SV=1	1	4	3	3	Phosphoribosyltransferase domain-containing protein 1	PRTFDC1	26.621	26.6136	26.4171	27.9437	26.8464	26.5573	0.256701	0.310085	-0.565217		1	2	1	5	2	2	2	2	2	2	2	3	3	22.2	19.1	19.1	25.673	225	225	16.264	By MS/MS	By MS/MS	By MS/MS	By MS/MS	By MS/MS	By MS/MS
P25205	P25205	19	19	19	DNA replication licensing factor MCM3	MCM3	>sp|P25205|MCM3_HUMAN DNA replication licensing factor MCM3 OS=Homo sapiens GN=MCM3 PE=1 SV=3	1	19	19	19	DNA replication licensing factor MCM3	MCM3	26.2942	26.2774	26.1874	26.9254	26.7502	26.7747	0.000917399	0.0775	-0.563751		18	15	17	31	24	32	17	16	15	17	16	18	18	29.8	29.8	29.8	90.98	808	808	82.454	By MS/MS	By MS/MS	By MS/MS	By MS/MS	By MS/MS	By MS/MS
O00501	O00501	1	1	1	Claudin-5	CLDN5	>sp|O00501|CLD5_HUMAN Claudin-5 OS=Homo sapiens GN=CLDN5 PE=2 SV=1	1	1	1	1	Claudin-5	CLDN5	25.5122	24.9812	23.9236	25.4787	25.6835	24.9425	0.337322	0.367437	-0.562576		7	1	0	5	7	2	1	1	1	1	1	1	1	5.5	5.5	5.5	23.147	218	218	4.2208	By MS/MS	By MS/MS	By MS/MS	By MS/MS	By MS/MS	By MS/MS
Q9H000	Q9H000	5	5	5	Probable E3 ubiquitin-protein ligase makorin-2	MKRN2	>sp|Q9H000|MKRN2_HUMAN Probable E3 ubiquitin-protein ligase makorin-2 OS=Homo sapiens GN=MKRN2 PE=1 SV=2	1	5	5	5	Probable E3 ubiquitin-protein ligase makorin-2	MKRN2	25.1335	25.3408	24.9928	25.7316	25.7763	25.6453	0.00652861	0.120216	-0.562028		6	10	10	5	5	4	4	5	5	5	5	5	5	15.4	15.4	15.4	46.94	416	416	5.1535	By MS/MS	By MS/MS	By MS/MS	By MS/MS	By MS/MS	By MS/MS
Q9UBI6	Q9UBI6	6	6	6	Guanine nucleotide-binding protein G(I)/G(S)/G(O) subunit gamma-12	GNG12	>sp|Q9UBI6|GBG12_HUMAN Guanine nucleotide-binding protein G(I)/G(S)/G(O) subunit gamma-12 OS=Homo sapiens GN=GNG12 PE=1 SV=3	1	6	6	6	Guanine nucleotide-binding protein G(I)/G(S)/G(O) subunit gamma-12	GNG12	29.2882	29.8491	28.4706	29.82	29.6093	29.8631	0.24062	0.29798	-0.561471		9	8	10	8	13	14	6	5	6	6	6	6	6	61.1	61.1	61.1	8.0061	72	72	15.699	By MS/MS	By MS/MS	By MS/MS	By MS/MS	By MS/MS	By MS/MS
Q7Z4H8	Q7Z4H8	7	7	7	KDEL motif-containing protein 2	KDELC2	>sp|Q7Z4H8|KDEL2_HUMAN KDEL motif-containing protein 2 OS=Homo sapiens GN=KDELC2 PE=1 SV=2	1	7	7	7	KDEL motif-containing protein 2	KDELC2	25.256	24.9644	24.6015	25.4894	25.4014	25.6109	0.0480095	0.168149	-0.559927		10	11	16	7	20	9	5	6	6	6	7	5	5	18.3	18.3	18.3	58.572	507	507	40.226	By MS/MS	By MS/MS	By MS/MS	By MS/MS	By MS/MS	By MS/MS
Q9Y5Y2	Q9Y5Y2	6	6	6	Cytosolic Fe-S cluster assembly factor NUBP2	NUBP2	>sp|Q9Y5Y2|NUBP2_HUMAN Cytosolic Fe-S cluster assembly factor NUBP2 OS=Homo sapiens GN=NUBP2 PE=1 SV=1	1	6	6	6	Cytosolic Fe-S cluster assembly factor NUBP2	NUBP2	29.6268	29.9228	29.8966	30.4661	30.2546	30.4048	0.00787335	0.11537	-0.559753		30	20	23	23	25	22	6	6	6	6	6	6	6	35.8	35.8	35.8	28.825	271	271	46.198	By MS/MS	By MS/MS	By MS/MS	By MS/MS	By MS/MS	By MS/MS
Q9NYH9	Q9NYH9	7	7	7	U3 small nucleolar RNA-associated protein 6 homolog	UTP6	>sp|Q9NYH9|UTP6_HUMAN U3 small nucleolar RNA-associated protein 6 homolog OS=Homo sapiens GN=UTP6 PE=2 SV=2	1	7	7	7	U3 small nucleolar RNA-associated protein 6 homolog	UTP6	25.5726	24.8758	24.7514	25.4304	25.6613	25.7848	0.112692	0.207922	-0.558905		4	2	3	2	4	3	6	4	5	4	4	4	4	14.9	14.9	14.9	70.193	597	597	3.8143	By MS/MS	By MS/MS	By MS/MS	By MS/MS	By MS/MS	By MS/MS
O60220	O60220	3	3	3	Mitochondrial import inner membrane translocase subunit Tim8 A	TIMM8A	>sp|O60220|TIM8A_HUMAN Mitochondrial import inner membrane translocase subunit Tim8 A OS=Homo sapiens GN=TIMM8A PE=1 SV=1	1	3	3	3	Mitochondrial import inner membrane translocase subunit Tim8 A	TIMM8A	27.3862	27.8382	26.9319	27.8682	27.8424	28.1219	0.113286	0.209817	-0.558765		7	7	7	4	7	4	3	3	3	3	3	3	3	52.6	52.6	52.6	10.998	97	97	23.135	By MS/MS	By MS/MS	By MS/MS	By MS/MS	By MS/MS	By MS/MS
Q9BUB7	Q9BUB7	6	6	6	Transmembrane protein 70, mitochondrial	TMEM70	>sp|Q9BUB7|TMM70_HUMAN Transmembrane protein 70, mitochondrial OS=Homo sapiens GN=TMEM70 PE=1 SV=2	1	6	6	6	Transmembrane protein 70, mitochondrial	TMEM70	28.6531	28.6067	28.6713	29.1011	29.2131	29.2834	0.000598777	0.0785333	-0.55544		5	6	6	9	9	11	6	6	6	6	6	6	6	25.8	25.8	25.8	28.969	260	260	14.531	By MS/MS	By MS/MS	By MS/MS	By MS/MS	By MS/MS	By MS/MS
Q9Y262	Q9Y262	29	29	29	Eukaryotic translation initiation factor 3 subunit L	EIF3L	>sp|Q9Y262|EIF3L_HUMAN Eukaryotic translation initiation factor 3 subunit L OS=Homo sapiens GN=EIF3L PE=1 SV=1	1	29	29	29	Eukaryotic translation initiation factor 3 subunit L	EIF3L	30.1097	29.768	29.682	30.1433	30.6182	30.462	0.0441461	0.164858	-0.554626		77	76	84	59	78	76	28	27	27	28	29	29	29	55.1	55.1	55.1	66.726	564	564	323.31	By MS/MS	By MS/MS	By MS/MS	By MS/MS	By MS/MS	By MS/MS
Q13190	Q13190	8	8	8	Syntaxin-5	STX5	>sp|Q13190|STX5_HUMAN Syntaxin-5 OS=Homo sapiens GN=STX5 PE=1 SV=2	1	8	8	8	Syntaxin-5	STX5	27.6138	27.8627	27.9726	28.2588	28.4673	28.3827	0.0105991	0.122899	-0.553213		3	6	5	8	6	11	7	7	7	8	6	7	7	38	38	38	39.672	355	355	118.92	By MS/MS	By MS/MS	By MS/MS	By MS/MS	By MS/MS	By MS/MS
Q16527	Q16527	3	3	3	Cysteine and glycine-rich protein 2	CSRP2	>sp|Q16527|CSRP2_HUMAN Cysteine and glycine-rich protein 2 OS=Homo sapiens GN=CSRP2 PE=1 SV=3	1	3	3	3	Cysteine and glycine-rich protein 2	CSRP2	26.203	26.345	26.425	27.2812	26.8472	26.5034	0.0775914	0.18613	-0.552943		4	5	8	4	5	5	3	3	3	3	3	3	3	18.1	18.1	18.1	20.954	193	193	9.5447	By MS/MS	By MS/MS	By MS/MS	By MS/MS	By MS/MS	By MS/MS
O95340	O95340	22	22	22	Bifunctional 3-phosphoadenosine 5-phosphosulfate synthase 2;Sulfate adenylyltransferase;Adenylyl-sulfate kinase	PAPSS2	>sp|O95340|PAPS2_HUMAN Bifunctional 3-phosphoadenosine 5-phosphosulfate synthase 2 OS=Homo sapiens GN=PAPSS2 PE=1 SV=2	1	22	22	22	Bifunctional 3-phosphoadenosine 5-phosphosulfate synthase 2;Sulfate adenylyltransferase;Adenylyl-sulfate kinase	PAPSS2	28.6536	28.5738	28.1681	28.8478	29.126	29.0733	0.0333648	0.154714	-0.550544		52	39	45	46	54	45	21	22	22	22	20	21	21	38.1	38.1	38.1	69.5	614	614	115.9	By MS/MS	By MS/MS	By MS/MS	By MS/MS	By MS/MS	By MS/MS
O43765	O43765	9	9	9	Small glutamine-rich tetratricopeptide repeat-containing protein alpha	SGTA	>sp|O43765|SGTA_HUMAN Small glutamine-rich tetratricopeptide repeat-containing protein alpha OS=Homo sapiens GN=SGTA PE=1 SV=1	1	9	9	9	Small glutamine-rich tetratricopeptide repeat-containing protein alpha	SGTA	28.9104	28.9488	29.1807	29.425	29.5579	29.7077	0.00941652	0.120389	-0.550259		17	9	15	15	15	15	9	9	9	9	9	9	9	29.7	29.7	29.7	34.063	313	313	31.62	By MS/MS	By MS/MS	By MS/MS	By MS/MS	By MS/MS	By MS/MS
Q9BRX5	Q9BRX5	6	6	6	DNA replication complex GINS protein PSF3	GINS3	>sp|Q9BRX5|PSF3_HUMAN DNA replication complex GINS protein PSF3 OS=Homo sapiens GN=GINS3 PE=1 SV=1	1	6	6	6	DNA replication complex GINS protein PSF3	GINS3	26.1779	26.4123	26.1567	26.9283	26.7372	26.7287	0.00631004	0.118136	-0.549128		1	3	3	7	6	8	5	6	6	6	6	6	6	33.8	33.8	33.8	24.534	216	216	21.853	By MS/MS	By MS/MS	By MS/MS	By MS/MS	By MS/MS	By MS/MS
Q9NRB3	Q9NRB3	1	1	1	Carbohydrate sulfotransferase 12	CHST12	>sp|Q9NRB3|CHSTC_HUMAN Carbohydrate sulfotransferase 12 OS=Homo sapiens GN=CHST12 PE=1 SV=2	1	1	1	1	Carbohydrate sulfotransferase 12	CHST12	19.4959	19.3973	19.3087	19.9821	19.5559	20.3107	0.0713007	0.183039	-0.548976		0	0	0	0	0	1	1	1	1	0	1	1	1	4.1	4.1	4.1	48.414	414	414	2.0281	By matching	By matching	By matching	By matching	By matching	By MS/MS
P33991	P33991	17	17	17	DNA replication licensing factor MCM4	MCM4	>sp|P33991|MCM4_HUMAN DNA replication licensing factor MCM4 OS=Homo sapiens GN=MCM4 PE=1 SV=5	1	17	17	17	DNA replication licensing factor MCM4	MCM4	25.1272	25.3969	24.8918	25.7248	25.5605	25.7771	0.0264526	0.150504	-0.548833		7	10	7	27	11	15	12	14	11	17	12	17	17	26.1	26.1	26.1	96.557	863	863	39.954	By MS/MS	By MS/MS	By MS/MS	By MS/MS	By MS/MS	By MS/MS
Q9Y5S9	Q9Y5S9	7	7	7	RNA-binding protein 8A	RBM8A	>sp|Q9Y5S9|RBM8A_HUMAN RNA-binding protein 8A OS=Homo sapiens GN=RBM8A PE=1 SV=1	1	7	7	7	RNA-binding protein 8A	RBM8A	31.3172	31.5203	31.836	32.4346	32.1972	31.6857	0.109939	0.209864	-0.548032		27	32	34	21	22	25	7	7	7	7	7	7	7	42	42	42	19.889	174	174	98.405	By MS/MS	By MS/MS	By MS/MS	By MS/MS	By MS/MS	By MS/MS
Q9H7B2	Q9H7B2	10	10	10	Ribosome production factor 2 homolog	RPF2	>sp|Q9H7B2|RPF2_HUMAN Ribosome production factor 2 homolog OS=Homo sapiens GN=RPF2 PE=1 SV=2	1	10	10	10	Ribosome production factor 2 homolog	RPF2	28.4301	28.4284	28.8362	28.8905	29.1752	29.2712	0.0367357	0.154449	-0.547397		23	20	30	15	18	20	10	9	10	9	9	9	9	29.7	29.7	29.7	35.582	306	306	41.499	By MS/MS	By MS/MS	By MS/MS	By MS/MS	By MS/MS	By MS/MS
P42166	P42166	13	4	4	Lamina-associated polypeptide 2, isoform alpha;Thymopoietin;Thymopentin	TMPO	>sp|P42166|LAP2A_HUMAN Lamina-associated polypeptide 2, isoform alpha OS=Homo sapiens GN=TMPO PE=1 SV=2	1	13	4	4	Lamina-associated polypeptide 2, isoform alpha;Thymopoietin;Thymopentin	TMPO	23.7451	23.739	23.8761	24.3772	24.6537	23.9693	0.0550495	0.175295	-0.546667		8	6	10	11	5	4	4	4	4	4	3	3	3	27.4	8.1	8.1	75.491	694	694	45.634	By MS/MS	By MS/MS	By MS/MS	By MS/MS	By MS/MS	By MS/MS
Q92930	Q92930	12	4	4	Ras-related protein Rab-8B	RAB8B	>sp|Q92930|RAB8B_HUMAN Ras-related protein Rab-8B OS=Homo sapiens GN=RAB8B PE=1 SV=2	1	12	4	4	Ras-related protein Rab-8B	RAB8B	29.4977	29.71	29.7684	30.43	30.2588	29.9244	0.0324422	0.153992	-0.54568		12	11	11	9	16	15	3	4	3	3	3	4	4	56.5	23.2	23.2	23.584	207	207	53.729	By MS/MS	By MS/MS	By MS/MS	By MS/MS	By MS/MS	By MS/MS
P62070	P62070	10	7	7	Ras-related protein R-Ras2	RRAS2	>sp|P62070|RRAS2_HUMAN Ras-related protein R-Ras2 OS=Homo sapiens GN=RRAS2 PE=1 SV=1	1	10	7	7	Ras-related protein R-Ras2	RRAS2	29.3355	29.511	29.5058	30.3603	30.0359	29.592	0.0767826	0.186138	-0.54531		16	18	15	19	21	23	7	7	7	7	7	7	7	44.1	28.4	28.4	23.399	204	204	67.894	By MS/MS	By MS/MS	By MS/MS	By MS/MS	By MS/MS	By MS/MS
O95639	O95639	4	4	4	Cleavage and polyadenylation specificity factor subunit 4	CPSF4	>sp|O95639|CPSF4_HUMAN Cleavage and polyadenylation specificity factor subunit 4 OS=Homo sapiens GN=CPSF4 PE=1 SV=1	1	4	4	4	Cleavage and polyadenylation specificity factor subunit 4	CPSF4	25.8208	26.2592	26.053	27.1043	26.3386	26.3248	0.130457	0.227699	-0.544879		6	4	6	4	3	4	4	4	3	4	3	4	4	22.7	22.7	22.7	30.255	269	269	32.684	By MS/MS	By MS/MS	By MS/MS	By MS/MS	By MS/MS	By MS/MS
P09960	P09960	29	29	29	Leukotriene A-4 hydrolase	LTA4H	>sp|P09960|LKHA4_HUMAN Leukotriene A-4 hydrolase OS=Homo sapiens GN=LTA4H PE=1 SV=2	1	29	29	29	Leukotriene A-4 hydrolase	LTA4H	30.234	30.1016	29.9218	30.4632	30.8517	30.5657	0.0213271	0.142304	-0.54106		109	115	119	112	110	106	28	29	29	28	27	28	28	55.3	55.3	55.3	69.284	611	611	322.53	By MS/MS	By MS/MS	By MS/MS	By MS/MS	By MS/MS	By MS/MS
Q9NPA8	Q9NPA8	2	2	2	Transcription and mRNA export factor ENY2	ENY2	>sp|Q9NPA8|ENY2_HUMAN Transcription and mRNA export factor ENY2 OS=Homo sapiens GN=ENY2 PE=1 SV=1	1	2	2	2	Transcription and mRNA export factor ENY2	ENY2	27.2981	27.6877	26.6622	27.748	27.6933	27.8265	0.147635	0.246465	-0.539957		4	3	2	1	3	3	2	2	1	1	2	2	2	25.7	25.7	25.7	11.528	101	101	4.493	By MS/MS	By MS/MS	By MS/MS	By MS/MS	By MS/MS	By MS/MS
Q8WWI5	Q8WWI5	2	2	2	Choline transporter-like protein 1	SLC44A1	>sp|Q8WWI5|CTL1_HUMAN Choline transporter-like protein 1 OS=Homo sapiens GN=SLC44A1 PE=1 SV=1	1	2	2	2	Choline transporter-like protein 1	SLC44A1	24.4059	24.4581	24.419	25.3464	25.1441	24.4116	0.13058	0.23091	-0.539703		6	2	1	3	4	3	2	1	2	2	2	2	2	3.7	3.7	3.7	73.301	657	657	3.8967	By MS/MS	By MS/MS	By MS/MS	By MS/MS	By MS/MS	By MS/MS
P33993	P33993	16	16	16	DNA replication licensing factor MCM7	MCM7	>sp|P33993|MCM7_HUMAN DNA replication licensing factor MCM7 OS=Homo sapiens GN=MCM7 PE=1 SV=4	1	16	16	16	DNA replication licensing factor MCM7	MCM7	26.5348	26.4616	26.4701	27.003	27.0655	27.017	5.5257e-05	0.0822105	-0.539678		14	17	17	29	23	19	16	14	16	15	13	15	15	31.3	31.3	31.3	81.307	719	719	39.459	By MS/MS	By MS/MS	By MS/MS	By MS/MS	By MS/MS	By MS/MS
P25789	P25789	15	15	15	Proteasome subunit alpha type-4	PSMA4	>sp|P25789|PSA4_HUMAN Proteasome subunit alpha type-4 OS=Homo sapiens GN=PSMA4 PE=1 SV=1	1	15	15	15	Proteasome subunit alpha type-4	PSMA4	32.2897	32.2884	32.2751	32.8875	32.7933	32.7869	8.12225e-05	0.080093	-0.538189		40	35	39	39	33	41	14	13	14	13	15	14	14	58.6	58.6	58.6	29.483	261	261	82.142	By MS/MS	By MS/MS	By MS/MS	By MS/MS	By MS/MS	By MS/MS
Q14691	Q14691	3	3	3	DNA replication complex GINS protein PSF1	GINS1	>sp|Q14691|PSF1_HUMAN DNA replication complex GINS protein PSF1 OS=Homo sapiens GN=GINS1 PE=1 SV=1	1	3	3	3	DNA replication complex GINS protein PSF1	GINS1	24.8501	25.2017	24.9881	25.6969	25.7128	25.2427	0.043848	0.169156	-0.537526		0	1	1	4	6	5	3	3	3	3	3	3	3	19.4	19.4	19.4	22.988	196	196	38.245	By matching	By MS/MS	By MS/MS	By MS/MS	By MS/MS	By MS/MS
Q6ZYL4	Q6ZYL4	1	1	1	General transcription factor IIH subunit 5	GTF2H5	>sp|Q6ZYL4|TF2H5_HUMAN General transcription factor IIH subunit 5 OS=Homo sapiens GN=GTF2H5 PE=1 SV=1	1	1	1	1	General transcription factor IIH subunit 5	GTF2H5	22.4936	23.3295	22.0292	23.1596	22.967	23.3377	0.245543	0.309558	-0.537324		1	0	0	1	0	1	1	1	1	1	1	1	1	21.1	21.1	21.1	8.0533	71	71	4.3165	By MS/MS	By matching	By matching	By MS/MS	By matching	By MS/MS
Q99942	Q99942	2	2	2	E3 ubiquitin-protein ligase RNF5	RNF5	>sp|Q99942|RNF5_HUMAN E3 ubiquitin-protein ligase RNF5 OS=Homo sapiens GN=RNF5 PE=1 SV=1	1	2	2	2	E3 ubiquitin-protein ligase RNF5	RNF5	25.808	25.6791	25.5751	26.3914	26.1902	26.0896	0.00856004	0.122231	-0.536304		3	1	2	1	3	6	2	2	2	2	2	2	2	9.4	9.4	9.4	19.881	180	180	3.6716	By MS/MS	By MS/MS	By MS/MS	By MS/MS	By MS/MS	By MS/MS
O95292	O95292	13	13	12	Vesicle-associated membrane protein-associated protein B/C	VAPB	>sp|O95292|VAPB_HUMAN Vesicle-associated membrane protein-associated protein B/C OS=Homo sapiens GN=VAPB PE=1 SV=3	1	13	13	12	Vesicle-associated membrane protein-associated protein B/C	VAPB	30.8429	30.8252	31.0554	31.6775	31.3436	31.2993	0.0192579	0.14139	-0.532286		60	49	47	50	53	40	11	13	11	12	11	12	11	47.3	47.3	47.3	27.228	243	243	101.47	By MS/MS	By MS/MS	By MS/MS	By MS/MS	By MS/MS	By MS/MS
Q99417	Q99417	5	5	5	C-Myc-binding protein	MYCBP	>sp|Q99417|MYCBP_HUMAN C-Myc-binding protein OS=Homo sapiens GN=MYCBP PE=1 SV=3	1	5	5	5	C-Myc-binding protein	MYCBP	27.6302	28.2644	27.467	28.3731	28.3405	28.2425	0.0971781	0.203026	-0.531479		6	9	7	8	10	10	4	5	4	4	4	4	4	63.1	63.1	63.1	11.967	103	103	23.662	By MS/MS	By MS/MS	By MS/MS	By MS/MS	By MS/MS	By MS/MS
Q4ZIN3	Q4ZIN3	1	1	1	Membralin	TMEM259	>sp|Q4ZIN3|MBRL_HUMAN Membralin OS=Homo sapiens GN=TMEM259 PE=1 SV=1	1	1	1	1	Membralin	TMEM259	20.271	20.3405	20.0009	20.6394	20.8296	20.7376	0.0105627	0.125891	-0.531381		0	1	1	1	0	0	1	1	1	1	1	0	0	2.9	2.9	2.9	67.888	620	620	7.7828	By matching	By MS/MS	By MS/MS	By MS/MS	By matching	By matching
Q96IW7	Q96IW7	3	3	3	Vesicle-trafficking protein SEC22a	SEC22A	>sp|Q96IW7|SC22A_HUMAN Vesicle-trafficking protein SEC22a OS=Homo sapiens GN=SEC22A PE=1 SV=1	1	3	3	3	Vesicle-trafficking protein SEC22a	SEC22A	25.644	25.4005	25.6325	26.696	25.9129	25.6571	0.175791	0.260336	-0.529669		3	3	6	6	7	9	3	3	3	3	3	3	3	10.1	10.1	10.1	34.947	307	307	10.971	By MS/MS	By MS/MS	By MS/MS	By MS/MS	By MS/MS	By MS/MS
Q86V88	Q86V88	1	1	1	Magnesium-dependent phosphatase 1	MDP1	>sp|Q86V88|MGDP1_HUMAN Magnesium-dependent phosphatase 1 OS=Homo sapiens GN=MDP1 PE=1 SV=1	1	1	1	1	Magnesium-dependent phosphatase 1	MDP1	25.5547	25.6021	25.4564	26.2627	26.0975	25.839	0.0154798	0.138833	-0.528657		2	3	2	1	3	4	1	1	1	1	1	1	1	7.4	7.4	7.4	20.109	176	176	1.2724	By MS/MS	By MS/MS	By MS/MS	By MS/MS	By MS/MS	By MS/MS
Q53HI1	Q53HI1	1	1	1	Protein unc-50 homolog	UNC50	>sp|Q53HI1|UNC50_HUMAN Protein unc-50 homolog OS=Homo sapiens GN=UNC50 PE=1 SV=2	1	1	1	1	Protein unc-50 homolog	UNC50	22.3345	22.5326	22.6318	23.1478	23.1052	22.8308	0.0162252	0.143036	-0.528287		0	1	0	0	1	0	1	1	1	1	1	1	1	7.7	7.7	7.7	30.372	259	259	-2	By matching	By MS/MS	By matching	By matching	By MS/MS	By matching
Q9NS84	Q9NS84	1	1	1	Carbohydrate sulfotransferase 7	CHST7	>sp|Q9NS84|CHST7_HUMAN Carbohydrate sulfotransferase 7 OS=Homo sapiens GN=CHST7 PE=1 SV=2	1	1	1	1	Carbohydrate sulfotransferase 7	CHST7	17.6117	19.7807	19.7943	19.5397	20.1335	19.0974	0.538071	0.531773	-0.527926		0	1	1	0	2	1	1	1	1	1	1	1	1	2.5	2.5	2.5	54.266	486	486	5.6398	By matching	By MS/MS	By MS/MS	By matching	By MS/MS	By MS/MS
Q8NEN9	Q8NEN9	3	3	3	PDZ domain-containing protein 8	PDZD8	>sp|Q8NEN9|PDZD8_HUMAN PDZ domain-containing protein 8 OS=Homo sapiens GN=PDZD8 PE=1 SV=1	1	3	3	3	PDZ domain-containing protein 8	PDZD8	23.5335	23.4178	23.6367	24.1527	24.309	23.7089	0.0503768	0.173564	-0.527574		1	1	2	1	0	0	3	3	3	3	1	3	3	2.9	2.9	2.9	128.56	1154	1154	1.3242	By MS/MS	By MS/MS	By MS/MS	By MS/MS	By matching	By MS/MS
Q9BUE0	Q9BUE0	4	4	4	Mediator of RNA polymerase II transcription subunit 18	MED18	>sp|Q9BUE0|MED18_HUMAN Mediator of RNA polymerase II transcription subunit 18 OS=Homo sapiens GN=MED18 PE=1 SV=1	1	4	4	4	Mediator of RNA polymerase II transcription subunit 18	MED18	26.2578	26.3202	26.7613	27.2695	26.9966	26.6518	0.0923154	0.202741	-0.526213		2	5	4	6	4	4	4	4	3	4	4	4	4	20.2	20.2	20.2	23.662	208	208	5.5615	By MS/MS	By MS/MS	By MS/MS	By MS/MS	By MS/MS	By MS/MS
Q8NB37	Q8NB37	2	2	2	Parkinson disease 7 domain-containing protein 1	PDDC1	>sp|Q8NB37|PDDC1_HUMAN Parkinson disease 7 domain-containing protein 1 OS=Homo sapiens GN=PDDC1 PE=1 SV=1	1	2	2	2	Parkinson disease 7 domain-containing protein 1	PDDC1	26.2262	26.2867	26.6807	27.225	27.1479	26.3972	0.154718	0.252568	-0.525518		5	7	6	4	4	4	2	2	2	2	2	2	2	10.5	10.5	10.5	23.297	220	220	6.2231	By MS/MS	By MS/MS	By MS/MS	By MS/MS	By MS/MS	By MS/MS
Q9Y6G3	Q9Y6G3	2	2	2	39S ribosomal protein L42, mitochondrial	MRPL42	>sp|Q9Y6G3|RM42_HUMAN 39S ribosomal protein L42, mitochondrial OS=Homo sapiens GN=MRPL42 PE=1 SV=1	1	2	2	2	39S ribosomal protein L42, mitochondrial	MRPL42	24.7917	25.3337	25.088	25.8239	25.4861	25.4793	0.0533679	0.174366	-0.525312		1	0	1	3	0	0	1	1	1	1	1	1	1	15.5	15.5	15.5	16.661	142	142	2.9283	By MS/MS	By matching	By MS/MS	By MS/MS	By matching	By matching
P36575	P36575	4	2	2	Arrestin-C	ARR3	>sp|P36575|ARRC_HUMAN Arrestin-C OS=Homo sapiens GN=ARR3 PE=1 SV=2	1	4	2	2	Arrestin-C	ARR3	24.8588	23.6256	23.838	24.7806	24.6265	24.4867	0.250401	0.315988	-0.523799		2	1	1	1	1	2	2	2	2	2	2	2	2	10.3	3.9	3.9	42.778	388	388	2.3817	By MS/MS	By MS/MS	By MS/MS	By MS/MS	By MS/MS	By MS/MS
O75144	O75144	1	1	1	ICOS ligand	ICOSLG	>sp|O75144|ICOSL_HUMAN ICOS ligand OS=Homo sapiens GN=ICOSLG PE=1 SV=2	1	1	1	1	ICOS ligand	ICOSLG	19.9026	19.9542	19.849	21.2007	20.3283	19.7393	0.2882	0.334585	-0.52083		0	0	0	2	1	0	0	1	1	1	1	1	1	3.3	3.3	3.3	33.348	302	302	2.07	By matching	By matching	By matching	By MS/MS	By MS/MS	By matching
P11277	P11277	7	2	2	Spectrin beta chain, erythrocytic	SPTB	>sp|P11277|SPTB1_HUMAN Spectrin beta chain, erythrocytic OS=Homo sapiens GN=SPTB PE=1 SV=5	1	7	2	2	Spectrin beta chain, erythrocytic	SPTB	25.5097	25.7833	25.7983	25.9477	25.7202	26.9858	0.263502	0.320069	-0.520777		4	7	2	3	5	1	2	2	2	2	2	2	2	3.1	0.9	0.9	246.47	2137	2137	1.584	By MS/MS	By MS/MS	By MS/MS	By MS/MS	By MS/MS	By MS/MS
Q9Y4G6	Q9Y4G6	13	1	1	Talin-2	TLN2	>sp|Q9Y4G6|TLN2_HUMAN Talin-2 OS=Homo sapiens GN=TLN2 PE=1 SV=4	1	13	1	1	Talin-2	TLN2	23.1895	22.6535	23.0166	23.6286	23.4448	23.3399	0.0444631	0.171553	-0.51789		6	5	5	3	6	8	1	1	1	1	1	1	1	4.6	0.5	0.5	271.61	2542	2542	-2	By MS/MS	By MS/MS	By MS/MS	By MS/MS	By MS/MS	By MS/MS
Q6P5R6	Q6P5R6	5	4	4	60S ribosomal protein L22-like 1	RPL22L1	>sp|Q6P5R6|RL22L_HUMAN 60S ribosomal protein L22-like 1 OS=Homo sapiens GN=RPL22L1 PE=1 SV=2	1	5	4	4	60S ribosomal protein L22-like 1	RPL22L1	28.103	27.7789	27.9659	28.0229	28.7093	28.6683	0.0985491	0.209409	-0.517571		3	2	2	4	3	6	4	4	3	4	3	4	4	52.5	45.1	45.1	14.606	122	122	13.324	By MS/MS	By MS/MS	By MS/MS	By MS/MS	By MS/MS	By MS/MS
Q9BV57	Q9BV57	13	13	13	1,2-dihydroxy-3-keto-5-methylthiopentene dioxygenase	ADI1	>sp|Q9BV57|MTND_HUMAN 1,2-dihydroxy-3-keto-5-methylthiopentene dioxygenase OS=Homo sapiens GN=ADI1 PE=1 SV=1	1	13	13	13	1,2-dihydroxy-3-keto-5-methylthiopentene dioxygenase	ADI1	30.9245	30.758	30.7295	31.4202	31.3472	31.1968	0.00446201	0.115365	-0.517401		33	22	26	22	28	19	13	13	13	13	13	11	11	76.5	76.5	76.5	21.498	179	179	41.826	By MS/MS	By MS/MS	By MS/MS	By MS/MS	By MS/MS	By MS/MS
P33552	P33552	1	1	1	Cyclin-dependent kinases regulatory subunit 2	CKS2	>sp|P33552|CKS2_HUMAN Cyclin-dependent kinases regulatory subunit 2 OS=Homo sapiens GN=CKS2 PE=1 SV=1	1	1	1	1	Cyclin-dependent kinases regulatory subunit 2	CKS2	24.0616	24.0169	23.7576	24.6699	24.4709	24.2468	0.0287212	0.158418	-0.517181		1	1	0	1	0	0	1	1	1	1	1	1	1	20.3	20.3	20.3	9.8602	79	79	2.0535	By MS/MS	By MS/MS	By matching	By MS/MS	By matching	By matching
Q5BJF2	Q5BJF2	2	2	2	Transmembrane protein 97	TMEM97	>sp|Q5BJF2|TMM97_HUMAN Transmembrane protein 97 OS=Homo sapiens GN=TMEM97 PE=1 SV=1	1	2	2	2	Transmembrane protein 97	TMEM97	27.066	26.5698	26.8737	26.9802	27.6014	27.4724	0.0966267	0.208149	-0.514848		9	9	10	13	12	5	2	2	2	2	2	2	2	13.1	13.1	13.1	20.848	176	176	3.2308	By MS/MS	By MS/MS	By MS/MS	By MS/MS	By MS/MS	By MS/MS
Q15526	Q15526	2	2	2	Surfeit locus protein 1	SURF1	>sp|Q15526|SURF1_HUMAN Surfeit locus protein 1 OS=Homo sapiens GN=SURF1 PE=1 SV=1	1	2	2	2	Surfeit locus protein 1	SURF1	25.3417	25.3017	25.4685	25.8052	25.7694	26.0814	0.00964761	0.127836	-0.514756		9	4	5	3	7	7	2	2	2	2	2	2	2	8.7	8.7	8.7	33.331	300	300	5.7245	By MS/MS	By MS/MS	By MS/MS	By MS/MS	By MS/MS	By MS/MS
P61244	P61244	5	5	5	Protein max	MAX	>sp|P61244|MAX_HUMAN Protein max OS=Homo sapiens GN=MAX PE=1 SV=1	1	5	5	5	Protein max	MAX	26.3982	26.4333	26.7146	27.2964	27.0912	26.7009	0.0630382	0.184305	-0.51417		6	7	7	7	9	7	5	5	4	3	4	5	5	36.9	36.9	36.9	18.275	160	160	54.438	By MS/MS	By MS/MS	By MS/MS	By MS/MS	By MS/MS	By MS/MS
Q9BTT4	Q9BTT4	2	2	2	Mediator of RNA polymerase II transcription subunit 10	MED10	>sp|Q9BTT4|MED10_HUMAN Mediator of RNA polymerase II transcription subunit 10 OS=Homo sapiens GN=MED10 PE=1 SV=1	1	2	2	2	Mediator of RNA polymerase II transcription subunit 10	MED10	24.2172	24.554	23.8723	24.9235	24.5822	24.6757	0.0817135	0.196793	-0.512648		0	0	1	1	1	0	1	2	2	2	2	2	2	19.3	19.3	19.3	15.688	135	135	5.6814	By matching	By matching	By MS/MS	By MS/MS	By MS/MS	By matching
Q8NBT2	Q8NBT2	5	5	5	Kinetochore protein Spc24	SPC24	>sp|Q8NBT2|SPC24_HUMAN Kinetochore protein Spc24 OS=Homo sapiens GN=SPC24 PE=1 SV=2	1	5	5	5	Kinetochore protein Spc24	SPC24	27.5364	27.9268	27.8319	28.1715	28.2865	28.3703	0.0174883	0.144393	-0.511056		13	11	13	12	15	13	5	5	5	5	5	5	5	53.3	53.3	53.3	22.478	197	197	92.788	By MS/MS	By MS/MS	By MS/MS	By MS/MS	By MS/MS	By MS/MS
P49888	P49888	11	11	11	Estrogen sulfotransferase	SULT1E1	>sp|P49888|ST1E1_HUMAN Estrogen sulfotransferase OS=Homo sapiens GN=SULT1E1 PE=1 SV=1	1	11	11	11	Estrogen sulfotransferase	SULT1E1	28.5392	28.7816	28.9221	29.3504	29.4259	28.9997	0.0414334	0.172316	-0.511017		28	18	13	23	20	23	11	11	10	10	10	11	11	52.7	52.7	52.7	35.126	294	294	47.936	By MS/MS	By MS/MS	By MS/MS	By MS/MS	By MS/MS	By MS/MS
Q9HBM0	Q9HBM0	2	2	2	Vezatin	VEZT	>sp|Q9HBM0|VEZA_HUMAN Vezatin OS=Homo sapiens GN=VEZT PE=1 SV=3	1	2	2	2	Vezatin	VEZT	20.1677	20.2521	19.8915	20.1921	20.3745	21.2766	0.221013	0.297958	-0.510645		2	0	1	2	1	1	2	2	2	1	1	1	1	4	4	4	88.664	779	779	4.824	By MS/MS	By matching	By MS/MS	By MS/MS	By MS/MS	By MS/MS
Q9BPX3	Q9BPX3	10	10	10	Condensin complex subunit 3	NCAPG	>sp|Q9BPX3|CND3_HUMAN Condensin complex subunit 3 OS=Homo sapiens GN=NCAPG PE=1 SV=1	1	10	10	10	Condensin complex subunit 3	NCAPG	24.0656	24.0944	23.7907	24.423	24.5435	24.5148	0.00784376	0.126601	-0.510201		4	8	6	9	10	11	10	9	9	10	9	9	9	10.9	10.9	10.9	114.33	1015	1015	59.608	By MS/MS	By MS/MS	By MS/MS	By MS/MS	By MS/MS	By MS/MS
Q9Y6B6	Q9Y6B6	9	5	5	GTP-binding protein SAR1b	SAR1B	>sp|Q9Y6B6|SAR1B_HUMAN GTP-binding protein SAR1b OS=Homo sapiens GN=SAR1B PE=1 SV=1	1	9	5	5	GTP-binding protein SAR1b	SAR1B	29.2139	29.2045	29.4835	29.6497	30.1707	29.6114	0.0652657	0.185225	-0.509951		11	11	10	10	14	13	5	5	5	4	5	5	5	42.4	26.8	26.8	22.41	198	198	56.425	By MS/MS	By MS/MS	By MS/MS	By MS/MS	By MS/MS	By MS/MS
Q8N1G0	Q8N1G0	1	1	1	Zinc finger protein 687	ZNF687	>sp|Q8N1G0|ZN687_HUMAN Zinc finger protein 687 OS=Homo sapiens GN=ZNF687 PE=1 SV=1	1	1	1	1	Zinc finger protein 687	ZNF687	19.036	19.1289	19.3015	19.0756	20.1196	19.9477	0.168018	0.252301	-0.558817		3	1	1	1	0	0	1	1	1	1	0	0	0	1	1	1	129.53	1237	1237	3.2845	By MS/MS	By MS/MS	By MS/MS	By MS/MS	By matching	By matching
Q9UK41	Q9UK41	8	8	8	Vacuolar protein sorting-associated protein 28 homolog	VPS28	>sp|Q9UK41|VPS28_HUMAN Vacuolar protein sorting-associated protein 28 homolog OS=Homo sapiens GN=VPS28 PE=1 SV=1	1	8	8	8	Vacuolar protein sorting-associated protein 28 homolog	VPS28	29.5393	29.6508	29.9534	30.4568	30.4094	29.7982	0.107862	0.22291	-0.506999		20	19	18	11	19	17	8	8	8	8	8	8	8	49.8	49.8	49.8	25.425	221	221	88.247	By MS/MS	By MS/MS	By MS/MS	By MS/MS	By MS/MS	By MS/MS
Q9BSF4	Q9BSF4	4	4	4	Uncharacterized protein C19orf52	C19orf52	>sp|Q9BSF4|CS052_HUMAN Uncharacterized protein C19orf52 OS=Homo sapiens GN=C19orf52 PE=1 SV=2	1	4	4	4	Uncharacterized protein C19orf52	C19orf52	27.4603	27.3344	27.4691	27.913	27.9611	27.9093	0.000406362	0.0791282	-0.506552		7	12	12	9	8	12	4	4	4	4	4	4	4	23.8	23.8	23.8	29.233	260	260	20.864	By MS/MS	By MS/MS	By MS/MS	By MS/MS	By MS/MS	By MS/MS
Q14566	Q14566	21	21	21	DNA replication licensing factor MCM6	MCM6	>sp|Q14566|MCM6_HUMAN DNA replication licensing factor MCM6 OS=Homo sapiens GN=MCM6 PE=1 SV=1	1	21	21	21	DNA replication licensing factor MCM6	MCM6	25.9992	25.9516	26.0261	26.4803	26.5696	26.4446	0.00030068	0.0777297	-0.505845		22	19	19	32	31	34	18	19	18	17	18	19	19	28.9	28.9	28.9	92.888	821	821	95.294	By MS/MS	By MS/MS	By MS/MS	By MS/MS	By MS/MS	By MS/MS
Q5JS37	Q5JS37	3	3	3	NHL repeat-containing protein 3	NHLRC3	>sp|Q5JS37|NHLC3_HUMAN NHL repeat-containing protein 3 OS=Homo sapiens GN=NHLRC3 PE=2 SV=1	1	3	3	3	NHL repeat-containing protein 3	NHLRC3	24.3553	24.3289	24.2598	24.8836	24.8092	24.7679	0.00033428	0.0766933	-0.505539		1	2	2	2	5	1	3	3	3	3	3	3	3	11	11	11	38.282	347	347	6.8167	By MS/MS	By MS/MS	By MS/MS	By MS/MS	By MS/MS	By MS/MS
Q7Z3C6	Q7Z3C6	3	3	3	Autophagy-related protein 9A	ATG9A	>sp|Q7Z3C6|ATG9A_HUMAN Autophagy-related protein 9A OS=Homo sapiens GN=ATG9A PE=1 SV=3	1	3	3	3	Autophagy-related protein 9A	ATG9A	21.1742	20.9972	20.7955	21.4648	21.458	21.5606	0.0114871	0.138074	-0.505498		5	5	2	2	2	5	3	3	2	3	2	3	3	3.7	3.7	3.7	94.446	839	839	1.4864	By MS/MS	By MS/MS	By MS/MS	By MS/MS	By MS/MS	By MS/MS
P22352	P22352	1	1	1	Glutathione peroxidase 3	GPX3	>sp|P22352|GPX3_HUMAN Glutathione peroxidase 3 OS=Homo sapiens GN=GPX3 PE=1 SV=2	1	1	1	1	Glutathione peroxidase 3	GPX3	23.061	23.6275	23.8732	24.2329	24.4439	23.3972	0.276071	0.331853	-0.504092		0	5	3	5	3	2	1	1	1	1	1	1	1	5.3	5.3	5.3	25.552	226	226	3.6117	By matching	By MS/MS	By MS/MS	By MS/MS	By MS/MS	By MS/MS
P31025;Q5VSP4	P31025;Q5VSP4	2;1	2;1	2;1	Lipocalin-1;Putative lipocalin 1-like protein 1	LCN1;LCN1P1	>sp|P31025|LCN1_HUMAN Lipocalin-1 OS=Homo sapiens GN=LCN1 PE=1 SV=1;>sp|Q5VSP4|LC1L1_HUMAN Putative lipocalin 1-like protein 1 OS=Homo sapiens GN=LCN1P1 PE=5 SV=1	2	2	2	2	Lipocalin-1;Putative lipocalin 1-like protein 1	LCN1;LCN1P1	23.8173	23.7864	23.779	25.6074	23.5629	23.7244	0.485356	0.493994	-0.504016		0	2	0	3	1	2	2	1	1	2	2	2	2	12.5	12.5	12.5	19.25	176	176;162	5.9877	By matching	By MS/MS	By matching	By MS/MS	By MS/MS	By MS/MS
Q9NWS0	Q9NWS0	5	5	5	PIH1 domain-containing protein 1	PIH1D1	>sp|Q9NWS0|PIHD1_HUMAN PIH1 domain-containing protein 1 OS=Homo sapiens GN=PIH1D1 PE=1 SV=1	1	5	5	5	PIH1 domain-containing protein 1	PIH1D1	26.2333	26.6454	25.9279	26.1727	27.5363	26.6082	0.328324	0.372049	-0.503535		5	5	5	4	5	6	5	5	5	5	4	5	5	29.3	29.3	29.3	32.363	290	290	25.024	By MS/MS	By MS/MS	By MS/MS	By MS/MS	By MS/MS	By MS/MS
P49736	P49736	16	16	16	DNA replication licensing factor MCM2	MCM2	>sp|P49736|MCM2_HUMAN DNA replication licensing factor MCM2 OS=Homo sapiens GN=MCM2 PE=1 SV=4	1	16	16	16	DNA replication licensing factor MCM2	MCM2	25.7073	25.7202	25.7636	26.2016	26.2773	26.2201	6.03303e-05	0.0824615	-0.502605		15	13	23	35	23	22	12	12	13	15	14	14	14	23.6	23.6	23.6	101.89	904	904	83.223	By MS/MS	By MS/MS	By MS/MS	By MS/MS	By MS/MS	By MS/MS
Q9UNN5	Q9UNN5	3	3	3	FAS-associated factor 1	FAF1	>sp|Q9UNN5|FAF1_HUMAN FAS-associated factor 1 OS=Homo sapiens GN=FAF1 PE=1 SV=2	1	3	3	3	FAS-associated factor 1	FAF1	22.2565	22.3824	22.3238	22.7259	22.9956	22.743	0.0060875	0.12162	-0.500607		1	0	2	2	4	1	2	3	3	3	2	3	3	5.8	5.8	5.8	73.953	650	650	10.704	By MS/MS	By matching	By MS/MS	By MS/MS	By MS/MS	By MS/MS
Q15012	Q15012	2	2	2	Lysosomal-associated transmembrane protein 4A	LAPTM4A	>sp|Q15012|LAP4A_HUMAN Lysosomal-associated transmembrane protein 4A OS=Homo sapiens GN=LAPTM4A PE=1 SV=1	1	2	2	2	Lysosomal-associated transmembrane protein 4A	LAPTM4A	26.0303	25.6306	25.5878	26.3807	26.5387	25.8307	0.123015	0.238977	-0.50046		6	12	2	4	3	4	2	2	2	2	2	2	2	17.2	17.2	17.2	26.8	233	233	5.4151	By MS/MS	By MS/MS	By MS/MS	By MS/MS	By MS/MS	By MS/MS
Q10471	Q10471	15	15	15	Polypeptide N-acetylgalactosaminyltransferase 2;Polypeptide N-acetylgalactosaminyltransferase 2 soluble form	GALNT2	>sp|Q10471|GALT2_HUMAN Polypeptide N-acetylgalactosaminyltransferase 2 OS=Homo sapiens GN=GALNT2 PE=1 SV=1	1	15	15	15	Polypeptide N-acetylgalactosaminyltransferase 2;Polypeptide N-acetylgalactosaminyltransferase 2 soluble form	GALNT2	27.0385	26.9051	26.7356	27.4093	27.4412	27.3295	0.0059401	0.123303	-0.500269		28	24	22	24	27	27	11	12	14	13	14	12	12	31.2	31.2	31.2	64.732	571	571	102.87	By MS/MS	By MS/MS	By MS/MS	By MS/MS	By MS/MS	By MS/MS
O60232	O60232	3	3	3	Sjoegren syndrome/scleroderma autoantigen 1	SSSCA1	>sp|O60232|SSA27_HUMAN Sjoegren syndrome/scleroderma autoantigen 1 OS=Homo sapiens GN=SSSCA1 PE=1 SV=1	1	3	3	3	Sjoegren syndrome/scleroderma autoantigen 1	SSSCA1	27.542	27.8776	27.7331	28.7039	28.0043	27.9439	0.129688	0.246643	-0.49977		9	9	9	5	8	8	3	3	3	3	3	3	3	15.1	15.1	15.1	21.474	199	199	2.7018	By MS/MS	By MS/MS	By MS/MS	By MS/MS	By MS/MS	By MS/MS
Q9NX76	Q9NX76	2	2	2	CKLF-like MARVEL transmembrane domain-containing protein 6	CMTM6	>sp|Q9NX76|CKLF6_HUMAN CKLF-like MARVEL transmembrane domain-containing protein 6 OS=Homo sapiens GN=CMTM6 PE=1 SV=1	1	2	2	2	CKLF-like MARVEL transmembrane domain-containing protein 6	CMTM6	24.3183	24.0103	24.6065	25.2505	24.9825	24.2002	0.236643	0.312053	-0.499372		2	3	2	1	3	2	2	2	2	2	2	2	2	16.4	16.4	16.4	20.419	183	183	7.0249	By MS/MS	By MS/MS	By MS/MS	By MS/MS	By MS/MS	By MS/MS
Q9UHA3	Q9UHA3	2	2	2	Probable ribosome biogenesis protein RLP24	RSL24D1	>sp|Q9UHA3|RLP24_HUMAN Probable ribosome biogenesis protein RLP24 OS=Homo sapiens GN=RSL24D1 PE=1 SV=1	1	2	2	2	Probable ribosome biogenesis protein RLP24	RSL24D1	25.9047	25.9068	26.3169	26.6005	26.8883	26.1373	0.125249	0.241211	-0.499243		15	17	14	8	11	16	2	2	2	2	2	2	2	16.6	16.6	16.6	19.621	163	163	13.894	By MS/MS	By MS/MS	By MS/MS	By MS/MS	By MS/MS	By MS/MS
P31350	P31350	9	7	7	Ribonucleoside-diphosphate reductase subunit M2	RRM2	>sp|P31350|RIR2_HUMAN Ribonucleoside-diphosphate reductase subunit M2 OS=Homo sapiens GN=RRM2 PE=1 SV=1	1	9	7	7	Ribonucleoside-diphosphate reductase subunit M2	RRM2	24.7328	24.9385	24.8219	25.3793	25.3097	25.2966	0.00155265	0.101451	-0.497472		2	3	4	8	9	8	6	5	6	6	7	6	6	29.3	23.1	23.1	44.877	389	389	11.339	By MS/MS	By MS/MS	By MS/MS	By MS/MS	By MS/MS	By MS/MS
Q9UMX3	Q9UMX3	3	3	3	Bcl-2-related ovarian killer protein	BOK	>sp|Q9UMX3|BOK_HUMAN Bcl-2-related ovarian killer protein OS=Homo sapiens GN=BOK PE=1 SV=1	1	3	3	3	Bcl-2-related ovarian killer protein	BOK	25.2512	25.1038	25.4426	26.0907	25.6991	25.4973	0.0679394	0.192508	-0.49648		6	4	10	5	6	7	3	3	3	3	3	3	3	16	16	16	23.28	212	212	2.5491	By MS/MS	By MS/MS	By MS/MS	By MS/MS	By MS/MS	By MS/MS
P52926	P52926	4	4	4	High mobility group protein HMGI-C	HMGA2	>sp|P52926|HMGA2_HUMAN High mobility group protein HMGI-C OS=Homo sapiens GN=HMGA2 PE=1 SV=1	1	4	4	4	High mobility group protein HMGI-C	HMGA2	29.8219	29.3904	29.225	30.2721	29.37	30.2822	0.230623	0.310388	-0.495647		8	12	12	11	11	11	4	4	4	4	4	4	4	41.3	41.3	41.3	11.832	109	109	67.039	By MS/MS	By MS/MS	By MS/MS	By MS/MS	By MS/MS	By MS/MS
Q9NRR3	Q9NRR3	2	2	2	CDC42 small effector protein 2	CDC42SE2	>sp|Q9NRR3|C42S2_HUMAN CDC42 small effector protein 2 OS=Homo sapiens GN=CDC42SE2 PE=1 SV=1	1	2	2	2	CDC42 small effector protein 2	CDC42SE2	26.8975	27.3537	25.6243	27.165	26.9653	27.2316	0.397601	0.430537	-0.495468		1	2	3	2	2	2	2	2	2	2	2	2	2	66.7	66.7	66.7	9.2234	84	84	10.71	By MS/MS	By MS/MS	By MS/MS	By MS/MS	By MS/MS	By MS/MS
Q71UI9;P0C0S5	Q71UI9;P0C0S5	6;6	4;4	4;4	Histone H2A.V;Histone H2A.Z	H2AFV;H2AFZ	>sp|Q71UI9|H2AV_HUMAN Histone H2A.V OS=Homo sapiens GN=H2AFV PE=1 SV=3;>sp|P0C0S5|H2AZ_HUMAN Histone H2A.Z OS=Homo sapiens GN=H2AFZ PE=1 SV=2	2	6	4	4	Histone H2A.V;Histone H2A.Z	H2AFV;H2AFZ	30.7847	31.1588	31.1308	31.658	31.4427	31.4522	0.0240532	0.153833	-0.492869		19	19	16	23	18	19	3	4	3	4	3	3	3	40.6	33.6	33.6	13.509	128	128;128	8.6028	By MS/MS	By MS/MS	By MS/MS	By MS/MS	By MS/MS	By MS/MS
Q06323	Q06323	18	18	18	Proteasome activator complex subunit 1	PSME1	>sp|Q06323|PSME1_HUMAN Proteasome activator complex subunit 1 OS=Homo sapiens GN=PSME1 PE=1 SV=1	1	18	18	18	Proteasome activator complex subunit 1	PSME1	32.8341	32.8598	32.9879	33.4906	33.3085	33.3585	0.00242595	0.121217	-0.491932		98	91	91	80	94	83	18	18	18	17	18	18	18	57	57	57	28.723	249	249	170.66	By MS/MS	By MS/MS	By MS/MS	By MS/MS	By MS/MS	By MS/MS
Q15059	Q15059	1	1	1	Bromodomain-containing protein 3	BRD3	>sp|Q15059|BRD3_HUMAN Bromodomain-containing protein 3 OS=Homo sapiens GN=BRD3 PE=1 SV=1	1	1	1	1	Bromodomain-containing protein 3	BRD3	22.157	22.1998	22.1713	22.4483	22.9354	22.6125	0.0271034	0.164533	-0.489382		1	1	2	2	2	2	1	1	1	1	1	1	1	2.1	2.1	2.1	79.541	726	726	4.6221	By MS/MS	By MS/MS	By MS/MS	By MS/MS	By MS/MS	By MS/MS
Q9BRT9	Q9BRT9	3	3	3	DNA replication complex GINS protein SLD5;DNA replication complex GINS protein SLD5, N-terminally processed	GINS4	>sp|Q9BRT9|SLD5_HUMAN DNA replication complex GINS protein SLD5 OS=Homo sapiens GN=GINS4 PE=1 SV=1	1	3	3	3	DNA replication complex GINS protein SLD5;DNA replication complex GINS protein SLD5, N-terminally processed	GINS4	26.2057	26.3964	25.985	26.9117	26.5337	26.6094	0.0418924	0.174012	-0.489196		7	5	7	7	4	11	3	3	3	3	3	3	3	19.7	19.7	19.7	26.047	223	223	7.199	By MS/MS	By MS/MS	By MS/MS	By MS/MS	By MS/MS	By MS/MS
Q96T88	Q96T88	1	1	1	E3 ubiquitin-protein ligase UHRF1	UHRF1	>sp|Q96T88|UHRF1_HUMAN E3 ubiquitin-protein ligase UHRF1 OS=Homo sapiens GN=UHRF1 PE=1 SV=1	1	1	1	1	E3 ubiquitin-protein ligase UHRF1	UHRF1	18.9347	18.6386	19.1277	18.9782	19.459	19.731	0.135378	0.251791	-0.489068		0	1	0	0	3	3	1	1	1	1	1	1	1	1.3	1.3	1.3	89.813	793	793	1.6169	By matching	By MS/MS	By matching	By matching	By MS/MS	By MS/MS
O95139	O95139	6	6	6	NADH dehydrogenase [ubiquinone] 1 beta subcomplex subunit 6	NDUFB6	>sp|O95139|NDUB6_HUMAN NADH dehydrogenase [ubiquinone] 1 beta subcomplex subunit 6 OS=Homo sapiens GN=NDUFB6 PE=1 SV=3	1	6	6	6	NADH dehydrogenase [ubiquinone] 1 beta subcomplex subunit 6	NDUFB6	30.1057	29.7617	29.6389	30.473	30.4306	30.07	0.0611783	0.187525	-0.489066		34	44	41	47	44	44	6	6	6	6	6	6	6	46.1	46.1	46.1	15.489	128	128	26.265	By MS/MS	By MS/MS	By MS/MS	By MS/MS	By MS/MS	By MS/MS
Q6UWP7	Q6UWP7	4	4	4	Lysocardiolipin acyltransferase 1	LCLAT1	>sp|Q6UWP7|LCLT1_HUMAN Lysocardiolipin acyltransferase 1 OS=Homo sapiens GN=LCLAT1 PE=1 SV=1	1	4	4	4	Lysocardiolipin acyltransferase 1	LCLAT1	26.395	26.3744	26.3217	26.946	26.7794	26.8327	0.00080978	0.0991828	-0.489025		5	6	7	4	3	7	4	4	4	4	4	4	4	13	13	13	48.92	414	414	6.9789	By MS/MS	By MS/MS	By MS/MS	By MS/MS	By MS/MS	By MS/MS
Q9H6T3	Q9H6T3	3	3	3	RNA polymerase II-associated protein 3	RPAP3	>sp|Q9H6T3|RPAP3_HUMAN RNA polymerase II-associated protein 3 OS=Homo sapiens GN=RPAP3 PE=1 SV=2	1	3	3	3	RNA polymerase II-associated protein 3	RPAP3	21.2163	21.3209	21.2979	22.0324	21.8285	21.4396	0.0506462	0.183427	-0.488489		0	0	0	1	1	0	2	2	2	2	2	2	2	5	5	5	75.718	665	665	5.6276	By matching	By matching	By matching	By MS/MS	By MS/MS	By MS/MS
Q9BZG8	Q9BZG8	1	1	1	Diphthamide biosynthesis protein 1	DPH1	>sp|Q9BZG8|DPH1_HUMAN Diphthamide biosynthesis protein 1 OS=Homo sapiens GN=DPH1 PE=1 SV=2	1	1	1	1	Diphthamide biosynthesis protein 1	DPH1	19.8412	20.5839	19.6943	20.3464	20.7273	20.454	0.19003	0.29099	-0.469465		0	2	0	2	2	3	0	1	0	1	1	1	1	2.5	2.5	2.5	48.805	443	443	4.2417	By matching	By MS/MS	By matching	By MS/MS	By MS/MS	By MS/MS
P62166	P62166	5	5	5	Neuronal calcium sensor 1	NCS1	>sp|P62166|NCS1_HUMAN Neuronal calcium sensor 1 OS=Homo sapiens GN=NCS1 PE=1 SV=2	1	5	5	5	Neuronal calcium sensor 1	NCS1	28.3323	27.7466	27.5891	28.3792	28.4123	28.3378	0.0985636	0.221897	-0.4871		15	12	13	5	10	16	5	5	5	5	5	5	5	31.6	31.6	31.6	21.878	190	190	22.851	By MS/MS	By MS/MS	By MS/MS	By MS/MS	By MS/MS	By MS/MS
P26232	P26232	8	2	2	Catenin alpha-2	CTNNA2	>sp|P26232|CTNA2_HUMAN Catenin alpha-2 OS=Homo sapiens GN=CTNNA2 PE=1 SV=5	1	8	2	2	Catenin alpha-2	CTNNA2	26.344	25.5785	24.5736	27.6935	24.7168	25.5386	0.661223	0.656596	-0.484241		5	2	3	6	5	7	1	2	1	1	2	2	2	12	4.3	4.3	105.31	953	953	20.807	By MS/MS	By MS/MS	By MS/MS	By MS/MS	By MS/MS	By MS/MS
Q9NP77	Q9NP77	6	6	6	RNA polymerase II subunit A C-terminal domain phosphatase SSU72	SSU72	>sp|Q9NP77|SSU72_HUMAN RNA polymerase II subunit A C-terminal domain phosphatase SSU72 OS=Homo sapiens GN=SSU72 PE=1 SV=1	1	6	6	6	RNA polymerase II subunit A C-terminal domain phosphatase SSU72	SSU72	28.4438	28.4482	28.5363	29.3396	28.819	28.7175	0.0686178	0.196123	-0.482624		9	14	13	17	11	11	6	5	5	6	5	5	5	38.1	38.1	38.1	22.574	194	194	33.24	By MS/MS	By MS/MS	By MS/MS	By MS/MS	By MS/MS	By MS/MS
O15320;Q96RT6;A4FU28	O15320	4;1;1	4;1;1	4;1;1	cTAGE family member 5	CTAGE5	>sp|O15320|CTGE5_HUMAN cTAGE family member 5 OS=Homo sapiens GN=CTAGE5 PE=1 SV=4	3	4	4	4	cTAGE family member 5	CTAGE5	21.808	21.0048	21.6203	21.5029	22.2378	22.1372	0.223138	0.310494	-0.481612		2	2	4	0	0	0	2	4	3	3	2	2	2	6.7	6.7	6.7	90.995	804	804;745;777	3.5946	By MS/MS	By MS/MS	By MS/MS	By matching	By matching	By matching
Q9ULW3	Q9ULW3	5	5	5	Activator of basal transcription 1	ABT1	>sp|Q9ULW3|ABT1_HUMAN Activator of basal transcription 1 OS=Homo sapiens GN=ABT1 PE=1 SV=1	1	5	5	5	Activator of basal transcription 1	ABT1	25.4558	25.2989	25.7106	25.9595	25.961	25.9848	0.0162381	0.155372	-0.47999		3	3	4	6	9	6	5	5	5	4	5	5	5	17.3	17.3	17.3	31.079	272	272	3.8704	By MS/MS	By MS/MS	By MS/MS	By MS/MS	By MS/MS	By MS/MS
P49427	P49427	4	3	3	Ubiquitin-conjugating enzyme E2 R1	CDC34	>sp|P49427|UB2R1_HUMAN Ubiquitin-conjugating enzyme E2 R1 OS=Homo sapiens GN=CDC34 PE=1 SV=2	1	4	3	3	Ubiquitin-conjugating enzyme E2 R1	CDC34	25.5894	27.5412	27.4611	27.3225	27.2522	27.4522	0.496498	0.512678	-0.478451		0	4	3	3	3	3	3	3	3	3	3	3	3	15.3	11.9	11.9	26.736	236	236	2.219	By matching	By MS/MS	By MS/MS	By MS/MS	By MS/MS	By MS/MS
O60828	O60828	7	7	7	Polyglutamine-binding protein 1	PQBP1	>sp|O60828|PQBP1_HUMAN Polyglutamine-binding protein 1 OS=Homo sapiens GN=PQBP1 PE=1 SV=1	1	7	7	7	Polyglutamine-binding protein 1	PQBP1	28.5745	28.4321	28.5701	29.0721	29.0189	28.9188	0.00181038	0.120172	-0.477708		8	8	12	8	10	5	7	7	7	7	7	7	7	37.7	37.7	37.7	30.472	265	265	46.934	By MS/MS	By MS/MS	By MS/MS	By MS/MS	By MS/MS	By MS/MS
Q5U5X0	Q5U5X0	1	1	1	Complex III assembly factor LYRM7	LYRM7	>sp|Q5U5X0|LYRM7_HUMAN Complex III assembly factor LYRM7 OS=Homo sapiens GN=LYRM7 PE=1 SV=1	1	1	1	1	Complex III assembly factor LYRM7	LYRM7	23.8861	24.6993	22.7973	24.3367	24.3888	24.0883	0.441352	0.471826	-0.477017		0	2	0	0	1	0	1	1	1	1	1	1	1	9.6	9.6	9.6	11.955	104	104	1.6087	By matching	By MS/MS	By matching	By matching	By MS/MS	By matching
Q01628;P13164;C9JQL5	Q01628	3;1;1	3;1;1	2;0;1	Interferon-induced transmembrane protein 3	IFITM3	>sp|Q01628|IFM3_HUMAN Interferon-induced transmembrane protein 3 OS=Homo sapiens GN=IFITM3 PE=1 SV=2	3	3	3	2	Interferon-induced transmembrane protein 3	IFITM3	28.7179	28.4213	28.5655	28.7382	29.1189	29.278	0.058466	0.189934	-0.476824		4	2	4	5	6	6	2	2	3	2	2	2	1	48.9	48.9	36.8	14.632	133	133;125;133	23.567	By MS/MS	By MS/MS	By MS/MS	By MS/MS	By MS/MS	By MS/MS
Q8WUD4	Q8WUD4	10	10	10	Coiled-coil domain-containing protein 12	CCDC12	>sp|Q8WUD4|CCD12_HUMAN Coiled-coil domain-containing protein 12 OS=Homo sapiens GN=CCDC12 PE=1 SV=1	1	10	10	10	Coiled-coil domain-containing protein 12	CCDC12	28.1982	28.241	28.3732	29.1886	28.7254	28.3213	0.137607	0.255151	-0.4743		9	11	14	12	11	13	10	10	10	10	9	9	9	63.9	63.9	63.9	19.181	166	166	63.511	By MS/MS	By MS/MS	By MS/MS	By MS/MS	By MS/MS	By MS/MS
P62701	P62701	28	28	12	40S ribosomal protein S4, X isoform	RPS4X	>sp|P62701|RS4X_HUMAN 40S ribosomal protein S4, X isoform OS=Homo sapiens GN=RPS4X PE=1 SV=2	1	28	28	12	40S ribosomal protein S4, X isoform	RPS4X	35.4755	35.3858	35.5175	36.1056	35.8563	35.8395	0.00736604	0.136663	-0.474213		139	156	164	151	134	142	28	28	28	27	27	28	12	70.3	70.3	35.7	29.597	263	263	254.26	By MS/MS	By MS/MS	By MS/MS	By MS/MS	By MS/MS	By MS/MS
P61204	P61204	19	2	2	ADP-ribosylation factor 3	ARF3	>sp|P61204|ARF3_HUMAN ADP-ribosylation factor 3 OS=Homo sapiens GN=ARF3 PE=1 SV=2	1	19	2	2	ADP-ribosylation factor 3	ARF3	23.7213	23.3181	23.3203	24.0635	23.7338	23.9843	0.0468425	0.183518	-0.473958		3	2	4	3	5	4	2	2	2	2	2	2	2	75.1	5.5	5.5	20.601	181	181	2.7238	By MS/MS	By MS/MS	By MS/MS	By MS/MS	By MS/MS	By MS/MS
Q9H8H3	Q9H8H3	4	4	4	Methyltransferase-like protein 7A	METTL7A	>sp|Q9H8H3|MET7A_HUMAN Methyltransferase-like protein 7A OS=Homo sapiens GN=METTL7A PE=1 SV=1	1	4	4	4	Methyltransferase-like protein 7A	METTL7A	26.3725	26.68	26.6705	27.246	27.1716	26.7268	0.068143	0.198354	-0.473778		8	5	1	1	4	6	3	4	3	3	4	4	4	19.3	19.3	19.3	28.319	244	244	12.942	By MS/MS	By MS/MS	By MS/MS	By MS/MS	By MS/MS	By MS/MS
Q5T6V5	Q5T6V5	3	3	3	UPF0553 protein C9orf64	C9orf64	>sp|Q5T6V5|CI064_HUMAN UPF0553 protein C9orf64 OS=Homo sapiens GN=C9orf64 PE=1 SV=1	1	3	3	3	UPF0553 protein C9orf64	C9orf64	24.2248	24.6607	23.9198	24.2937	24.948	24.9816	0.202488	0.298058	-0.472689		1	1	0	0	2	2	3	3	2	2	3	3	3	14.1	14.1	14.1	39.028	341	341	-2	By MS/MS	By MS/MS	By matching	By matching	By MS/MS	By MS/MS
Q9UMR2	Q9UMR2	11	1	1	ATP-dependent RNA helicase DDX19B	DDX19B	>sp|Q9UMR2|DD19B_HUMAN ATP-dependent RNA helicase DDX19B OS=Homo sapiens GN=DDX19B PE=1 SV=1	1	11	1	1	ATP-dependent RNA helicase DDX19B	DDX19B	20.7804	20.5284	20.8128	21.6171	20.8341	21.0882	0.12887	0.251866	-0.472586		1	1	1	1	1	1	1	1	1	1	1	1	1	30.9	3.3	3.3	53.926	479	479	6.8151	By MS/MS	By MS/MS	By MS/MS	By MS/MS	By MS/MS	By MS/MS
Q9Y3A4;Q9NSQ0	Q9Y3A4	6;2	6;2	6;2	Ribosomal RNA-processing protein 7 homolog A	RRP7A	>sp|Q9Y3A4|RRP7A_HUMAN Ribosomal RNA-processing protein 7 homolog A OS=Homo sapiens GN=RRP7A PE=1 SV=2	2	6	6	6	Ribosomal RNA-processing protein 7 homolog A	RRP7A	26.3364	26.73	26.3714	26.8043	27.2122	26.8374	0.0599815	0.194541	-0.472043		11	3	8	7	5	7	6	6	6	6	6	6	6	27.1	27.1	27.1	32.334	280	280;103	15.376	By MS/MS	By MS/MS	By MS/MS	By MS/MS	By MS/MS	By MS/MS
Q8NAV1	Q8NAV1	3	3	3	Pre-mRNA-splicing factor 38A	PRPF38A	>sp|Q8NAV1|PR38A_HUMAN Pre-mRNA-splicing factor 38A OS=Homo sapiens GN=PRPF38A PE=1 SV=1	1	3	3	3	Pre-mRNA-splicing factor 38A	PRPF38A	23.861	23.9665	24.2788	24.5877	24.1119	24.8212	0.124917	0.249187	-0.4715		2	0	1	1	1	4	2	2	2	2	3	2	2	14.4	14.4	14.4	37.476	312	312	5.6133	By MS/MS	By matching	By MS/MS	By MS/MS	By MS/MS	By MS/MS
Q96FQ6	Q96FQ6	7	7	7	Protein S100-A16	S100A16	>sp|Q96FQ6|S10AG_HUMAN Protein S100-A16 OS=Homo sapiens GN=S100A16 PE=1 SV=1	1	7	7	7	Protein S100-A16	S100A16	30.6002	30.716	29.9983	30.8793	30.9553	30.8943	0.102708	0.230572	-0.471481		20	22	27	22	21	22	7	7	7	7	7	7	7	57.3	57.3	57.3	11.801	103	103	67.15	By MS/MS	By MS/MS	By MS/MS	By MS/MS	By MS/MS	By MS/MS
P46777	P46777	22	22	22	60S ribosomal protein L5	RPL5	>sp|P46777|RL5_HUMAN 60S ribosomal protein L5 OS=Homo sapiens GN=RPL5 PE=1 SV=3	1	22	22	22	60S ribosomal protein L5	RPL5	33.3422	33.4804	33.739	33.8777	33.9499	34.1475	0.0291395	0.171061	-0.471141		190	139	153	151	116	119	22	22	22	22	22	21	21	47.5	47.5	47.5	34.362	297	297	170.58	By MS/MS	By MS/MS	By MS/MS	By MS/MS	By MS/MS	By MS/MS
Q9Y5V0	Q9Y5V0	1	1	1	Zinc finger protein 706	ZNF706	>sp|Q9Y5V0|ZN706_HUMAN Zinc finger protein 706 OS=Homo sapiens GN=ZNF706 PE=1 SV=1	1	1	1	1	Zinc finger protein 706	ZNF706	23.873	23.9072	23.3406	24.3514	23.9269	24.2548	0.103403	0.231993	-0.470779		4	3	2	2	3	1	1	1	1	1	1	1	1	15.8	15.8	15.8	8.4977	76	76	2.8961	By MS/MS	By MS/MS	By MS/MS	By MS/MS	By MS/MS	By MS/MS
O43731	O43731	3	3	3	ER lumen protein-retaining receptor 3	KDELR3	>sp|O43731|ERD23_HUMAN ER lumen protein-retaining receptor 3 OS=Homo sapiens GN=KDELR3 PE=2 SV=1	1	3	3	3	ER lumen protein-retaining receptor 3	KDELR3	25.5901	25.4462	25.6482	25.9704	25.8264	26.2954	0.036069	0.173609	-0.469252		2	1	3	3	2	3	3	3	3	3	3	3	3	7.9	7.9	7.9	25.027	214	214	2.3743	By MS/MS	By MS/MS	By MS/MS	By MS/MS	By MS/MS	By MS/MS
O15090	O15090	3	2	2	Zinc finger protein 536	ZNF536	>sp|O15090|ZN536_HUMAN Zinc finger protein 536 OS=Homo sapiens GN=ZNF536 PE=1 SV=3	1	3	2	2	Zinc finger protein 536	ZNF536	26.7145	26.5983	26.3756	26.8909	26.7478	27.4567	0.120307	0.248139	-0.468991		0	0	0	1	0	1	1	1	1	2	1	1	1	3.9	3.2	3.2	141.42	1300	1300	-2	By matching	By matching	By matching	By MS/MS	By matching	By MS/MS
Q99439	Q99439	12	11	11	Calponin-2	CNN2	>sp|Q99439|CNN2_HUMAN Calponin-2 OS=Homo sapiens GN=CNN2 PE=1 SV=4	1	12	11	11	Calponin-2	CNN2	31.5432	31.6369	31.6481	31.8251	32.0339	32.373	0.0454815	0.182336	-0.467912		71	51	72	63	60	67	11	10	11	11	10	10	10	47.9	47.9	47.9	33.697	309	309	161.69	By MS/MS	By MS/MS	By MS/MS	By MS/MS	By MS/MS	By MS/MS
P40938	P40938	6	6	6	Replication factor C subunit 3	RFC3	>sp|P40938|RFC3_HUMAN Replication factor C subunit 3 OS=Homo sapiens GN=RFC3 PE=1 SV=2	1	6	6	6	Replication factor C subunit 3	RFC3	26.5992	26.6186	26.5082	26.9737	27.1096	27.0458	0.000843004	0.107283	-0.467679		8	3	10	10	6	11	6	6	6	6	6	6	6	20.8	20.8	20.8	40.556	356	356	16.569	By MS/MS	By MS/MS	By MS/MS	By MS/MS	By MS/MS	By MS/MS
Q8TAC2	Q8TAC2	2	2	2	Josephin-2	JOSD2	>sp|Q8TAC2|JOS2_HUMAN Josephin-2 OS=Homo sapiens GN=JOSD2 PE=1 SV=1	1	2	2	2	Josephin-2	JOSD2	23.8454	24.0155	23.7142	24.2341	24.1096	24.628	0.0599614	0.19358	-0.465525		0	1	0	0	0	1	1	2	2	1	2	1	1	15.4	15.4	15.4	20.756	188	188	3.3294	By matching	By MS/MS	By matching	By matching	By matching	By MS/MS
P61254	P61254	21	21	7	60S ribosomal protein L26	RPL26	>sp|P61254|RL26_HUMAN 60S ribosomal protein L26 OS=Homo sapiens GN=RPL26 PE=1 SV=1	1	21	21	7	60S ribosomal protein L26	RPL26	35.3119	35.1344	34.9084	35.6521	35.6277	35.4703	0.023162	0.167452	-0.465116		62	67	56	52	57	57	21	20	21	20	20	20	7	65.5	65.5	17.2	17.258	145	145	92.698	By MS/MS	By MS/MS	By MS/MS	By MS/MS	By MS/MS	By MS/MS
P37023	P37023	3	3	3	Serine/threonine-protein kinase receptor R3	ACVRL1	>sp|P37023|ACVL1_HUMAN Serine/threonine-protein kinase receptor R3 OS=Homo sapiens GN=ACVRL1 PE=1 SV=2	1	3	3	3	Serine/threonine-protein kinase receptor R3	ACVRL1	24.1769	24.1463	22.8356	24.472	24.1037	23.9779	0.375145	0.42151	-0.464945		4	2	1	1	3	2	2	2	3	2	3	3	3	8.2	8.2	8.2	56.124	503	503	5.5276	By MS/MS	By MS/MS	By MS/MS	By MS/MS	By MS/MS	By MS/MS
Q9BTC8	Q9BTC8	6	2	2	Metastasis-associated protein MTA3	MTA3	>sp|Q9BTC8|MTA3_HUMAN Metastasis-associated protein MTA3 OS=Homo sapiens GN=MTA3 PE=1 SV=2	1	6	2	2	Metastasis-associated protein MTA3	MTA3	23.1854	22.8306	23.1343	23.8605	23.18	23.5005	0.10907	0.241176	-0.463583		2	5	3	1	0	2	2	2	2	2	2	2	2	12	3.9	3.9	67.503	594	594	8.5888	By MS/MS	By MS/MS	By MS/MS	By MS/MS	By matching	By MS/MS
Q9BW83	Q9BW83	5	5	5	Intraflagellar transport protein 27 homolog	IFT27	>sp|Q9BW83|IFT27_HUMAN Intraflagellar transport protein 27 homolog OS=Homo sapiens GN=IFT27 PE=1 SV=1	1	5	5	5	Intraflagellar transport protein 27 homolog	IFT27	27.8123	27.4724	28.0738	28.4677	28.3953	27.8846	0.141125	0.257822	-0.463037		12	9	9	9	16	8	5	5	5	5	5	5	5	36	36	36	20.48	186	186	13.41	By MS/MS	By MS/MS	By MS/MS	By MS/MS	By MS/MS	By MS/MS
P00403	P00403	7	7	7	Cytochrome c oxidase subunit 2	MT-CO2	>sp|P00403|COX2_HUMAN Cytochrome c oxidase subunit 2 OS=Homo sapiens GN=MT-CO2 PE=1 SV=1	1	7	7	7	Cytochrome c oxidase subunit 2	MT-CO2	33.0399	32.3842	31.9248	32.8847	33.1278	32.7223	0.250834	0.327407	-0.461962		49	44	52	40	49	43	7	7	7	7	7	7	7	32.2	32.2	32.2	25.565	227	227	141.96	By MS/MS	By MS/MS	By MS/MS	By MS/MS	By MS/MS	By MS/MS
Q8NHP6	Q8NHP6	4	4	4	Motile sperm domain-containing protein 2	MOSPD2	>sp|Q8NHP6|MSPD2_HUMAN Motile sperm domain-containing protein 2 OS=Homo sapiens GN=MOSPD2 PE=1 SV=1	1	4	4	4	Motile sperm domain-containing protein 2	MOSPD2	23.2068	22.9085	22.8288	23.5081	23.2641	23.5545	0.0343693	0.172518	-0.460874		5	1	2	7	3	6	4	4	3	4	4	4	4	8.5	8.5	8.5	59.745	518	518	5.8676	By MS/MS	By MS/MS	By MS/MS	By MS/MS	By MS/MS	By MS/MS
Q8TCA0	Q8TCA0	4	4	4	Leucine-rich repeat-containing protein 20	LRRC20	>sp|Q8TCA0|LRC20_HUMAN Leucine-rich repeat-containing protein 20 OS=Homo sapiens GN=LRRC20 PE=1 SV=1	1	4	4	4	Leucine-rich repeat-containing protein 20	LRRC20	25.6991	25.8089	25.8943	26.5647	26.3362	25.8832	0.0912834	0.225123	-0.460595		13	14	14	12	15	9	4	4	4	4	4	4	4	22.8	22.8	22.8	20.509	184	184	12.092	By MS/MS	By MS/MS	By MS/MS	By MS/MS	By MS/MS	By MS/MS
Q96ER3	Q96ER3	2	2	2	Protein SAAL1	SAAL1	>sp|Q96ER3|SAAL1_HUMAN Protein SAAL1 OS=Homo sapiens GN=SAAL1 PE=1 SV=2	1	2	2	2	Protein SAAL1	SAAL1	20.9842	21.2613	21.4785	21.5503	21.6984	21.8524	0.0519001	0.189948	-0.459034		4	4	7	5	4	7	2	2	2	2	2	2	2	7.4	7.4	7.4	53.557	474	474	9.4713	By MS/MS	By MS/MS	By MS/MS	By MS/MS	By MS/MS	By MS/MS
Q5VTE6	Q5VTE6	2	2	2	Protein angel homolog 2	ANGEL2	>sp|Q5VTE6|ANGE2_HUMAN Protein angel homolog 2 OS=Homo sapiens GN=ANGEL2 PE=2 SV=1	1	2	2	2	Protein angel homolog 2	ANGEL2	26.3096	25.465	26.3648	26.6996	26.5943	26.2222	0.230998	0.319992	-0.458932		0	2	0	0	1	2	2	2	1	2	2	2	2	5.3	5.3	5.3	62.338	544	544	-2	By matching	By MS/MS	By matching	By matching	By MS/MS	By MS/MS
Q9NXR7	Q9NXR7	2	2	2	BRCA1-A complex subunit BRE	BRE	>sp|Q9NXR7|BRE_HUMAN BRCA1-A complex subunit BRE OS=Homo sapiens GN=BRE PE=1 SV=2	1	2	2	2	BRCA1-A complex subunit BRE	BRE	23.9537	25.7914	25.9242	25.7907	25.6562	25.5974	0.5125	0.52622	-0.458347		4	3	8	7	3	4	2	2	2	2	2	2	2	7.3	7.3	7.3	43.551	383	383	16.775	By MS/MS	By MS/MS	By MS/MS	By MS/MS	By MS/MS	By MS/MS
O43759	O43759	1	1	1	Synaptogyrin-1	SYNGR1	>sp|O43759|SNG1_HUMAN Synaptogyrin-1 OS=Homo sapiens GN=SYNGR1 PE=1 SV=2	1	1	1	1	Synaptogyrin-1	SYNGR1	23.1752	23.2448	22.8571	23.8741	23.5518	23.2245	0.108538	0.244363	-0.457733		1	1	0	3	1	3	1	1	1	1	1	1	1	5.2	5.2	5.2	25.455	233	233	3.2803	By MS/MS	By MS/MS	By matching	By MS/MS	By MS/MS	By MS/MS
P53355	P53355	1	1	1	Death-associated protein kinase 1	DAPK1	>sp|P53355|DAPK1_HUMAN Death-associated protein kinase 1 OS=Homo sapiens GN=DAPK1 PE=1 SV=6	1	1	1	1	Death-associated protein kinase 1	DAPK1	19.3939	19.9271	19.1342	20.1393	19.8144	19.8716	0.146539	0.263963	-0.456697		2	2	2	0	0	0	1	1	1	1	1	1	1	0.8	0.8	0.8	160.04	1430	1430	1.5639	By MS/MS	By MS/MS	By MS/MS	By matching	By matching	By matching
O43657	O43657	1	1	1	Tetraspanin-6	TSPAN6	>sp|O43657|TSN6_HUMAN Tetraspanin-6 OS=Homo sapiens GN=TSPAN6 PE=1 SV=1	1	1	1	1	Tetraspanin-6	TSPAN6	24.5901	24.4471	24.3199	24.953	25.1464	24.6266	0.0555252	0.194848	-0.456291		2	2	4	2	5	2	1	1	1	1	1	1	1	4.5	4.5	4.5	27.563	245	245	7.5643	By MS/MS	By MS/MS	By MS/MS	By MS/MS	By MS/MS	By MS/MS
P02753	P02753	3	3	3	Retinol-binding protein 4;Plasma retinol-binding protein(1-182);Plasma retinol-binding protein(1-181);Plasma retinol-binding protein(1-179);Plasma retinol-binding protein(1-176)	RBP4	>sp|P02753|RET4_HUMAN Retinol-binding protein 4 OS=Homo sapiens GN=RBP4 PE=1 SV=3	1	3	3	3	Retinol-binding protein 4;Plasma retinol-binding protein(1-182);Plasma retinol-binding protein(1-181);Plasma retinol-binding protein(1-179);Plasma retinol-binding protein(1-176)	RBP4	26.6974	27.1602	26.5467	27.4575	27.2986	27.0169	0.112608	0.247361	-0.456252		8	7	5	3	5	5	3	2	2	3	3	2	2	10.9	10.9	10.9	23.01	201	201	4.4975	By MS/MS	By MS/MS	By MS/MS	By MS/MS	By MS/MS	By MS/MS
Q8NBF2	Q8NBF2	9	9	9	NHL repeat-containing protein 2	NHLRC2	>sp|Q8NBF2|NHLC2_HUMAN NHL repeat-containing protein 2 OS=Homo sapiens GN=NHLRC2 PE=1 SV=1	1	9	9	9	NHL repeat-containing protein 2	NHLRC2	25.2611	24.7284	25.3393	25.918	25.3079	25.4711	0.160059	0.27515	-0.456085		2	3	9	6	7	1	7	7	9	7	7	6	6	17.8	17.8	17.8	79.443	726	726	13.889	By MS/MS	By MS/MS	By MS/MS	By MS/MS	By MS/MS	By MS/MS
Q96BN8	Q96BN8	2	2	2	Ubiquitin thioesterase otulin	OTULIN	>sp|Q96BN8|OTUL_HUMAN Ubiquitin thioesterase otulin OS=Homo sapiens GN=OTULIN PE=1 SV=3	1	2	2	2	Ubiquitin thioesterase otulin	OTULIN	22.2188	22.6732	23.4962	23.2409	23.213	23.2985	0.291624	0.366443	-0.45476		0	0	1	1	1	3	2	1	1	2	2	2	2	6.5	6.5	6.5	40.262	352	352	4.0887	By matching	By matching	By MS/MS	By MS/MS	By MS/MS	By MS/MS
Q99996	Q99996	12	12	12	A-kinase anchor protein 9	AKAP9	>sp|Q99996|AKAP9_HUMAN A-kinase anchor protein 9 OS=Homo sapiens GN=AKAP9 PE=1 SV=3	1	12	12	12	A-kinase anchor protein 9	AKAP9	26.7658	26.7912	27.2811	27.6606	27.0956	27.4458	0.125173	0.252284	-0.454651		5	7	7	5	11	15	4	8	8	8	8	11	11	4.3	4.3	4.3	453.66	3911	3911	70.673	By MS/MS	By MS/MS	By MS/MS	By MS/MS	By MS/MS	By MS/MS
Q9Y5J9	Q9Y5J9	2	2	2	Mitochondrial import inner membrane translocase subunit Tim8 B	TIMM8B	>sp|Q9Y5J9|TIM8B_HUMAN Mitochondrial import inner membrane translocase subunit Tim8 B OS=Homo sapiens GN=TIMM8B PE=1 SV=1	1	2	2	2	Mitochondrial import inner membrane translocase subunit Tim8 B	TIMM8B	25.7482	26.0837	25.1427	26.3486	26.2518	25.734	0.247467	0.326965	-0.453255		5	2	2	2	2	4	2	2	2	2	2	2	2	24.1	24.1	24.1	9.3435	83	83	10.874	By MS/MS	By MS/MS	By MS/MS	By MS/MS	By MS/MS	By MS/MS
P06493	P06493	19	19	17	Cyclin-dependent kinase 1	CDK1	>sp|P06493|CDK1_HUMAN Cyclin-dependent kinase 1 OS=Homo sapiens GN=CDK1 PE=1 SV=3	1	19	19	17	Cyclin-dependent kinase 1	CDK1	29.6814	29.9002	29.9022	30.345	30.2431	30.249	0.00495518	0.13834	-0.451055		30	21	31	43	37	35	17	16	17	19	18	19	17	65	65	58.6	34.095	297	297	74.664	By MS/MS	By MS/MS	By MS/MS	By MS/MS	By MS/MS	By MS/MS
Q9UJ68	Q9UJ68	5	5	5	Mitochondrial peptide methionine sulfoxide reductase	MSRA	>sp|Q9UJ68|MSRA_HUMAN Mitochondrial peptide methionine sulfoxide reductase OS=Homo sapiens GN=MSRA PE=1 SV=1	1	5	5	5	Mitochondrial peptide methionine sulfoxide reductase	MSRA	28.6465	28.8596	28.8716	29.4961	29.1225	29.1113	0.036722	0.179786	-0.45072		11	19	15	9	14	11	5	5	5	5	5	5	5	34.5	34.5	34.5	26.132	235	235	16.345	By MS/MS	By MS/MS	By MS/MS	By MS/MS	By MS/MS	By MS/MS
Q6UWP2	Q6UWP2	2	2	2	Dehydrogenase/reductase SDR family member 11	DHRS11	>sp|Q6UWP2|DHR11_HUMAN Dehydrogenase/reductase SDR family member 11 OS=Homo sapiens GN=DHRS11 PE=1 SV=1	1	2	2	2	Dehydrogenase/reductase SDR family member 11	DHRS11	25.7291	25.9116	25.7773	26.5024	26.1718	26.0959	0.029697	0.173708	-0.450672		1	4	3	5	1	1	2	2	2	2	2	2	2	11.9	11.9	11.9	28.308	260	260	8.1504	By MS/MS	By MS/MS	By MS/MS	By MS/MS	By MS/MS	By MS/MS
Q6QNY1	Q6QNY1	3	3	3	Biogenesis of lysosome-related organelles complex 1 subunit 2	BLOC1S2	>sp|Q6QNY1|BL1S2_HUMAN Biogenesis of lysosome-related organelles complex 1 subunit 2 OS=Homo sapiens GN=BLOC1S2 PE=1 SV=1	1	3	3	3	Biogenesis of lysosome-related organelles complex 1 subunit 2	BLOC1S2	27.9108	27.7513	27.8771	28.2641	28.5103	28.1164	0.0225104	0.170046	-0.450544		6	5	4	5	3	6	3	3	3	3	3	3	3	24.6	24.6	24.6	15.961	142	142	79.064	By MS/MS	By MS/MS	By MS/MS	By MS/MS	By MS/MS	By MS/MS
O43805	O43805	3	3	3	Sjoegren syndrome nuclear autoantigen 1	SSNA1	>sp|O43805|SSNA1_HUMAN Sjoegren syndrome nuclear autoantigen 1 OS=Homo sapiens GN=SSNA1 PE=1 SV=2	1	3	3	3	Sjoegren syndrome nuclear autoantigen 1	SSNA1	25.0357	25.3688	25.1644	25.6995	25.5689	25.6512	0.0124393	0.155251	-0.450268		2	3	1	3	2	3	3	3	3	3	3	3	3	21	21	21	13.596	119	119	5.2698	By MS/MS	By MS/MS	By MS/MS	By MS/MS	By MS/MS	By MS/MS
Q9BQI0	Q9BQI0	4	4	4	Allograft inflammatory factor 1-like	AIF1L	>sp|Q9BQI0|AIF1L_HUMAN Allograft inflammatory factor 1-like OS=Homo sapiens GN=AIF1L PE=1 SV=1	1	4	4	4	Allograft inflammatory factor 1-like	AIF1L	26.0834	25.7316	25.272	26.0769	26.4255	25.9347	0.17891	0.289872	-0.450062		4	2	3	3	2	2	4	3	4	3	3	4	4	33.3	33.3	33.3	17.068	150	150	3.9193	By MS/MS	By MS/MS	By MS/MS	By MS/MS	By MS/MS	By MS/MS
P16403	P16403	11	11	2	Histone H1.2	HIST1H1C	>sp|P16403|H12_HUMAN Histone H1.2 OS=Homo sapiens GN=HIST1H1C PE=1 SV=2	1	11	11	2	Histone H1.2	HIST1H1C	31.727	31.6743	31.5699	32.1229	32.0264	32.1718	0.00202071	0.122702	-0.449987		50	31	34	34	42	35	11	11	11	11	11	11	2	33.3	33.3	9.4	21.364	213	213	47.776	By MS/MS	By MS/MS	By MS/MS	By MS/MS	By MS/MS	By MS/MS
P61006	P61006	13	9	5	Ras-related protein Rab-8A	RAB8A	>sp|P61006|RAB8A_HUMAN Ras-related protein Rab-8A OS=Homo sapiens GN=RAB8A PE=1 SV=1	1	13	9	5	Ras-related protein Rab-8A	RAB8A	31.2381	31.2365	31.3267	32.0119	31.7547	31.3845	0.0713383	0.210306	-0.4499		25	20	20	22	18	20	9	9	9	9	9	9	5	53.6	42	23.7	23.668	207	207	200.26	By MS/MS	By MS/MS	By MS/MS	By MS/MS	By MS/MS	By MS/MS
Q15833	Q15833	9	9	9	Syntaxin-binding protein 2	STXBP2	>sp|Q15833|STXB2_HUMAN Syntaxin-binding protein 2 OS=Homo sapiens GN=STXBP2 PE=1 SV=2	1	9	9	9	Syntaxin-binding protein 2	STXBP2	25.6491	25.5911	25.4055	25.8693	26.1472	25.9785	0.0146436	0.155407	-0.449767		7	8	11	10	7	6	9	7	7	8	9	9	9	16.4	16.4	16.4	66.452	593	593	14.208	By MS/MS	By MS/MS	By MS/MS	By MS/MS	By MS/MS	By MS/MS
P52732	P52732	2	2	2	Kinesin-like protein KIF11	KIF11	>sp|P52732|KIF11_HUMAN Kinesin-like protein KIF11 OS=Homo sapiens GN=KIF11 PE=1 SV=2	1	2	2	2	Kinesin-like protein KIF11	KIF11	21.4085	20.8808	20.7924	20.9942	21.562	21.8704	0.234687	0.322618	-0.448292		0	2	1	2	1	2	1	2	1	2	1	1	1	2.3	2.3	2.3	119.16	1056	1056	2.0487	By matching	By MS/MS	By MS/MS	By MS/MS	By MS/MS	By MS/MS
Q8N0V3	Q8N0V3	1	1	1	Putative ribosome-binding factor A, mitochondrial	RBFA	>sp|Q8N0V3|RBFA_HUMAN Putative ribosome-binding factor A, mitochondrial OS=Homo sapiens GN=RBFA PE=1 SV=3	1	1	1	1	Putative ribosome-binding factor A, mitochondrial	RBFA	21.4708	21.8019	21.6964	21.9669	22.2048	22.1409	0.0206953	0.168596	-0.44789		0	0	0	3	1	1	1	1	1	1	1	1	1	5.8	5.8	5.8	38.359	343	343	10.06	By matching	By matching	By matching	By MS/MS	By MS/MS	By MS/MS
Q9Y2G8	Q9Y2G8	3	3	3	DnaJ homolog subfamily C member 16	DNAJC16	>sp|Q9Y2G8|DJC16_HUMAN DnaJ homolog subfamily C member 16 OS=Homo sapiens GN=DNAJC16 PE=2 SV=3	1	3	3	3	DnaJ homolog subfamily C member 16	DNAJC16	21.0187	20.967	21.279	21.899	21.5867	21.1223	0.142112	0.264176	-0.447818		1	1	0	1	1	0	2	2	1	1	2	1	1	5.5	5.5	5.5	90.59	782	782	2.4183	By MS/MS	By MS/MS	By matching	By MS/MS	By MS/MS	By matching
Q9NPQ8;Q9NVN3	Q9NPQ8	10;1	10;1	10;1	Synembryn-A	RIC8A	>sp|Q9NPQ8|RIC8A_HUMAN Synembryn-A OS=Homo sapiens GN=RIC8A PE=1 SV=3	2	10	10	10	Synembryn-A	RIC8A	26.386	26.1768	25.9909	26.5895	26.7374	26.5628	0.0243705	0.172358	-0.445313		27	26	16	26	19	33	9	10	9	10	10	10	10	24.3	24.3	24.3	59.709	531	531;520	80.497	By MS/MS	By MS/MS	By MS/MS	By MS/MS	By MS/MS	By MS/MS
O15212	O15212	3	3	3	Prefoldin subunit 6	PFDN6	>sp|O15212|PFD6_HUMAN Prefoldin subunit 6 OS=Homo sapiens GN=PFDN6 PE=1 SV=1	1	3	3	3	Prefoldin subunit 6	PFDN6	27.2523	28.022	27.1081	28.0913	27.7605	27.8658	0.212079	0.314574	-0.445044		10	10	12	7	10	8	3	3	3	3	3	3	3	24	24	24	14.582	129	129	36.44	By MS/MS	By MS/MS	By MS/MS	By MS/MS	By MS/MS	By MS/MS
Q9BU76	Q9BU76	3	3	3	Multiple myeloma tumor-associated protein 2	MMTAG2	>sp|Q9BU76|MMTA2_HUMAN Multiple myeloma tumor-associated protein 2 OS=Homo sapiens GN=MMTAG2 PE=1 SV=1	1	3	3	3	Multiple myeloma tumor-associated protein 2	MMTAG2	25.3568	25.0503	25.8033	25.9218	25.9789	25.6391	0.141692	0.266161	-0.443164		3	2	3	4	5	3	3	3	3	2	2	3	3	14.1	14.1	14.1	29.411	263	263	5.767	By MS/MS	By MS/MS	By MS/MS	By MS/MS	By MS/MS	By MS/MS
P54760;P54753	P54760	10;4	9;3	9;3	Ephrin type-B receptor 4	EPHB4	>sp|P54760|EPHB4_HUMAN Ephrin type-B receptor 4 OS=Homo sapiens GN=EPHB4 PE=1 SV=2	2	10	9	9	Ephrin type-B receptor 4	EPHB4	24.003	23.9513	23.9422	24.5479	24.2083	24.4668	0.013199	0.155218	-0.442179		10	7	5	8	9	13	8	7	8	7	7	8	8	13.2	12.4	12.4	108.27	987	987;998	20.814	By MS/MS	By MS/MS	By MS/MS	By MS/MS	By MS/MS	By MS/MS
Q5TBB1	Q5TBB1	2	2	2	Ribonuclease H2 subunit B	RNASEH2B	>sp|Q5TBB1|RNH2B_HUMAN Ribonuclease H2 subunit B OS=Homo sapiens GN=RNASEH2B PE=1 SV=1	1	2	2	2	Ribonuclease H2 subunit B	RNASEH2B	25.3418	25.4502	25.4414	25.8598	25.9219	25.7767	0.00126618	0.122085	-0.441666		1	1	3	3	6	3	2	2	2	2	2	2	2	9.9	9.9	9.9	35.138	312	312	1.5033	By MS/MS	By MS/MS	By MS/MS	By MS/MS	By MS/MS	By MS/MS
Q9UL46	Q9UL46	15	15	15	Proteasome activator complex subunit 2	PSME2	>sp|Q9UL46|PSME2_HUMAN Proteasome activator complex subunit 2 OS=Homo sapiens GN=PSME2 PE=1 SV=4	1	15	15	15	Proteasome activator complex subunit 2	PSME2	32.6508	32.6255	32.7776	33.3527	32.9919	33.0326	0.0232924	0.172505	-0.441099		55	56	66	46	64	53	15	15	15	15	15	15	15	70.3	70.3	70.3	27.401	239	239	203.74	By MS/MS	By MS/MS	By MS/MS	By MS/MS	By MS/MS	By MS/MS
O14613	O14613	5	5	5	Cdc42 effector protein 2	CDC42EP2	>sp|O14613|BORG1_HUMAN Cdc42 effector protein 2 OS=Homo sapiens GN=CDC42EP2 PE=1 SV=1	1	5	5	5	Cdc42 effector protein 2	CDC42EP2	27.6199	27.582	27.539	28.4074	27.8263	27.8298	0.0860937	0.228063	-0.440839		11	7	8	10	11	12	5	5	5	5	4	5	5	41.4	41.4	41.4	22.483	210	210	34.86	By MS/MS	By MS/MS	By MS/MS	By MS/MS	By MS/MS	By MS/MS
Q9UHW5	Q9UHW5	3	3	3	GPN-loop GTPase 3	GPN3	>sp|Q9UHW5|GPN3_HUMAN GPN-loop GTPase 3 OS=Homo sapiens GN=GPN3 PE=1 SV=2	1	3	3	3	GPN-loop GTPase 3	GPN3	25.6888	24.6441	25.088	25.6025	25.4682	25.6689	0.227164	0.32146	-0.439622		3	1	2	3	8	6	1	3	3	3	3	3	3	19.7	19.7	19.7	32.761	284	284	13.763	By MS/MS	By MS/MS	By MS/MS	By MS/MS	By MS/MS	By MS/MS
Q9H3F6;Q13829;Q8WZ19	Q9H3F6	4;1;1	4;1;1	4;1;1	BTB/POZ domain-containing adapter for CUL3-mediated RhoA degradation protein 3	KCTD10	>sp|Q9H3F6|BACD3_HUMAN BTB/POZ domain-containing adapter for CUL3-mediated RhoA degradation protein 3 OS=Homo sapiens GN=KCTD10 PE=1 SV=1	3	4	4	4	BTB/POZ domain-containing adapter for CUL3-mediated RhoA degradation protein 3	KCTD10	25.5945	26.056	25.6555	26.3893	26.1119	26.1233	0.0617333	0.204087	-0.439468		6	3	3	5	2	3	4	4	4	4	4	4	4	12.1	12.1	12.1	35.432	313	313;316;329	8.9204	By MS/MS	By MS/MS	By MS/MS	By MS/MS	By MS/MS	By MS/MS
O43665	O43665	5	5	5	Regulator of G-protein signaling 10	RGS10	>sp|O43665|RGS10_HUMAN Regulator of G-protein signaling 10 OS=Homo sapiens GN=RGS10 PE=1 SV=2	1	5	5	5	Regulator of G-protein signaling 10	RGS10	27.9642	27.1935	27.1994	27.8306	28.0634	27.7782	0.180452	0.296199	-0.438368		25	17	19	15	17	14	5	4	5	5	5	5	5	38.7	38.7	38.7	20.236	173	173	76.537	By MS/MS	By MS/MS	By MS/MS	By MS/MS	By MS/MS	By MS/MS
Q96AT1	Q96AT1	2	2	2	Uncharacterized protein KIAA1143	KIAA1143	>sp|Q96AT1|K1143_HUMAN Uncharacterized protein KIAA1143 OS=Homo sapiens GN=KIAA1143 PE=1 SV=2	1	2	2	2	Uncharacterized protein KIAA1143	KIAA1143	26.3987	26.1887	26.4433	26.7986	26.6937	26.8478	0.00857013	0.1552	-0.436462		2	3	3	4	4	4	2	1	2	1	2	2	2	16.9	16.9	16.9	17.465	154	154	8.2456	By MS/MS	By MS/MS	By MS/MS	By MS/MS	By MS/MS	By MS/MS
P55789	P55789	2	2	2	FAD-linked sulfhydryl oxidase ALR	GFER	>sp|P55789|ALR_HUMAN FAD-linked sulfhydryl oxidase ALR OS=Homo sapiens GN=GFER PE=1 SV=2	1	2	2	2	FAD-linked sulfhydryl oxidase ALR	GFER	25.5189	25.7639	25.0912	26.5676	25.7458	25.3684	0.34228	0.409131	-0.435925		0	0	1	1	1	0	2	2	2	2	2	2	2	18	18	18	23.449	205	205	4.6705	By matching	By matching	By MS/MS	By MS/MS	By MS/MS	By matching
Q8IWB1	Q8IWB1	1	1	1	Inositol 1,4,5-trisphosphate receptor-interacting protein	ITPRIP	>sp|Q8IWB1|IPRI_HUMAN Inositol 1,4,5-trisphosphate receptor-interacting protein OS=Homo sapiens GN=ITPRIP PE=1 SV=1	1	1	1	1	Inositol 1,4,5-trisphosphate receptor-interacting protein	ITPRIP	21.4432	21.1467	21.3026	21.9723	21.5148	21.7125	0.0507225	0.1962	-0.435703		4	6	5	6	5	5	1	1	1	1	1	1	1	1.8	1.8	1.8	62.059	547	547	4.0925	By MS/MS	By MS/MS	By MS/MS	By MS/MS	By MS/MS	By MS/MS
Q8N183	Q8N183	15	15	15	Mimitin, mitochondrial	NDUFAF2	>sp|Q8N183|MIMIT_HUMAN Mimitin, mitochondrial OS=Homo sapiens GN=NDUFAF2 PE=1 SV=1	1	15	15	15	Mimitin, mitochondrial	NDUFAF2	31.5242	31.2839	31.1392	31.8713	31.7996	31.582	0.0374882	0.186574	-0.435216		30	26	37	23	31	35	15	15	15	15	15	15	15	72.8	72.8	72.8	19.856	169	169	156.29	By MS/MS	By MS/MS	By MS/MS	By MS/MS	By MS/MS	By MS/MS
Q5TA50	Q5TA50	3	3	3	Ceramide-1-phosphate transfer protein	CPTP	>sp|Q5TA50|CPTP_HUMAN Ceramide-1-phosphate transfer protein OS=Homo sapiens GN=CPTP PE=1 SV=1	1	3	3	3	Ceramide-1-phosphate transfer protein	CPTP	24.4568	24.4889	24.8414	25.1173	25.261	24.7127	0.10159	0.246763	-0.434647		5	2	8	5	6	5	3	3	3	2	3	3	3	17.8	17.8	17.8	24.365	214	214	25.107	By MS/MS	By MS/MS	By MS/MS	By MS/MS	By MS/MS	By MS/MS
O14972	O14972	6	6	6	Down syndrome critical region protein 3	DSCR3	>sp|O14972|DSCR3_HUMAN Down syndrome critical region protein 3 OS=Homo sapiens GN=DSCR3 PE=2 SV=1	1	6	6	6	Down syndrome critical region protein 3	DSCR3	28.1282	28.1302	28.1344	28.6062	28.5315	28.5557	3.96756e-05	0.090427	-0.433545		28	28	22	22	18	27	5	5	6	5	5	5	5	21.2	21.2	21.2	33.01	297	297	18.079	By MS/MS	By MS/MS	By MS/MS	By MS/MS	By MS/MS	By MS/MS
P21397	P21397	11	11	11	Amine oxidase [flavin-containing] A	MAOA	>sp|P21397|AOFA_HUMAN Amine oxidase [flavin-containing] A OS=Homo sapiens GN=MAOA PE=1 SV=1	1	11	11	11	Amine oxidase [flavin-containing] A	MAOA	26.2119	26.1668	26.1262	26.4685	26.6246	26.7124	0.00455989	0.143039	-0.433527		6	2	11	7	8	13	10	9	10	8	9	11	11	29.4	29.4	29.4	59.681	527	527	15.422	By MS/MS	By MS/MS	By MS/MS	By MS/MS	By MS/MS	By MS/MS
Q9GZN8	Q9GZN8	6	6	6	UPF0687 protein C20orf27	C20orf27	>sp|Q9GZN8|CT027_HUMAN UPF0687 protein C20orf27 OS=Homo sapiens GN=C20orf27 PE=1 SV=3	1	6	6	6	UPF0687 protein C20orf27	C20orf27	30.3314	29.9303	29.5932	30.4623	30.3684	30.3246	0.11668	0.254845	-0.433485		32	28	31	20	24	22	6	6	6	6	6	6	6	49.4	49.4	49.4	19.291	174	174	98.239	By MS/MS	By MS/MS	By MS/MS	By MS/MS	By MS/MS	By MS/MS
Q502W6	Q502W6	1	1	1	von Willebrand factor A domain-containing protein 3B	VWA3B	>sp|Q502W6|VWA3B_HUMAN von Willebrand factor A domain-containing protein 3B OS=Homo sapiens GN=VWA3B PE=2 SV=3	1	1	1	1	von Willebrand factor A domain-containing protein 3B	VWA3B	24.5926	24.3846	23.4686	24.7941	24.2385	24.7135	0.324659	0.394371	-0.433453		5	5	4	2	3	4	1	1	1	1	1	1	1	0.8	0.8	0.8	145.75	1294	1294	1.6674	By MS/MS	By MS/MS	By MS/MS	By MS/MS	By MS/MS	By MS/MS
Q9H081	Q9H081	1	1	1	Protein MIS12 homolog	MIS12	>sp|Q9H081|MIS12_HUMAN Protein MIS12 homolog OS=Homo sapiens GN=MIS12 PE=1 SV=1	1	1	1	1	Protein MIS12 homolog	MIS12	22.9009	23.3458	23.2717	23.5852	23.6134	23.6189	0.0349424	0.184101	-0.432979		2	0	2	2	1	2	1	1	1	1	1	1	1	5.4	5.4	5.4	24.14	205	205	4.3891	By MS/MS	By matching	By MS/MS	By MS/MS	By MS/MS	By MS/MS
Q9NX14	Q9NX14	2	2	2	NADH dehydrogenase [ubiquinone] 1 beta subcomplex subunit 11, mitochondrial	NDUFB11	>sp|Q9NX14|NDUBB_HUMAN NADH dehydrogenase [ubiquinone] 1 beta subcomplex subunit 11, mitochondrial OS=Homo sapiens GN=NDUFB11 PE=1 SV=1	1	2	2	2	NADH dehydrogenase [ubiquinone] 1 beta subcomplex subunit 11, mitochondrial	NDUFB11	30.1964	29.9263	30.1001	30.7883	30.5	30.2316	0.0732518	0.22149	-0.432353		4	3	2	4	3	3	2	2	2	2	2	2	2	22.2	22.2	22.2	17.316	153	153	11.189	By MS/MS	By MS/MS	By MS/MS	By MS/MS	By MS/MS	By MS/MS
Q6UWY0	Q6UWY0	1	1	1	Arylsulfatase K	ARSK	>sp|Q6UWY0|ARSK_HUMAN Arylsulfatase K OS=Homo sapiens GN=ARSK PE=1 SV=1	1	1	1	1	Arylsulfatase K	ARSK	22.9579	22.7153	23.1369	23.2373	23.2775	23.5913	0.0595609	0.206091	-0.431987		0	1	1	0	0	1	1	1	1	1	1	1	1	2.1	2.1	2.1	61.45	536	536	2.4795	By matching	By MS/MS	By MS/MS	By matching	By matching	By MS/MS
P61586	P61586	11	11	5	Transforming protein RhoA	RHOA	>sp|P61586|RHOA_HUMAN Transforming protein RhoA OS=Homo sapiens GN=RHOA PE=1 SV=1	1	11	11	5	Transforming protein RhoA	RHOA	32.2542	31.9945	31.7765	32.4591	32.4792	32.3825	0.0376921	0.185285	-0.431909		48	43	49	46	49	58	11	11	10	9	10	10	4	60.6	60.6	33.7	21.768	193	193	186.89	By MS/MS	By MS/MS	By MS/MS	By MS/MS	By MS/MS	By MS/MS
P62834	P62834	11	3	3	Ras-related protein Rap-1A	RAP1A	>sp|P62834|RAP1A_HUMAN Ras-related protein Rap-1A OS=Homo sapiens GN=RAP1A PE=1 SV=1	1	11	3	3	Ras-related protein Rap-1A	RAP1A	28.1592	28.392	28.276	29.3349	28.779	28.0073	0.331623	0.401916	-0.431311		14	12	10	12	8	8	3	3	3	2	3	3	3	46.2	12	12	20.987	184	184	7.9892	By MS/MS	By MS/MS	By MS/MS	By MS/MS	By MS/MS	By MS/MS
O43504	O43504	4	4	4	Ragulator complex protein LAMTOR5	LAMTOR5	>sp|O43504|LTOR5_HUMAN Ragulator complex protein LAMTOR5 OS=Homo sapiens GN=LAMTOR5 PE=1 SV=1	1	4	4	4	Ragulator complex protein LAMTOR5	LAMTOR5	26.7484	26.8588	26.4391	27.0689	27.0738	27.1969	0.0312057	0.183915	-0.431118		5	8	3	9	5	5	3	3	4	4	3	3	3	48.4	48.4	48.4	9.6138	91	91	58.519	By MS/MS	By MS/MS	By MS/MS	By MS/MS	By MS/MS	By MS/MS
Q9H492	Q9H492	3	1	1	Microtubule-associated proteins 1A/1B light chain 3A	MAP1LC3A	>sp|Q9H492|MLP3A_HUMAN Microtubule-associated proteins 1A/1B light chain 3A OS=Homo sapiens GN=MAP1LC3A PE=1 SV=2	1	3	1	1	Microtubule-associated proteins 1A/1B light chain 3A	MAP1LC3A	26.4755	26.803	25.486	26.6768	26.9102	26.4707	0.358345	0.421231	-0.43107		0	0	1	1	1	1	1	1	1	1	1	1	1	23.1	11.6	11.6	14.272	121	121	-2	By matching	By matching	By MS/MS	By MS/MS	By MS/MS	By MS/MS
Q9Y2D4	Q9Y2D4	7	7	7	Exocyst complex component 6B	EXOC6B	>sp|Q9Y2D4|EXC6B_HUMAN Exocyst complex component 6B OS=Homo sapiens GN=EXOC6B PE=1 SV=3	1	7	7	7	Exocyst complex component 6B	EXOC6B	23.2121	23.5224	23.9511	23.9653	23.964	24.0491	0.116883	0.257774	-0.430936		5	4	3	10	7	11	5	7	4	7	6	7	7	12.8	12.8	12.8	94.2	811	811	21.065	By MS/MS	By MS/MS	By MS/MS	By MS/MS	By MS/MS	By MS/MS
Q15493	Q15493	1	1	1	Regucalcin	RGN	>sp|Q15493|RGN_HUMAN Regucalcin OS=Homo sapiens GN=RGN PE=1 SV=1	1	1	1	1	Regucalcin	RGN	22.6307	24.5312	23.991	24.3962	24.1344	23.9143	0.500581	0.526179	-0.430686		0	3	2	4	5	5	1	1	1	1	1	1	1	5.7	5.7	5.7	33.252	299	299	4.5074	By matching	By MS/MS	By MS/MS	By MS/MS	By MS/MS	By MS/MS
P62273	P62273	2	2	2	40S ribosomal protein S29	RPS29	>sp|P62273|RS29_HUMAN 40S ribosomal protein S29 OS=Homo sapiens GN=RPS29 PE=1 SV=2	1	2	2	2	40S ribosomal protein S29	RPS29	31.4921	31.8584	31.1151	32.147	31.95	31.6594	0.169569	0.291713	-0.430237		3	3	3	3	3	4	2	2	2	2	2	2	2	33.9	33.9	33.9	6.6767	56	56	10.423	By MS/MS	By MS/MS	By MS/MS	By MS/MS	By MS/MS	By MS/MS
Q15771	Q15771	4	2	2	Ras-related protein Rab-30	RAB30	>sp|Q15771|RAB30_HUMAN Ras-related protein Rab-30 OS=Homo sapiens GN=RAB30 PE=1 SV=2	1	4	2	2	Ras-related protein Rab-30	RAB30	25.2252	25.1199	24.7209	25.398	25.5136	25.444	0.0521966	0.202256	-0.429874		2	5	4	1	4	4	2	2	2	2	2	2	2	20.2	13.8	13.8	23.058	203	203	2.6363	By MS/MS	By MS/MS	By MS/MS	By MS/MS	By MS/MS	By MS/MS
Q13287	Q13287	9	9	9	N-myc-interactor	NMI	>sp|Q13287|NMI_HUMAN N-myc-interactor OS=Homo sapiens GN=NMI PE=1 SV=2	1	9	9	9	N-myc-interactor	NMI	26.1812	26.5032	26.2463	26.6367	26.8168	26.7655	0.0185138	0.17131	-0.429429		8	6	11	7	10	9	9	8	8	9	8	8	8	33.9	33.9	33.9	35.056	307	307	99.406	By MS/MS	By MS/MS	By MS/MS	By MS/MS	By MS/MS	By MS/MS
O60487	O60487	2	2	2	Myelin protein zero-like protein 2	MPZL2	>sp|O60487|MPZL2_HUMAN Myelin protein zero-like protein 2 OS=Homo sapiens GN=MPZL2 PE=1 SV=1	1	2	2	2	Myelin protein zero-like protein 2	MPZL2	24.0979	24.032	24.2199	24.7893	24.5537	24.2945	0.0486462	0.196146	-0.429239		5	2	3	7	5	4	1	2	2	2	2	1	1	10.2	10.2	10.2	24.484	215	215	2.752	By MS/MS	By MS/MS	By MS/MS	By MS/MS	By MS/MS	By MS/MS
Q8N543	Q8N543	2	2	2	Prolyl 3-hydroxylase OGFOD1	OGFOD1	>sp|Q8N543|OGFD1_HUMAN Prolyl 3-hydroxylase OGFOD1 OS=Homo sapiens GN=OGFOD1 PE=1 SV=1	1	2	2	2	Prolyl 3-hydroxylase OGFOD1	OGFOD1	22.5753	22.867	22.7331	23.2568	23.2047	22.9934	0.0216036	0.172791	-0.426492		1	2	2	1	2	2	2	2	2	2	2	2	2	6.8	6.8	6.8	63.245	542	542	39.726	By MS/MS	By MS/MS	By MS/MS	By MS/MS	By MS/MS	By MS/MS
Q7L266	Q7L266	7	7	7	Isoaspartyl peptidase/L-asparaginase;Isoaspartyl peptidase/L-asparaginase alpha chain;Isoaspartyl peptidase/L-asparaginase beta chain	ASRGL1	>sp|Q7L266|ASGL1_HUMAN Isoaspartyl peptidase/L-asparaginase OS=Homo sapiens GN=ASRGL1 PE=1 SV=2	1	7	7	7	Isoaspartyl peptidase/L-asparaginase;Isoaspartyl peptidase/L-asparaginase alpha chain;Isoaspartyl peptidase/L-asparaginase beta chain	ASRGL1	26.8893	26.6869	26.9958	27.4851	27.2119	27.1532	0.0355881	0.184835	-0.42606		11	17	10	12	14	17	5	6	6	6	7	6	6	29.2	29.2	29.2	32.054	308	308	11.692	By MS/MS	By MS/MS	By MS/MS	By MS/MS	By MS/MS	By MS/MS
Q13492;O60641	Q13492	12;2	12;2	12;2	Phosphatidylinositol-binding clathrin assembly protein	PICALM	>sp|Q13492|PICAL_HUMAN Phosphatidylinositol-binding clathrin assembly protein OS=Homo sapiens GN=PICALM PE=1 SV=2	2	12	12	12	Phosphatidylinositol-binding clathrin assembly protein	PICALM	29.012	28.7228	28.6227	29.0665	29.3794	29.1872	0.0453976	0.195693	-0.425196		15	16	21	29	30	23	11	11	11	12	12	11	11	26.7	26.7	26.7	70.754	652	652;907	109.76	By MS/MS	By MS/MS	By MS/MS	By MS/MS	By MS/MS	By MS/MS
Q9H6L2	Q9H6L2	2	2	2	Transmembrane protein 231	TMEM231	>sp|Q9H6L2|TM231_HUMAN Transmembrane protein 231 OS=Homo sapiens GN=TMEM231 PE=1 SV=1	1	2	2	2	Transmembrane protein 231	TMEM231	22.331	22.5629	22.5576	22.7263	22.7683	23.2318	0.0765403	0.228134	-0.425012		0	0	0	0	0	2	1	1	2	2	1	2	2	7.9	7.9	7.9	36.058	316	316	1.7888	By matching	By matching	By matching	By matching	By matching	By MS/MS
P50583	P50583	4	4	4	Bis(5-nucleosyl)-tetraphosphatase [asymmetrical]	NUDT2	>sp|P50583|AP4A_HUMAN Bis(5-nucleosyl)-tetraphosphatase [asymmetrical] OS=Homo sapiens GN=NUDT2 PE=1 SV=3	1	4	4	4	Bis(5-nucleosyl)-tetraphosphatase [asymmetrical]	NUDT2	28.6102	28.3117	28.3362	28.6519	29.0314	28.8492	0.0432397	0.194121	-0.424821		11	11	17	11	11	10	3	3	4	4	4	4	4	46.9	46.9	46.9	16.829	147	147	15.858	By MS/MS	By MS/MS	By MS/MS	By MS/MS	By MS/MS	By MS/MS
Q8IUR0	Q8IUR0	7	7	7	Trafficking protein particle complex subunit 5	TRAPPC5	>sp|Q8IUR0|TPPC5_HUMAN Trafficking protein particle complex subunit 5 OS=Homo sapiens GN=TRAPPC5 PE=1 SV=1	1	7	7	7	Trafficking protein particle complex subunit 5	TRAPPC5	28.1724	28.1833	28.3969	28.913	28.668	28.4458	0.0504251	0.203146	-0.424719		12	7	12	8	7	7	7	7	7	6	7	7	7	35.6	35.6	35.6	20.783	188	188	79.73	By MS/MS	By MS/MS	By MS/MS	By MS/MS	By MS/MS	By MS/MS
Q9H0U6	Q9H0U6	5	5	5	39S ribosomal protein L18, mitochondrial	MRPL18	>sp|Q9H0U6|RM18_HUMAN 39S ribosomal protein L18, mitochondrial OS=Homo sapiens GN=MRPL18 PE=1 SV=1	1	5	5	5	39S ribosomal protein L18, mitochondrial	MRPL18	29.179	29.0561	28.8975	29.615	29.3983	29.3918	0.0180173	0.171773	-0.424103		8	8	10	5	4	13	5	5	5	5	5	5	5	27.2	27.2	27.2	20.576	180	180	45.113	By MS/MS	By MS/MS	By MS/MS	By MS/MS	By MS/MS	By MS/MS
P50402	P50402	16	16	16	Emerin	EMD	>sp|P50402|EMD_HUMAN Emerin OS=Homo sapiens GN=EMD PE=1 SV=1	1	16	16	16	Emerin	EMD	30.9422	31.0674	31.2437	31.5929	31.4764	31.4553	0.0121357	0.164338	-0.423791		60	63	68	58	61	59	16	15	16	16	16	16	16	64.6	64.6	64.6	28.994	254	254	158.77	By MS/MS	By MS/MS	By MS/MS	By MS/MS	By MS/MS	By MS/MS
Q96KN1	Q96KN1	1	1	1	Protein FAM84B	FAM84B	>sp|Q96KN1|FA84B_HUMAN Protein FAM84B OS=Homo sapiens GN=FAM84B PE=1 SV=1	1	1	1	1	Protein FAM84B	FAM84B	24.5669	24.4355	24.4467	24.5889	24.9264	25.2038	0.0813623	0.234589	-0.423358		0	0	1	0	0	0	1	1	1	1	1	1	1	6.5	6.5	6.5	34.474	310	310	2.6994	By matching	By matching	By MS/MS	By matching	By matching	By matching
P28332	P28332	1	1	1	Alcohol dehydrogenase 6	ADH6	>sp|P28332|ADH6_HUMAN Alcohol dehydrogenase 6 OS=Homo sapiens GN=ADH6 PE=1 SV=2	1	1	1	1	Alcohol dehydrogenase 6	ADH6	28.7151	27.2415	28.5334	28.7289	28.5346	28.4963	0.418244	0.470564	-0.42325		1	1	3	2	2	2	1	1	1	1	1	1	1	2.7	2.7	2.7	39.088	368	368	3.2398	By MS/MS	By MS/MS	By MS/MS	By MS/MS	By MS/MS	By MS/MS
Q86WC4	Q86WC4	1	1	1	Osteopetrosis-associated transmembrane protein 1	OSTM1	>sp|Q86WC4|OSTM1_HUMAN Osteopetrosis-associated transmembrane protein 1 OS=Homo sapiens GN=OSTM1 PE=1 SV=1	1	1	1	1	Osteopetrosis-associated transmembrane protein 1	OSTM1	24.9272	24.7754	24.8205	25.6627	25.1614	24.9686	0.116245	0.255797	-0.423195		5	6	3	4	3	3	1	1	1	1	1	1	1	3.3	3.3	3.3	37.256	334	334	3.0176	By MS/MS	By MS/MS	By MS/MS	By MS/MS	By MS/MS	By MS/MS
Q00688	Q00688	20	20	20	Peptidyl-prolyl cis-trans isomerase FKBP3	FKBP3	>sp|Q00688|FKBP3_HUMAN Peptidyl-prolyl cis-trans isomerase FKBP3 OS=Homo sapiens GN=FKBP3 PE=1 SV=1	1	20	20	20	Peptidyl-prolyl cis-trans isomerase FKBP3	FKBP3	33.3138	33.3109	33.341	33.9959	33.6623	33.5771	0.0298665	0.182808	-0.423189		64	64	55	43	49	50	20	19	19	19	19	20	20	65.2	65.2	65.2	25.177	224	224	301.7	By MS/MS	By MS/MS	By MS/MS	By MS/MS	By MS/MS	By MS/MS
P62487	P62487	8	8	8	DNA-directed RNA polymerase II subunit RPB7	POLR2G	>sp|P62487|RPB7_HUMAN DNA-directed RNA polymerase II subunit RPB7 OS=Homo sapiens GN=POLR2G PE=1 SV=1	1	8	8	8	DNA-directed RNA polymerase II subunit RPB7	POLR2G	27.6509	27.6009	27.8852	28.3217	28.2197	27.8617	0.0625293	0.216502	-0.422019		21	22	13	8	14	18	8	8	8	7	8	8	8	55.2	55.2	55.2	19.294	172	172	65.923	By MS/MS	By MS/MS	By MS/MS	By MS/MS	By MS/MS	By MS/MS
P02794	P02794	9	9	9	Ferritin heavy chain;Ferritin heavy chain, N-terminally processed	FTH1	>sp|P02794|FRIH_HUMAN Ferritin heavy chain OS=Homo sapiens GN=FTH1 PE=1 SV=2	1	9	9	9	Ferritin heavy chain;Ferritin heavy chain, N-terminally processed	FTH1	29.7096	29.8279	29.6625	30.2969	30.2614	29.9067	0.0345718	0.185163	-0.421642		15	17	12	15	18	21	9	9	9	9	9	9	9	41	41	41	21.225	183	183	51.624	By MS/MS	By MS/MS	By MS/MS	By MS/MS	By MS/MS	By MS/MS
Q96HE7;Q86YB8	Q96HE7	17;1	17;1	17;1	ERO1-like protein alpha	ERO1L	>sp|Q96HE7|ERO1A_HUMAN ERO1-like protein alpha OS=Homo sapiens GN=ERO1A PE=1 SV=2	2	17	17	17	ERO1-like protein alpha	ERO1L	29.047	28.8727	28.7341	29.1745	29.442	29.3001	0.0240857	0.173901	-0.420956		35	38	48	45	48	44	17	17	17	17	16	16	16	35	35	35	54.392	468	468;467	99.212	By MS/MS	By MS/MS	By MS/MS	By MS/MS	By MS/MS	By MS/MS
O43181	O43181	4	4	4	NADH dehydrogenase [ubiquinone] iron-sulfur protein 4, mitochondrial	NDUFS4	>sp|O43181|NDUS4_HUMAN NADH dehydrogenase [ubiquinone] iron-sulfur protein 4, mitochondrial OS=Homo sapiens GN=NDUFS4 PE=1 SV=1	1	4	4	4	NADH dehydrogenase [ubiquinone] iron-sulfur protein 4, mitochondrial	NDUFS4	28.9572	28.9626	29.0843	29.6601	29.3021	29.3041	0.0288766	0.18239	-0.420762		6	6	4	6	7	7	4	4	4	4	4	4	4	20.6	20.6	20.6	20.108	175	175	14.348	By MS/MS	By MS/MS	By MS/MS	By MS/MS	By MS/MS	By MS/MS
P51148	P51148	12	12	9	Ras-related protein Rab-5C	RAB5C	>sp|P51148|RAB5C_HUMAN Ras-related protein Rab-5C OS=Homo sapiens GN=RAB5C PE=1 SV=2	1	12	12	9	Ras-related protein Rab-5C	RAB5C	32.9443	33.3956	33.424	33.7794	33.5928	33.6438	0.0647921	0.222212	-0.417351		80	89	89	74	98	107	12	12	12	11	11	12	9	62	62	47.2	23.482	216	216	323.01	By MS/MS	By MS/MS	By MS/MS	By MS/MS	By MS/MS	By MS/MS
O60826	O60826	4	4	4	Coiled-coil domain-containing protein 22	CCDC22	>sp|O60826|CCD22_HUMAN Coiled-coil domain-containing protein 22 OS=Homo sapiens GN=CCDC22 PE=1 SV=1	1	4	4	4	Coiled-coil domain-containing protein 22	CCDC22	21.5562	22.51	22.866	22.884	22.8721	22.4257	0.376519	0.440196	-0.416548		5	0	6	8	8	1	2	2	2	4	4	2	2	7	7	7	70.755	627	627	2.356	By MS/MS	By matching	By MS/MS	By MS/MS	By MS/MS	By MS/MS
P23297	P23297	2	2	2	Protein S100-A1	S100A1	>sp|P23297|S10A1_HUMAN Protein S100-A1 OS=Homo sapiens GN=S100A1 PE=1 SV=2	1	2	2	2	Protein S100-A1	S100A1	23.3275	23.535	22.196	23.3538	23.6286	23.3235	0.385586	0.448275	-0.415765		2	1	1	0	3	1	2	2	1	2	2	2	2	38.3	38.3	38.3	10.546	94	94	4.9819	By MS/MS	By MS/MS	By MS/MS	By MS/MS	By MS/MS	By MS/MS
Q969U7	Q969U7	6	6	6	Proteasome assembly chaperone 2	PSMG2	>sp|Q969U7|PSMG2_HUMAN Proteasome assembly chaperone 2 OS=Homo sapiens GN=PSMG2 PE=1 SV=1	1	6	6	6	Proteasome assembly chaperone 2	PSMG2	27.2494	27.3946	27.1463	27.6384	27.7475	27.651	0.00649768	0.156146	-0.415539		8	7	12	4	9	16	6	5	5	5	4	6	6	22	22	22	29.396	264	264	10.504	By MS/MS	By MS/MS	By MS/MS	By MS/MS	By MS/MS	By MS/MS
Q9Y2S2	Q9Y2S2	7	7	7	Lambda-crystallin homolog	CRYL1	>sp|Q9Y2S2|CRYL1_HUMAN Lambda-crystallin homolog OS=Homo sapiens GN=CRYL1 PE=1 SV=3	1	7	7	7	Lambda-crystallin homolog	CRYL1	27.2014	27.6267	27.5629	27.8822	27.8114	27.9415	0.0394343	0.193149	-0.41469		15	15	11	11	14	10	7	7	7	7	7	7	7	26.6	26.6	26.6	35.419	319	319	21.677	By MS/MS	By MS/MS	By MS/MS	By MS/MS	By MS/MS	By MS/MS
Q9Y5L4	Q9Y5L4	4	4	4	Mitochondrial import inner membrane translocase subunit Tim13	TIMM13	>sp|Q9Y5L4|TIM13_HUMAN Mitochondrial import inner membrane translocase subunit Tim13 OS=Homo sapiens GN=TIMM13 PE=1 SV=1	1	4	4	4	Mitochondrial import inner membrane translocase subunit Tim13	TIMM13	29.388	29.7899	29.0233	29.9854	29.7547	29.7028	0.156712	0.289184	-0.413904		5	10	7	11	9	8	4	4	4	4	4	4	4	53.7	53.7	53.7	10.5	95	95	34.806	By MS/MS	By MS/MS	By MS/MS	By MS/MS	By MS/MS	By MS/MS
P21291	P21291	10	10	10	Cysteine and glycine-rich protein 1	CSRP1	>sp|P21291|CSRP1_HUMAN Cysteine and glycine-rich protein 1 OS=Homo sapiens GN=CSRP1 PE=1 SV=3	1	10	10	10	Cysteine and glycine-rich protein 1	CSRP1	32.0773	32.0868	32.4245	32.9084	32.5195	32.3997	0.0970777	0.252317	-0.412966		27	33	30	29	33	37	10	10	10	10	10	10	10	54.9	54.9	54.9	20.567	193	193	212.67	By MS/MS	By MS/MS	By MS/MS	By MS/MS	By MS/MS	By MS/MS
Q8TDW0	Q8TDW0	9	8	7	Volume-regulated anion channel subunit LRRC8C	LRRC8C	>sp|Q8TDW0|LRC8C_HUMAN Volume-regulated anion channel subunit LRRC8C OS=Homo sapiens GN=LRRC8C PE=1 SV=2	1	9	8	7	Volume-regulated anion channel subunit LRRC8C	LRRC8C	24.1974	24.2696	24.3327	24.6744	24.6297	24.733	0.00110971	0.12696	-0.412495		10	6	6	10	8	15	7	7	7	7	7	8	7	14.8	13.3	12.1	92.448	803	803	16.974	By MS/MS	By MS/MS	By MS/MS	By MS/MS	By MS/MS	By MS/MS
Q8WUK0	Q8WUK0	7	7	7	Phosphatidylglycerophosphatase and protein-tyrosine phosphatase 1	PTPMT1	>sp|Q8WUK0|PTPM1_HUMAN Phosphatidylglycerophosphatase and protein-tyrosine phosphatase 1 OS=Homo sapiens GN=PTPMT1 PE=1 SV=1	1	7	7	7	Phosphatidylglycerophosphatase and protein-tyrosine phosphatase 1	PTPMT1	26.7475	26.8609	26.8641	27.5653	27.2502	26.8889	0.1082	0.2552	-0.410619		13	10	15	8	10	14	7	6	6	6	5	6	6	40.3	40.3	40.3	22.843	201	201	25.087	By MS/MS	By MS/MS	By MS/MS	By MS/MS	By MS/MS	By MS/MS
Q9H082;Q14088	Q9H082	7;1	5;1	5;1	Ras-related protein Rab-33B	RAB33B	>sp|Q9H082|RB33B_HUMAN Ras-related protein Rab-33B OS=Homo sapiens GN=RAB33B PE=1 SV=1	2	7	5	5	Ras-related protein Rab-33B	RAB33B	27.7709	27.9476	27.8278	28.7537	27.9915	28.0316	0.180372	0.306794	-0.410175		10	10	11	13	14	12	5	5	5	5	5	5	5	39.7	34.1	34.1	25.717	229	229;237	9.7915	By MS/MS	By MS/MS	By MS/MS	By MS/MS	By MS/MS	By MS/MS
Q9BSH4	Q9BSH4	9	9	9	Translational activator of cytochrome c oxidase 1	TACO1	>sp|Q9BSH4|TACO1_HUMAN Translational activator of cytochrome c oxidase 1 OS=Homo sapiens GN=TACO1 PE=1 SV=1	1	9	9	9	Translational activator of cytochrome c oxidase 1	TACO1	28.9545	29.0105	28.9202	29.6493	29.2332	29.2329	0.0439567	0.202722	-0.410042		22	21	20	23	25	19	6	9	8	7	9	7	7	42.4	42.4	42.4	32.477	297	297	46.982	By MS/MS	By MS/MS	By MS/MS	By MS/MS	By MS/MS	By MS/MS
C9JLW8	C9JLW8	2	2	2	Protein FAM195B	FAM195B	>sp|C9JLW8|F195B_HUMAN Mapk-regulated corepressor-interacting protein 1 OS=Homo sapiens GN=FAM195B PE=1 SV=1	1	2	2	2	Protein FAM195B	FAM195B	24.5527	25.3931	24.2753	25.3972	24.9668	25.0868	0.318033	0.400635	-0.409935		2	2	0	1	3	2	2	2	2	2	2	2	2	22.7	22.7	22.7	10.92	97	97	2.3751	By MS/MS	By MS/MS	By matching	By MS/MS	By MS/MS	By MS/MS
Q02978	Q02978	17	17	17	Mitochondrial 2-oxoglutarate/malate carrier protein	SLC25A11	>sp|Q02978|M2OM_HUMAN Mitochondrial 2-oxoglutarate/malate carrier protein OS=Homo sapiens GN=SLC25A11 PE=1 SV=3	1	17	17	17	Mitochondrial 2-oxoglutarate/malate carrier protein	SLC25A11	31.9108	32.0601	32.0276	32.4718	32.3419	32.4145	0.00224074	0.142	-0.409892		63	60	70	54	59	66	17	17	17	16	17	16	16	61.8	61.8	61.8	34.061	314	314	173.88	By MS/MS	By MS/MS	By MS/MS	By MS/MS	By MS/MS	By MS/MS
Q9H9G7	Q9H9G7	5	3	2	Protein argonaute-3	AGO3	>sp|Q9H9G7|AGO3_HUMAN Protein argonaute-3 OS=Homo sapiens GN=AGO3 PE=1 SV=2	1	5	3	2	Protein argonaute-3	AGO3	22.3748	23.1712	23.1253	23.0812	23.6884	23.1297	0.274333	0.368407	-0.409321		2	1	0	0	1	2	3	3	3	3	3	3	2	7.1	4.2	2.9	97.359	860	860	1.3403	By MS/MS	By MS/MS	By matching	By matching	By MS/MS	By MS/MS
Q7Z7E8	Q7Z7E8	4	4	4	Ubiquitin-conjugating enzyme E2 Q1	UBE2Q1	>sp|Q7Z7E8|UB2Q1_HUMAN Ubiquitin-conjugating enzyme E2 Q1 OS=Homo sapiens GN=UBE2Q1 PE=1 SV=1	1	4	4	4	Ubiquitin-conjugating enzyme E2 Q1	UBE2Q1	23.2336	23.4184	23.4691	23.9262	23.6372	23.7853	0.0204292	0.174382	-0.409185		3	4	2	1	3	7	4	3	4	3	3	4	4	15.2	15.2	15.2	46.126	422	422	8.0367	By MS/MS	By MS/MS	By MS/MS	By MS/MS	By MS/MS	By MS/MS
Q13740	Q13740	15	15	15	CD166 antigen	ALCAM	>sp|Q13740|CD166_HUMAN CD166 antigen OS=Homo sapiens GN=ALCAM PE=1 SV=2	1	15	15	15	CD166 antigen	ALCAM	25.9854	26.069	25.7776	26.3155	26.3697	26.3735	0.00992828	0.16429	-0.408921		13	11	17	23	18	20	14	14	14	15	14	15	15	32.2	32.2	32.2	65.102	583	583	45.651	By MS/MS	By MS/MS	By MS/MS	By MS/MS	By MS/MS	By MS/MS
Q13901	Q13901	1	1	1	Nuclear nucleic acid-binding protein C1D	C1D	>sp|Q13901|C1D_HUMAN Nuclear nucleic acid-binding protein C1D OS=Homo sapiens GN=C1D PE=1 SV=1	1	1	1	1	Nuclear nucleic acid-binding protein C1D	C1D	23.8283	24.3984	24.7887	24.5321	24.6399	25.0685	0.275277	0.369019	-0.408378		1	1	1	1	1	1	1	1	1	1	1	1	1	7.1	7.1	7.1	16.019	141	141	1.8735	By MS/MS	By MS/MS	By MS/MS	By MS/MS	By MS/MS	By MS/MS
Q9UBT7	Q9UBT7	4	4	4	Alpha-catulin	CTNNAL1	>sp|Q9UBT7|CTNL1_HUMAN Alpha-catulin OS=Homo sapiens GN=CTNNAL1 PE=1 SV=2	1	4	4	4	Alpha-catulin	CTNNAL1	24.085	24.4402	24.0862	24.6561	24.6214	24.5574	0.0285168	0.185681	-0.407846		3	0	2	4	2	0	4	3	4	4	4	4	4	9.9	9.9	9.9	81.895	734	734	2.3213	By MS/MS	By matching	By MS/MS	By MS/MS	By MS/MS	By matching
Q96L58	Q96L58	4	4	4	Beta-1,3-galactosyltransferase 6	B3GALT6	>sp|Q96L58|B3GT6_HUMAN Beta-1,3-galactosyltransferase 6 OS=Homo sapiens GN=B3GALT6 PE=1 SV=2	1	4	4	4	Beta-1,3-galactosyltransferase 6	B3GALT6	25.6675	25.9975	26.1901	26.2349	26.4339	26.4091	0.0688321	0.227819	-0.407616		8	18	26	18	21	16	4	4	4	4	4	4	4	13.1	13.1	13.1	37.137	329	329	7.1914	By MS/MS	By MS/MS	By MS/MS	By MS/MS	By MS/MS	By MS/MS
O00399	O00399	2	2	2	Dynactin subunit 6	DCTN6	>sp|O00399|DCTN6_HUMAN Dynactin subunit 6 OS=Homo sapiens GN=DCTN6 PE=1 SV=1	1	2	2	2	Dynactin subunit 6	DCTN6	27.7445	27.7699	27.2099	28.7502	27.5464	27.6501	0.393236	0.45816	-0.407437		3	1	3	1	3	6	1	1	1	1	2	1	1	14.7	14.7	14.7	20.747	190	190	4.1563	By MS/MS	By MS/MS	By MS/MS	By MS/MS	By MS/MS	By MS/MS
Q9H5V9	Q9H5V9	3	3	3	UPF0428 protein CXorf56	CXorf56	>sp|Q9H5V9|CX056_HUMAN UPF0428 protein CXorf56 OS=Homo sapiens GN=CXorf56 PE=1 SV=1	1	3	3	3	UPF0428 protein CXorf56	CXorf56	25.3562	25.4062	25.3503	25.8397	25.715	25.7791	0.000532075	0.120745	-0.407071		1	3	1	2	3	3	3	3	2	3	3	3	3	18.9	18.9	18.9	25.624	222	222	3.1056	By MS/MS	By MS/MS	By MS/MS	By MS/MS	By MS/MS	By MS/MS
Q7Z6M1	Q7Z6M1	1	1	1	Rab9 effector protein with kelch motifs	RABEPK	>sp|Q7Z6M1|RABEK_HUMAN Rab9 effector protein with kelch motifs OS=Homo sapiens GN=RABEPK PE=1 SV=1	1	1	1	1	Rab9 effector protein with kelch motifs	RABEPK	22.2902	22.2473	22.472	22.2775	22.4794	23.4687	0.339916	0.421289	-0.405363		0	0	2	1	0	1	1	1	1	1	1	1	1	3	3	3	40.564	372	372	1.2644	By matching	By matching	By MS/MS	By MS/MS	By matching	By MS/MS
P21926	P21926	6	6	6	CD9 antigen	CD9	>sp|P21926|CD9_HUMAN CD9 antigen OS=Homo sapiens GN=CD9 PE=1 SV=4	1	6	6	6	CD9 antigen	CD9	31.8274	31.8631	31.9829	32.5482	32.2403	32.1005	0.0446912	0.202618	-0.405198		35	44	49	40	38	46	5	6	6	6	6	6	6	16.7	16.7	16.7	25.416	228	228	71.049	By MS/MS	By MS/MS	By MS/MS	By MS/MS	By MS/MS	By MS/MS
Q15269	Q15269	7	7	7	Periodic tryptophan protein 2 homolog	PWP2	>sp|Q15269|PWP2_HUMAN Periodic tryptophan protein 2 homolog OS=Homo sapiens GN=PWP2 PE=2 SV=2	1	7	7	7	Periodic tryptophan protein 2 homolog	PWP2	24.2196	24.0956	24.0872	24.5907	24.5256	24.5015	0.00130315	0.136652	-0.405114		6	5	5	7	5	7	5	6	7	6	6	6	6	9.5	9.5	9.5	102.45	919	919	19.17	By MS/MS	By MS/MS	By MS/MS	By MS/MS	By MS/MS	By MS/MS
Q9H6H4	Q9H6H4	2	2	2	Receptor expression-enhancing protein 4	REEP4	>sp|Q9H6H4|REEP4_HUMAN Receptor expression-enhancing protein 4 OS=Homo sapiens GN=REEP4 PE=1 SV=1	1	2	2	2	Receptor expression-enhancing protein 4	REEP4	27.1016	27.0152	26.9869	27.6294	27.3921	27.2972	0.017988	0.173311	-0.404992		3	0	1	1	2	2	2	2	2	2	2	2	2	13.2	13.2	13.2	29.395	257	257	4.1181	By MS/MS	By matching	By MS/MS	By MS/MS	By MS/MS	By MS/MS
Q6P4F2	Q6P4F2	2	2	2	Adrenodoxin-like protein, mitochondrial	FDX1L	>sp|Q6P4F2|ADXL_HUMAN Adrenodoxin-like protein, mitochondrial OS=Homo sapiens GN=FDX1L PE=1 SV=1	1	2	2	2	Adrenodoxin-like protein, mitochondrial	FDX1L	26.8755	26.5769	26.3546	26.97	27.0689	26.9801	0.0587295	0.222055	-0.404031		6	7	3	4	3	5	2	2	2	2	2	2	2	12.6	12.6	12.6	19.521	183	183	7.3448	By MS/MS	By MS/MS	By MS/MS	By MS/MS	By MS/MS	By MS/MS
P02786	P02786	29	29	29	Transferrin receptor protein 1;Transferrin receptor protein 1, serum form	TFRC	>sp|P02786|TFR1_HUMAN Transferrin receptor protein 1 OS=Homo sapiens GN=TFRC PE=1 SV=2	1	29	29	29	Transferrin receptor protein 1;Transferrin receptor protein 1, serum form	TFRC	28.6094	28.6908	28.9228	29.0871	29.1895	29.1571	0.0149374	0.174607	-0.4036		97	97	102	87	107	80	27	28	27	29	29	29	29	44.9	44.9	44.9	84.87	760	760	222.81	By MS/MS	By MS/MS	By MS/MS	By MS/MS	By MS/MS	By MS/MS
Q9Y3L5	Q9Y3L5	11	5	3	Ras-related protein Rap-2c	RAP2C	>sp|Q9Y3L5|RAP2C_HUMAN Ras-related protein Rap-2c OS=Homo sapiens GN=RAP2C PE=1 SV=1	1	11	5	3	Ras-related protein Rap-2c	RAP2C	26.0237	26.0804	26.3229	26.6705	26.7242	26.2407	0.0868851	0.249402	-0.402793		20	15	12	13	25	19	5	5	5	4	4	5	3	68.3	29	20.8	20.745	183	183	58.647	By MS/MS	By MS/MS	By MS/MS	By MS/MS	By MS/MS	By MS/MS
P52435	P52435	5	5	2	DNA-directed RNA polymerase II subunit RPB11-a	POLR2J	>sp|P52435|RPB11_HUMAN DNA-directed RNA polymerase II subunit RPB11-a OS=Homo sapiens GN=POLR2J PE=1 SV=1	1	5	5	2	DNA-directed RNA polymerase II subunit RPB11-a	POLR2J	27.8844	28.1966	27.3595	28.1996	28.1941	28.2539	0.175867	0.308596	-0.402338		6	12	6	14	11	12	5	5	5	5	5	5	2	44.4	44.4	24.8	13.293	117	117	20.115	By MS/MS	By MS/MS	By MS/MS	By MS/MS	By MS/MS	By MS/MS
P48729;Q8N752	P48729	11;5	11;5	11;5	Casein kinase I isoform alpha	CSNK1A1	>sp|P48729|KC1A_HUMAN Casein kinase I isoform alpha OS=Homo sapiens GN=CSNK1A1 PE=1 SV=2	2	11	11	11	Casein kinase I isoform alpha	CSNK1A1	28.4686	28.732	28.8925	28.8104	29.2588	29.229	0.102427	0.255413	-0.40169		39	32	32	30	28	38	11	11	11	11	11	11	11	42.4	42.4	42.4	38.914	337	337;337	67.091	By MS/MS	By MS/MS	By MS/MS	By MS/MS	By MS/MS	By MS/MS
Q9UKS6	Q9UKS6	2	2	2	Protein kinase C and casein kinase substrate in neurons protein 3	PACSIN3	>sp|Q9UKS6|PACN3_HUMAN Protein kinase C and casein kinase substrate in neurons protein 3 OS=Homo sapiens GN=PACSIN3 PE=1 SV=2	1	2	2	2	Protein kinase C and casein kinase substrate in neurons protein 3	PACSIN3	23.1671	22.8562	23.2823	23.2873	23.8894	23.331	0.159037	0.296464	-0.400705		1	1	0	0	1	3	2	2	2	2	2	2	2	6.4	6.4	6.4	48.486	424	424	4.7889	By MS/MS	By MS/MS	By matching	By matching	By MS/MS	By MS/MS
Q9BQA9	Q9BQA9	6	6	6	Uncharacterized protein C17orf62	C17orf62	>sp|Q9BQA9|CQ062_HUMAN Uncharacterized protein C17orf62 OS=Homo sapiens GN=C17orf62 PE=1 SV=1	1	6	6	6	Uncharacterized protein C17orf62	C17orf62	28.4653	28.2193	28.1422	28.9557	28.5035	28.5689	0.0797828	0.246765	-0.400422		13	16	17	15	11	12	6	6	6	5	6	6	6	34.8	34.8	34.8	20.774	187	187	15.568	By MS/MS	By MS/MS	By MS/MS	By MS/MS	By MS/MS	By MS/MS
Q9H061	Q9H061	7	7	7	Transmembrane protein 126A	TMEM126A	>sp|Q9H061|T126A_HUMAN Transmembrane protein 126A OS=Homo sapiens GN=TMEM126A PE=1 SV=1	1	7	7	7	Transmembrane protein 126A	TMEM126A	30.015	29.7146	29.4485	29.997	30.1646	30.217	0.0861003	0.249747	-0.400127		20	21	22	24	22	21	7	7	7	7	7	7	7	37.9	37.9	37.9	21.527	195	195	55.85	By MS/MS	By MS/MS	By MS/MS	By MS/MS	By MS/MS	By MS/MS
Q8IVW4	Q8IVW4	1	1	1	Cyclin-dependent kinase-like 3	CDKL3	>sp|Q8IVW4|CDKL3_HUMAN Cyclin-dependent kinase-like 3 OS=Homo sapiens GN=CDKL3 PE=1 SV=1	1	1	1	1	Cyclin-dependent kinase-like 3	CDKL3	21.7318	21.3276	21.7804	22.1989	22.1386	21.7001	0.133933	0.280132	-0.399261		2	2	2	1	1	2	1	1	1	1	1	1	1	2.4	2.4	2.4	67.513	592	592	2.6347	By MS/MS	By MS/MS	By MS/MS	By MS/MS	By MS/MS	By MS/MS
Q8N6M0	Q8N6M0	11	11	11	OTU domain-containing protein 6B	OTUD6B	>sp|Q8N6M0|OTU6B_HUMAN OTU domain-containing protein 6B OS=Homo sapiens GN=OTUD6B PE=1 SV=1	1	11	11	11	OTU domain-containing protein 6B	OTUD6B	28.5646	28.2684	28.5635	28.619	29.015	28.9594	0.0652075	0.230464	-0.398996		27	23	28	24	20	20	10	11	11	11	11	11	11	52.9	52.9	52.9	33.812	293	293	91.582	By MS/MS	By MS/MS	By MS/MS	By MS/MS	By MS/MS	By MS/MS
Q96LL9	Q96LL9	4	4	4	DnaJ homolog subfamily C member 30	DNAJC30	>sp|Q96LL9|DJC30_HUMAN DnaJ homolog subfamily C member 30 OS=Homo sapiens GN=DNAJC30 PE=1 SV=3	1	4	4	4	DnaJ homolog subfamily C member 30	DNAJC30	26.297	25.9927	25.8967	26.2723	26.4322	26.6748	0.0771735	0.246245	-0.397635		9	7	8	4	10	9	3	3	3	4	4	3	3	25.2	25.2	25.2	25.961	226	226	6.6137	By MS/MS	By MS/MS	By MS/MS	By MS/MS	By MS/MS	By MS/MS
Q9NS87	Q9NS87	2	2	2	Kinesin-like protein KIF15	KIF15	>sp|Q9NS87|KIF15_HUMAN Kinesin-like protein KIF15 OS=Homo sapiens GN=KIF15 PE=1 SV=1	1	2	2	2	Kinesin-like protein KIF15	KIF15	19.5807	19.716	19.6096	19.9392	20.2154	19.9412	0.0169079	0.173664	-0.396463		0	0	1	0	0	3	1	1	2	1	1	1	1	1.8	1.8	1.8	160.16	1388	1388	4.1097	By matching	By matching	By MS/MS	By matching	By matching	By MS/MS
O75155	O75155	11	5	5	Cullin-associated NEDD8-dissociated protein 2	CAND2	>sp|O75155|CAND2_HUMAN Cullin-associated NEDD8-dissociated protein 2 OS=Homo sapiens GN=CAND2 PE=1 SV=3	1	11	5	5	Cullin-associated NEDD8-dissociated protein 2	CAND2	21.3775	21.6002	21.0487	21.9162	21.5127	21.783	0.118508	0.268614	-0.395159		2	1	4	1	3	2	5	4	5	4	5	4	4	10.5	6.3	6.3	135.25	1236	1236	8.7909	By MS/MS	By MS/MS	By MS/MS	By MS/MS	By MS/MS	By MS/MS
Q86VX2	Q86VX2	4	4	4	COMM domain-containing protein 7	COMMD7	>sp|Q86VX2|COMD7_HUMAN COMM domain-containing protein 7 OS=Homo sapiens GN=COMMD7 PE=1 SV=2	1	4	4	4	COMM domain-containing protein 7	COMMD7	26.4167	26.4543	26.6077	27.0856	26.9062	26.6722	0.0412573	0.204279	-0.395136		11	11	7	11	10	15	4	4	4	4	4	4	4	23.5	23.5	23.5	22.54	200	200	76.615	By MS/MS	By MS/MS	By MS/MS	By MS/MS	By MS/MS	By MS/MS
P51946	P51946	6	6	6	Cyclin-H	CCNH	>sp|P51946|CCNH_HUMAN Cyclin-H OS=Homo sapiens GN=CCNH PE=1 SV=1	1	6	6	6	Cyclin-H	CCNH	25.1968	25.4899	25.5396	25.6738	25.9091	25.827	0.0361913	0.201564	-0.394554		1	4	2	5	5	3	3	6	4	5	5	4	4	23.5	23.5	23.5	37.643	323	323	20.484	By MS/MS	By MS/MS	By MS/MS	By MS/MS	By MS/MS	By MS/MS
Q13614	Q13614	2	2	2	Myotubularin-related protein 2	MTMR2	>sp|Q13614|MTMR2_HUMAN Myotubularin-related protein 2 OS=Homo sapiens GN=MTMR2 PE=1 SV=4	1	2	2	2	Myotubularin-related protein 2	MTMR2	22.0868	22.6747	22.6382	22.9474	22.5829	23.0517	0.172267	0.309992	-0.394095		0	0	0	1	1	1	1	2	2	2	2	2	2	4	4	4	73.38	643	643	3.1288	By matching	By matching	By matching	By MS/MS	By MS/MS	By MS/MS
P18858	P18858	5	5	5	DNA ligase 1	LIG1	>sp|P18858|DNLI1_HUMAN DNA ligase 1 OS=Homo sapiens GN=LIG1 PE=1 SV=1	1	5	5	5	DNA ligase 1	LIG1	23.8687	23.5212	23.8573	24.066	24.1727	24.1884	0.0308078	0.193182	-0.393295		3	1	1	4	3	4	5	4	4	3	5	4	4	6.7	6.7	6.7	101.73	919	919	14.601	By MS/MS	By MS/MS	By MS/MS	By MS/MS	By MS/MS	By MS/MS
Q9UFW8	Q9UFW8	7	7	7	CGG triplet repeat-binding protein 1	CGGBP1	>sp|Q9UFW8|CGBP1_HUMAN CGG triplet repeat-binding protein 1 OS=Homo sapiens GN=CGGBP1 PE=1 SV=2	1	7	7	7	CGG triplet repeat-binding protein 1	CGGBP1	28.4764	28.3652	28.3216	28.9672	28.6161	28.758	0.0246901	0.186974	-0.392655		11	14	12	15	16	13	7	7	7	6	7	7	7	35.9	35.9	35.9	18.82	167	167	24.676	By MS/MS	By MS/MS	By MS/MS	By MS/MS	By MS/MS	By MS/MS
Q15013	Q15013	1	1	1	MAD2L1-binding protein	MAD2L1BP	>sp|Q15013|MD2BP_HUMAN MAD2L1-binding protein OS=Homo sapiens GN=MAD2L1BP PE=1 SV=1	1	1	1	1	MAD2L1-binding protein	MAD2L1BP	23.3727	23.2146	23.4354	23.4878	23.4499	24.263	0.22372	0.335741	-0.392642		1	5	3	1	5	0	1	1	1	1	1	1	1	4.7	4.7	4.7	31.051	274	274	2.175	By MS/MS	By MS/MS	By MS/MS	By MS/MS	By MS/MS	By matching
Q5T013;P02790	Q5T013	10;1	10;1	10;1	Putative hydroxypyruvate isomerase	HYI	>sp|Q5T013|HYI_HUMAN Putative hydroxypyruvate isomerase OS=Homo sapiens GN=HYI PE=1 SV=2	2	10	10	10	Putative hydroxypyruvate isomerase	HYI	30.3599	30.4356	30.419	30.8616	30.8195	30.7086	0.00155476	0.142556	-0.391698		41	36	37	29	25	27	10	10	10	10	10	10	10	52.3	52.3	52.3	30.405	277	277;462	94.451	By MS/MS	By MS/MS	By MS/MS	By MS/MS	By MS/MS	By MS/MS
Q07954	Q07954	6	6	6	Prolow-density lipoprotein receptor-related protein 1;Low-density lipoprotein receptor-related protein 1 85 kDa subunit;Low-density lipoprotein receptor-related protein 1 515 kDa subunit;Low-density lipoprotein receptor-related protein 1 intracellular domain	LRP1	>sp|Q07954|LRP1_HUMAN Prolow-density lipoprotein receptor-related protein 1 OS=Homo sapiens GN=LRP1 PE=1 SV=2	1	6	6	6	Prolow-density lipoprotein receptor-related protein 1;Low-density lipoprotein receptor-related protein 1 85 kDa subunit;Low-density lipoprotein receptor-related protein 1 515 kDa subunit;Low-density lipoprotein receptor-related protein 1 intracellular domain	LRP1	27.1068	26.6387	27.1091	27.1766	27.4581	27.3939	0.0929294	0.255868	-0.391362		9	9	4	4	11	5	5	5	4	3	5	5	5	2.1	2.1	2.1	504.6	4544	4544	7.6984	By MS/MS	By MS/MS	By MS/MS	By MS/MS	By MS/MS	By MS/MS
P30459;P10314	P30459;P10314	10;9	1;1	0;0	HLA class I histocompatibility antigen, A-74 alpha chain;HLA class I histocompatibility antigen, A-32 alpha chain	HLA-A	>sp|P30459|1A74_HUMAN HLA class I histocompatibility antigen, A-74 alpha chain OS=Homo sapiens GN=HLA-A PE=1 SV=1;>sp|P10314|1A32_HUMAN HLA class I histocompatibility antigen, A-32 alpha chain OS=Homo sapiens GN=HLA-A PE=1 SV=2	2	10	1	0	HLA class I histocompatibility antigen, A-74 alpha chain;HLA class I histocompatibility antigen, A-32 alpha chain	HLA-A	23.1934	23.0135	23.2498	23.6082	23.6372	23.3835	0.0219106	0.186422	-0.39071		1	0	1	1	1	1	1	1	1	1	1	1	0	37.5	3.6	0	40.89	365	365;365	2.4625	By MS/MS	By matching	By MS/MS	By MS/MS	By MS/MS	By MS/MS
Q6ZMG9	Q6ZMG9	1	1	1	Ceramide synthase 6	CERS6	>sp|Q6ZMG9|CERS6_HUMAN Ceramide synthase 6 OS=Homo sapiens GN=CERS6 PE=1 SV=1	1	1	1	1	Ceramide synthase 6	CERS6	18.5508	20.2363	19.0965	19.0791	20.0431	19.9324	0.5395	0.564068	-0.39034		0	1	0	1	1	2	1	1	1	1	1	1	1	2.9	2.9	2.9	44.889	384	384	2.4063	By matching	By MS/MS	By matching	By MS/MS	By MS/MS	By MS/MS
P63313;CON__P21752	P63313	4;1	4;1	4;1	Thymosin beta-10	TMSB10	>sp|P63313|TYB10_HUMAN Thymosin beta-10 OS=Homo sapiens GN=TMSB10 PE=1 SV=2	2	4	4	4	Thymosin beta-10	TMSB10	29.8697	30.8785	29.1911	30.2481	30.3478	30.5136	0.475814	0.518661	-0.390088		10	12	6	7	10	8	3	4	3	3	3	3	3	68.2	68.2	68.2	5.0256	44	44;42	11.575	By MS/MS	By MS/MS	By MS/MS	By MS/MS	By MS/MS	By MS/MS
Q96E39	Q96E39	17	1	1	RNA binding motif protein, X-linked-like-1	RBMXL1	>sp|Q96E39|RMXL1_HUMAN RNA binding motif protein, X-linked-like-1 OS=Homo sapiens GN=RBMXL1 PE=1 SV=1	1	17	1	1	RNA binding motif protein, X-linked-like-1	RBMXL1	21.5845	22.288	22.3675	22.6545	22.5321	22.222	0.236731	0.351531	-0.389521		1	1	1	1	1	1	1	1	1	1	1	1	1	38.5	2.1	2.1	42.141	390	390	-2	By MS/MS	By MS/MS	By MS/MS	By MS/MS	By MS/MS	By MS/MS
Q5VIR6	Q5VIR6	7	7	7	Vacuolar protein sorting-associated protein 53 homolog	VPS53	>sp|Q5VIR6|VPS53_HUMAN Vacuolar protein sorting-associated protein 53 homolog OS=Homo sapiens GN=VPS53 PE=1 SV=1	1	7	7	7	Vacuolar protein sorting-associated protein 53 homolog	VPS53	24.0248	24.133	24.1466	24.5176	24.4423	24.5123	0.00102851	0.142869	-0.389256		6	4	5	7	5	8	7	6	6	6	6	7	7	16	16	16	79.652	699	699	13.708	By MS/MS	By MS/MS	By MS/MS	By MS/MS	By MS/MS	By MS/MS
Q15125	Q15125	3	3	3	3-beta-hydroxysteroid-Delta(8),Delta(7)-isomerase	EBP	>sp|Q15125|EBP_HUMAN 3-beta-hydroxysteroid-Delta(8),Delta(7)-isomerase OS=Homo sapiens GN=EBP PE=1 SV=3	1	3	3	3	3-beta-hydroxysteroid-Delta(8),Delta(7)-isomerase	EBP	29.5906	29.4098	29.5181	29.8443	30.0961	29.7451	0.0291984	0.192984	-0.389006		9	6	11	8	8	13	3	3	3	3	3	3	3	16.5	16.5	16.5	26.352	230	230	62.522	By MS/MS	By MS/MS	By MS/MS	By MS/MS	By MS/MS	By MS/MS
A6NHL2	A6NHL2	5	1	1	Tubulin alpha chain-like 3	TUBAL3	>sp|A6NHL2|TBAL3_HUMAN Tubulin alpha chain-like 3 OS=Homo sapiens GN=TUBAL3 PE=1 SV=2	1	5	1	1	Tubulin alpha chain-like 3	TUBAL3	22.3375	22.8858	22.5958	23.0238	22.7542	23.2065	0.132071	0.283321	-0.388465		1	1	1	0	0	0	1	1	1	1	1	1	1	6.5	3.8	3.8	49.908	446	446	1.906	By MS/MS	By MS/MS	By MS/MS	By matching	By matching	By matching
O75063	O75063	2	2	2	Glycosaminoglycan xylosylkinase	FAM20B	>sp|O75063|XYLK_HUMAN Glycosaminoglycan xylosylkinase OS=Homo sapiens GN=FAM20B PE=1 SV=1	1	2	2	2	Glycosaminoglycan xylosylkinase	FAM20B	24.7338	24.5495	24.527	24.5901	25.7445	24.639	0.368091	0.44563	-0.387782		0	0	0	0	2	0	2	2	2	2	2	1	1	11.5	11.5	11.5	46.432	409	409	2.0254	By matching	By matching	By matching	By matching	By MS/MS	By matching
Q8N0Z8	Q8N0Z8	2	2	2	tRNA pseudouridine synthase-like 1	PUSL1	>sp|Q8N0Z8|PUSL1_HUMAN tRNA pseudouridine synthase-like 1 OS=Homo sapiens GN=PUSL1 PE=1 SV=1	1	2	2	2	tRNA pseudouridine synthase-like 1	PUSL1	22.2014	23.6512	23.8505	23.8075	23.407	23.6505	0.507336	0.537105	-0.387342		0	0	1	0	2	1	1	2	1	2	2	2	2	8.3	8.3	8.3	33.232	303	303	3.3534	By matching	By matching	By MS/MS	By matching	By MS/MS	By MS/MS
P30508;Q07000;P30505;P04222	P30508;Q07000;P30505;P04222	11;9;7;7	7;6;5;6	0;0;0;0	HLA class I histocompatibility antigen, Cw-12 alpha chain;HLA class I histocompatibility antigen, Cw-15 alpha chain;HLA class I histocompatibility antigen, Cw-8 alpha chain;HLA class I histocompatibility antigen, Cw-3 alpha chain	HLA-C	>sp|P30508|1C12_HUMAN HLA class I histocompatibility antigen, Cw-12 alpha chain OS=Homo sapiens GN=HLA-C PE=1 SV=2;>sp|Q07000|1C15_HUMAN HLA class I histocompatibility antigen, Cw-15 alpha chain OS=Homo sapiens GN=HLA-C PE=1 SV=1;>sp|P30505|1C08_HUMAN HLA	4	11	7	0	HLA class I histocompatibility antigen, Cw-12 alpha chain;HLA class I histocompatibility antigen, Cw-15 alpha chain;HLA class I histocompatibility antigen, Cw-8 alpha chain;HLA class I histocompatibility antigen, Cw-3 alpha chain	HLA-C	26.9273	26.8011	27.0386	27.5118	27.2462	27.1672	0.0364409	0.203152	-0.386062		12	9	13	12	9	16	7	7	7	7	7	7	0	39.9	23	0	40.885	366	366;366;366;366	62.915	By MS/MS	By MS/MS	By MS/MS	By MS/MS	By MS/MS	By MS/MS
Q9UDX5	Q9UDX5	2	2	2	Mitochondrial fission process protein 1	MTFP1	>sp|Q9UDX5|MTFP1_HUMAN Mitochondrial fission process protein 1 OS=Homo sapiens GN=MTFP1 PE=1 SV=1	1	2	2	2	Mitochondrial fission process protein 1	MTFP1	26.1907	26.1034	26.439	26.615	26.6094	26.6642	0.0195189	0.186774	-0.385131		1	0	2	0	2	1	2	2	2	2	2	2	2	13.9	13.9	13.9	18.01	166	166	9.2149	By MS/MS	By matching	By MS/MS	By matching	By MS/MS	By MS/MS
Q96A83	Q96A83	1	1	1	Collagen alpha-1(XXVI) chain	COL26A1	>sp|Q96A83|COQA1_HUMAN Collagen alpha-1(XXVI) chain OS=Homo sapiens GN=COL26A1 PE=1 SV=1	1	1	1	1	Collagen alpha-1(XXVI) chain	COL26A1	17.7984	17.0624	17.6393	17.5101	18.1885	17.9551	0.268227	0.373176	-0.384534		0	0	3	1	7	1	1	1	1	1	1	1	1	3.2	3.2	3.2	45.381	441	441	1.3538	By matching	By matching	By MS/MS	By MS/MS	By MS/MS	By MS/MS
P10619	P10619	7	7	7	Lysosomal protective protein;Lysosomal protective protein 32 kDa chain;Lysosomal protective protein 20 kDa chain	CTSA	>sp|P10619|PPGB_HUMAN Lysosomal protective protein OS=Homo sapiens GN=CTSA PE=1 SV=2	1	7	7	7	Lysosomal protective protein;Lysosomal protective protein 32 kDa chain;Lysosomal protective protein 20 kDa chain	CTSA	32.3889	32.0453	31.8883	32.5993	32.6099	32.2637	0.108938	0.269256	-0.383436		32	41	38	27	31	43	6	7	7	6	6	7	7	16	16	16	54.465	480	480	49.01	By MS/MS	By MS/MS	By MS/MS	By MS/MS	By MS/MS	By MS/MS
Q9Y4R8	Q9Y4R8	9	9	9	Telomere length regulation protein TEL2 homolog	TELO2	>sp|Q9Y4R8|TELO2_HUMAN Telomere length regulation protein TEL2 homolog OS=Homo sapiens GN=TELO2 PE=1 SV=2	1	9	9	9	Telomere length regulation protein TEL2 homolog	TELO2	22.6033	22.388	22.2576	22.5455	22.8648	22.9886	0.0822161	0.251708	-0.383312		6	3	4	11	2	12	9	7	8	8	6	9	9	17	17	17	91.746	837	837	49.752	By MS/MS	By MS/MS	By MS/MS	By MS/MS	By MS/MS	By MS/MS
O15431	O15431	1	1	1	High affinity copper uptake protein 1	SLC31A1	>sp|O15431|COPT1_HUMAN High affinity copper uptake protein 1 OS=Homo sapiens GN=SLC31A1 PE=1 SV=1	1	1	1	1	High affinity copper uptake protein 1	SLC31A1	22.1154	23.577	24.2266	23.455	24.1453	23.4685	0.595075	0.607658	-0.383231		0	0	2	1	1	0	1	1	1	1	1	1	1	10	10	10	21.09	190	190	1.2923	By matching	By matching	By MS/MS	By MS/MS	By MS/MS	By matching
Q9NTJ3	Q9NTJ3	20	20	20	Structural maintenance of chromosomes protein 4	SMC4	>sp|Q9NTJ3|SMC4_HUMAN Structural maintenance of chromosomes protein 4 OS=Homo sapiens GN=SMC4 PE=1 SV=2	1	20	20	20	Structural maintenance of chromosomes protein 4	SMC4	24.6291	24.7848	24.889	25.0405	25.2988	25.1128	0.0237188	0.190357	-0.383093		12	19	17	21	9	18	17	16	17	16	17	16	16	18.5	18.5	18.5	147.18	1288	1288	76.316	By MS/MS	By MS/MS	By MS/MS	By MS/MS	By MS/MS	By MS/MS
O75575	O75575	3	3	3	DNA-directed RNA polymerase III subunit RPC9	CRCP	>sp|O75575|RPC9_HUMAN DNA-directed RNA polymerase III subunit RPC9 OS=Homo sapiens GN=CRCP PE=1 SV=1	1	3	3	3	DNA-directed RNA polymerase III subunit RPC9	CRCP	25.8136	25.4058	26.5442	26.4091	26.1754	26.3281	0.322924	0.41902	-0.382992		1	0	2	0	2	1	2	3	3	2	2	2	2	30.4	30.4	30.4	16.871	148	148	13.965	By MS/MS	By matching	By MS/MS	By matching	By MS/MS	By MS/MS
Q9NRV9	Q9NRV9	13	13	13	Heme-binding protein 1	HEBP1	>sp|Q9NRV9|HEBP1_HUMAN Heme-binding protein 1 OS=Homo sapiens GN=HEBP1 PE=1 SV=1	1	13	13	13	Heme-binding protein 1	HEBP1	30.9725	31.0174	31.1224	31.5765	31.5092	31.1738	0.0444499	0.217861	-0.382431		38	35	33	20	23	28	13	13	12	12	12	12	12	72	72	72	21.097	189	189	169.83	By MS/MS	By MS/MS	By MS/MS	By MS/MS	By MS/MS	By MS/MS
Q12789	Q12789	13	13	13	General transcription factor 3C polypeptide 1	GTF3C1	>sp|Q12789|TF3C1_HUMAN General transcription factor 3C polypeptide 1 OS=Homo sapiens GN=GTF3C1 PE=1 SV=4	1	13	13	13	General transcription factor 3C polypeptide 1	GTF3C1	25.7219	24.3095	25.7534	25.8622	25.4561	25.6103	0.480508	0.525655	-0.381271		5	1	10	6	7	12	10	7	11	12	11	12	12	7.9	7.9	7.9	238.87	2109	2109	18.536	By MS/MS	By MS/MS	By MS/MS	By MS/MS	By MS/MS	By MS/MS
Q06587	Q06587	3	3	2	E3 ubiquitin-protein ligase RING1	RING1	>sp|Q06587|RING1_HUMAN E3 ubiquitin-protein ligase RING1 OS=Homo sapiens GN=RING1 PE=1 SV=2	1	3	3	2	E3 ubiquitin-protein ligase RING1	RING1	24.3097	24.3441	24.1337	24.7181	24.5438	24.6661	0.0102487	0.173947	-0.380146		5	3	2	4	5	3	3	3	3	3	3	3	2	10.1	10.1	6.7	42.429	406	406	6.4985	By MS/MS	By MS/MS	By MS/MS	By MS/MS	By MS/MS	By MS/MS
Q99807	Q99807	4	4	4	Ubiquinone biosynthesis protein COQ7 homolog	COQ7	>sp|Q99807|COQ7_HUMAN 5-demethoxyubiquinone hydroxylase, mitochondrial OS=Homo sapiens GN=COQ7 PE=1 SV=3	1	4	4	4	Ubiquinone biosynthesis protein COQ7 homolog	COQ7	26.6055	26.1852	26.3072	27.1683	26.6826	26.3869	0.217382	0.338582	-0.379921		2	1	3	3	4	1	4	4	4	4	4	4	4	21.2	21.2	21.2	24.277	217	217	4.8949	By MS/MS	By MS/MS	By MS/MS	By MS/MS	By MS/MS	By MS/MS
Q12974	Q12974	4	1	1	Protein tyrosine phosphatase type IVA 2	PTP4A2	>sp|Q12974|TP4A2_HUMAN Protein tyrosine phosphatase type IVA 2 OS=Homo sapiens GN=PTP4A2 PE=1 SV=1	1	4	1	1	Protein tyrosine phosphatase type IVA 2	PTP4A2	27.0313	26.1297	26.0073	26.8595	27.0445	26.404	0.368092	0.44769	-0.379889		3	7	5	3	4	9	1	1	1	1	1	1	1	27.5	9	9	19.127	167	167	2.8159	By MS/MS	By MS/MS	By MS/MS	By MS/MS	By MS/MS	By MS/MS
O43896	O43896	8	3	3	Kinesin-like protein KIF1C	KIF1C	>sp|O43896|KIF1C_HUMAN Kinesin-like protein KIF1C OS=Homo sapiens GN=KIF1C PE=1 SV=3	1	8	3	3	Kinesin-like protein KIF1C	KIF1C	21.0096	21.572	21.4946	22.0265	21.437	21.7501	0.196496	0.326174	-0.379151		0	0	0	3	0	1	2	2	2	3	1	1	1	7.8	2.9	2.9	122.95	1103	1103	2.3189	By matching	By matching	By matching	By MS/MS	By matching	By MS/MS
P29353;P98077	P29353	6;1	6;1	6;1	SHC-transforming protein 1	SHC1	>sp|P29353|SHC1_HUMAN SHC-transforming protein 1 OS=Homo sapiens GN=SHC1 PE=1 SV=4	2	6	6	6	SHC-transforming protein 1	SHC1	25.2992	25.2269	25.403	25.3503	26.003	25.713	0.124667	0.282483	-0.379077		5	5	8	1	5	2	6	6	6	4	4	4	4	19	19	19	62.821	583	583;582	24.587	By MS/MS	By MS/MS	By MS/MS	By MS/MS	By MS/MS	By MS/MS
P62280	P62280	19	19	19	40S ribosomal protein S11	RPS11	>sp|P62280|RS11_HUMAN 40S ribosomal protein S11 OS=Homo sapiens GN=RPS11 PE=1 SV=3	1	19	19	19	40S ribosomal protein S11	RPS11	34.9375	34.8628	34.6482	35.3153	35.2115	35.0548	0.030453	0.202136	-0.377708		41	49	41	46	44	50	19	19	19	18	19	19	19	77.2	77.2	77.2	18.431	158	158	109.55	By MS/MS	By MS/MS	By MS/MS	By MS/MS	By MS/MS	By MS/MS
Q92520	Q92520	10	10	10	Protein FAM3C	FAM3C	>sp|Q92520|FAM3C_HUMAN Protein FAM3C OS=Homo sapiens GN=FAM3C PE=1 SV=1	1	10	10	10	Protein FAM3C	FAM3C	29.1243	29.6344	29.6342	29.9087	29.7561	29.861	0.0983177	0.264654	-0.377609		45	30	41	22	23	33	10	10	10	10	10	10	10	44.9	44.9	44.9	24.68	227	227	200.78	By MS/MS	By MS/MS	By MS/MS	By MS/MS	By MS/MS	By MS/MS
Q9H8M9	Q9H8M9	1	1	1	Protein eva-1 homolog A	EVA1A	>sp|Q9H8M9|EVA1A_HUMAN Protein eva-1 homolog A OS=Homo sapiens GN=EVA1A PE=1 SV=1	1	1	1	1	Protein eva-1 homolog A	EVA1A	23.5333	23.09	22.7988	24.0129	23.5087	23.0332	0.346705	0.432975	-0.377605		1	0	0	2	0	0	1	1	1	1	1	1	1	9.2	9.2	9.2	17.469	152	152	2.8501	By MS/MS	By matching	By matching	By MS/MS	By matching	By matching
P16401	P16401	10	9	9	Histone H1.5	HIST1H1B	>sp|P16401|H15_HUMAN Histone H1.5 OS=Homo sapiens GN=HIST1H1B PE=1 SV=3	1	10	9	9	Histone H1.5	HIST1H1B	31.1097	31.3796	31.3214	31.7382	31.5133	31.6919	0.0241859	0.194045	-0.377549		55	52	39	49	63	46	9	9	9	9	9	9	9	30.1	24.3	24.3	22.58	226	226	46.762	By MS/MS	By MS/MS	By MS/MS	By MS/MS	By MS/MS	By MS/MS
Q9HCM4	Q9HCM4	5	5	3	Band 4.1-like protein 5	EPB41L5	>sp|Q9HCM4|E41L5_HUMAN Band 4.1-like protein 5 OS=Homo sapiens GN=EPB41L5 PE=1 SV=3	1	5	5	3	Band 4.1-like protein 5	EPB41L5	23.4907	23.238	22.9136	23.2772	23.895	23.5984	0.198578	0.326599	-0.376127		3	3	2	5	4	3	3	4	3	3	3	3	1	8.2	8.2	5.7	81.855	733	733	4.0481	By MS/MS	By MS/MS	By MS/MS	By MS/MS	By MS/MS	By MS/MS
O75251	O75251	6	6	6	NADH dehydrogenase [ubiquinone] iron-sulfur protein 7, mitochondrial	NDUFS7	>sp|O75251|NDUS7_HUMAN NADH dehydrogenase [ubiquinone] iron-sulfur protein 7, mitochondrial OS=Homo sapiens GN=NDUFS7 PE=1 SV=3	1	6	6	6	NADH dehydrogenase [ubiquinone] iron-sulfur protein 7, mitochondrial	NDUFS7	29.9948	29.3868	29.5268	30.1706	30.1545	29.7112	0.188741	0.322159	-0.375935		18	22	19	16	19	20	5	5	5	4	6	6	6	22.1	22.1	22.1	23.563	213	213	33.115	By MS/MS	By MS/MS	By MS/MS	By MS/MS	By MS/MS	By MS/MS
P35249	P35249	11	11	11	Replication factor C subunit 4	RFC4	>sp|P35249|RFC4_HUMAN Replication factor C subunit 4 OS=Homo sapiens GN=RFC4 PE=1 SV=2	1	11	11	11	Replication factor C subunit 4	RFC4	27.9915	27.7324	27.7923	28.2217	28.2599	28.1614	0.0107933	0.173756	-0.375598		22	23	25	19	21	17	11	11	11	11	10	11	11	40.8	40.8	40.8	39.681	363	363	74.235	By MS/MS	By MS/MS	By MS/MS	By MS/MS	By MS/MS	By MS/MS
O00400	O00400	5	5	5	Acetyl-coenzyme A transporter 1	SLC33A1	>sp|O00400|ACATN_HUMAN Acetyl-coenzyme A transporter 1 OS=Homo sapiens GN=SLC33A1 PE=1 SV=1	1	5	5	5	Acetyl-coenzyme A transporter 1	SLC33A1	25.5817	25.7639	25.6606	26.1072	26.1609	25.8649	0.0233996	0.193968	-0.375566		2	4	1	3	6	3	5	5	4	3	5	5	5	11.1	11.1	11.1	60.908	549	549	7.565	By MS/MS	By MS/MS	By MS/MS	By MS/MS	By MS/MS	By MS/MS
Q9Y294	Q9Y294	5	5	5	Histone chaperone ASF1A	ASF1A	>sp|Q9Y294|ASF1A_HUMAN Histone chaperone ASF1A OS=Homo sapiens GN=ASF1A PE=1 SV=1	1	5	5	5	Histone chaperone ASF1A	ASF1A	27.5794	27.0169	27.467	27.851	27.7131	27.6258	0.110715	0.275895	-0.37554		9	4	7	1	6	6	5	5	5	4	5	5	5	44.1	44.1	44.1	22.968	204	204	70.633	By MS/MS	By MS/MS	By MS/MS	By MS/MS	By MS/MS	By MS/MS
P11388	P11388	9	3	3	DNA topoisomerase 2-alpha	TOP2A	>sp|P11388|TOP2A_HUMAN DNA topoisomerase 2-alpha OS=Homo sapiens GN=TOP2A PE=1 SV=3	1	9	3	3	DNA topoisomerase 2-alpha	TOP2A	20.0873	20.0092	19.7577	19.9999	20.8255	20.1551	0.239848	0.361881	-0.375405		1	0	0	0	1	2	3	1	2	2	1	3	3	7.2	2.4	2.4	174.38	1531	1531	7.0157	By MS/MS	By matching	By matching	By matching	By MS/MS	By MS/MS
Q8IXL7	Q8IXL7	2	2	2	Methionine-R-sulfoxide reductase B3	MSRB3	>sp|Q8IXL7|MSRB3_HUMAN Methionine-R-sulfoxide reductase B3 OS=Homo sapiens GN=MSRB3 PE=1 SV=2	1	2	2	2	Methionine-R-sulfoxide reductase B3	MSRB3	25.2928	25.2439	24.8795	25.5062	25.569	25.4653	0.0487898	0.227936	-0.374769		1	1	0	1	1	5	1	2	2	1	2	2	2	16.7	16.7	16.7	20.702	192	192	3.8842	By MS/MS	By MS/MS	By matching	By MS/MS	By MS/MS	By MS/MS
P05141;Q9H0C2	P05141	29;4	13;0	13;0	ADP/ATP translocase 2;ADP/ATP translocase 2, N-terminally processed	SLC25A5	>sp|P05141|ADT2_HUMAN ADP/ATP translocase 2 OS=Homo sapiens GN=SLC25A5 PE=1 SV=7	2	29	13	13	ADP/ATP translocase 2;ADP/ATP translocase 2, N-terminally processed	SLC25A5	33.1967	33.0553	33.2369	33.6217	33.4788	33.5122	0.00586678	0.170601	-0.37458		39	45	53	35	38	38	13	13	13	12	13	13	13	55	31.9	31.9	32.852	298	298;315	151.76	By MS/MS	By MS/MS	By MS/MS	By MS/MS	By MS/MS	By MS/MS
P42126	P42126	6	6	6	Enoyl-CoA delta isomerase 1, mitochondrial	ECI1	>sp|P42126|ECI1_HUMAN Enoyl-CoA delta isomerase 1, mitochondrial OS=Homo sapiens GN=ECI1 PE=1 SV=1	1	6	6	6	Enoyl-CoA delta isomerase 1, mitochondrial	ECI1	29.9488	29.9898	29.9796	30.5926	30.2832	30.166	0.0428412	0.221368	-0.37452		16	13	12	16	9	15	6	6	6	6	6	6	6	21.2	21.2	21.2	32.816	302	302	34.449	By MS/MS	By MS/MS	By MS/MS	By MS/MS	By MS/MS	By MS/MS
O95167	O95167	3	3	3	NADH dehydrogenase [ubiquinone] 1 alpha subcomplex subunit 3	NDUFA3	>sp|O95167|NDUA3_HUMAN NADH dehydrogenase [ubiquinone] 1 alpha subcomplex subunit 3 OS=Homo sapiens GN=NDUFA3 PE=1 SV=1	1	3	3	3	NADH dehydrogenase [ubiquinone] 1 alpha subcomplex subunit 3	NDUFA3	26.4672	26.1018	26.2605	26.9385	26.7908	26.2216	0.198503	0.327867	-0.373816		2	1	0	2	2	0	3	2	3	3	3	3	3	50	50	50	9.2787	84	84	3.7651	By MS/MS	By MS/MS	By matching	By MS/MS	By MS/MS	By matching
O00592	O00592	8	8	8	Podocalyxin	PODXL	>sp|O00592|PODXL_HUMAN Podocalyxin OS=Homo sapiens GN=PODXL PE=1 SV=2	1	8	8	8	Podocalyxin	PODXL	26.0552	26.5	26.4343	26.8816	26.7461	26.481	0.109448	0.27571	-0.373084		13	12	11	7	9	7	8	7	7	7	7	7	7	13.8	13.8	13.8	58.635	558	558	31.75	By MS/MS	By MS/MS	By MS/MS	By MS/MS	By MS/MS	By MS/MS
P52815	P52815	9	9	9	39S ribosomal protein L12, mitochondrial	MRPL12	>sp|P52815|RM12_HUMAN 39S ribosomal protein L12, mitochondrial OS=Homo sapiens GN=MRPL12 PE=1 SV=2	1	9	9	9	39S ribosomal protein L12, mitochondrial	MRPL12	31.7629	31.7149	31.5648	31.9554	32.1645	32.04	0.0119131	0.179224	-0.37244		14	18	23	13	22	19	8	8	8	7	9	7	7	50	50	50	21.348	198	198	61.853	By MS/MS	By MS/MS	By MS/MS	By MS/MS	By MS/MS	By MS/MS
P17568	P17568	7	7	7	NADH dehydrogenase [ubiquinone] 1 beta subcomplex subunit 7	NDUFB7	>sp|P17568|NDUB7_HUMAN NADH dehydrogenase [ubiquinone] 1 beta subcomplex subunit 7 OS=Homo sapiens GN=NDUFB7 PE=1 SV=4	1	7	7	7	NADH dehydrogenase [ubiquinone] 1 beta subcomplex subunit 7	NDUFB7	29.5195	28.7256	28.7264	29.4904	29.6222	28.9747	0.322945	0.42159	-0.371916		70	58	54	61	80	76	7	7	7	7	7	7	7	40.1	40.1	40.1	16.402	137	137	190.43	By MS/MS	By MS/MS	By MS/MS	By MS/MS	By MS/MS	By MS/MS
Q8N5B7	Q8N5B7	1	1	1	Ceramide synthase 5	CERS5	>sp|Q8N5B7|CERS5_HUMAN Ceramide synthase 5 OS=Homo sapiens GN=CERS5 PE=2 SV=1	1	1	1	1	Ceramide synthase 5	CERS5	19.3781	20.405	19.688	19.7871	20.4304	20.3693	0.367904	0.452382	-0.371916		0	0	0	0	2	1	1	1	1	1	1	1	1	4.1	4.1	4.1	45.752	392	392	3.18	By matching	By matching	By matching	By matching	By MS/MS	By MS/MS
P49916	P49916	5	5	5	DNA ligase 3	LIG3	>sp|P49916|DNLI3_HUMAN DNA ligase 3 OS=Homo sapiens GN=LIG3 PE=1 SV=2	1	5	5	5	DNA ligase 3	LIG3	22.451	22.3194	22.258	22.7238	22.6596	22.7591	0.00437944	0.167241	-0.371361		13	9	13	7	10	8	4	5	4	4	3	4	4	5.8	5.8	5.8	112.91	1009	1009	30.54	By MS/MS	By MS/MS	By MS/MS	By MS/MS	By MS/MS	By MS/MS
Q01658	Q01658	2	2	2	Protein Dr1	DR1	>sp|Q01658|NC2B_HUMAN Protein Dr1 OS=Homo sapiens GN=DR1 PE=1 SV=1	1	2	2	2	Protein Dr1	DR1	28.724	28.6284	28.4275	28.9397	28.9465	29.0077	0.0145502	0.184121	-0.37135		2	2	2	2	2	2	2	2	2	2	2	2	2	11.9	11.9	11.9	19.443	176	176	2.8827	By MS/MS	By MS/MS	By MS/MS	By MS/MS	By MS/MS	By MS/MS
O95684	O95684	2	2	2	FGFR1 oncogene partner	FGFR1OP	>sp|O95684|FR1OP_HUMAN FGFR1 oncogene partner OS=Homo sapiens GN=FGFR1OP PE=1 SV=1	1	2	2	2	FGFR1 oncogene partner	FGFR1OP	23.0049	23.0181	22.686	22.8339	23.6579	23.3309	0.230962	0.356237	-0.371204		1	2	1	1	2	1	2	2	2	2	2	2	2	13.8	13.8	13.8	43.064	399	399	46.169	By MS/MS	By MS/MS	By MS/MS	By MS/MS	By MS/MS	By MS/MS
O43709	O43709	2	2	2	Probable 18S rRNA (guanine-N(7))-methyltransferase	WBSCR22	>sp|O43709|WBS22_HUMAN Probable 18S rRNA (guanine-N(7))-methyltransferase OS=Homo sapiens GN=WBSCR22 PE=1 SV=2	1	2	2	2	Probable 18S rRNA (guanine-N(7))-methyltransferase	WBSCR22	23.6527	24.173	24.4505	24.6199	24.5456	24.2236	0.232077	0.358243	-0.370937		1	1	3	3	0	0	2	1	1	2	1	2	2	9.6	9.6	9.6	31.88	281	281	15.687	By MS/MS	By MS/MS	By MS/MS	By MS/MS	By matching	By matching
P19387	P19387	9	9	9	DNA-directed RNA polymerase II subunit RPB3	POLR2C	>sp|P19387|RPB3_HUMAN DNA-directed RNA polymerase II subunit RPB3 OS=Homo sapiens GN=POLR2C PE=1 SV=2	1	9	9	9	DNA-directed RNA polymerase II subunit RPB3	POLR2C	28.848	28.7951	28.8907	29.146	29.1565	29.3437	0.00607379	0.172318	-0.370778		25	27	25	22	24	13	9	9	9	9	9	8	8	45.1	45.1	45.1	31.441	275	275	88.031	By MS/MS	By MS/MS	By MS/MS	By MS/MS	By MS/MS	By MS/MS
P30626	P30626	11	11	11	Sorcin	SRI	>sp|P30626|SORCN_HUMAN Sorcin OS=Homo sapiens GN=SRI PE=1 SV=1	1	11	11	11	Sorcin	SRI	32.0729	32.2477	32.2159	32.847	32.5806	32.2205	0.121966	0.287498	-0.37055		28	26	31	27	30	36	11	11	10	11	11	11	11	39.4	39.4	39.4	21.676	198	198	39.973	By MS/MS	By MS/MS	By MS/MS	By MS/MS	By MS/MS	By MS/MS
Q9UBL3	Q9UBL3	4	4	4	Set1/Ash2 histone methyltransferase complex subunit ASH2	ASH2L	>sp|Q9UBL3|ASH2L_HUMAN Set1/Ash2 histone methyltransferase complex subunit ASH2 OS=Homo sapiens GN=ASH2L PE=1 SV=1	1	4	4	4	Set1/Ash2 histone methyltransferase complex subunit ASH2	ASH2L	22.806	22.6121	23.1294	23.2161	23.4117	23.0313	0.118098	0.282697	-0.370502		0	1	1	4	4	1	3	3	3	4	3	3	3	9.7	9.7	9.7	68.722	628	628	7.8216	By matching	By MS/MS	By MS/MS	By MS/MS	By MS/MS	By MS/MS
Q8N3U4;Q8WVM7	Q8N3U4	10;3	10;3	9;2	Cohesin subunit SA-2	STAG2	>sp|Q8N3U4|STAG2_HUMAN Cohesin subunit SA-2 OS=Homo sapiens GN=STAG2 PE=1 SV=3	2	10	10	9	Cohesin subunit SA-2	STAG2	23.6214	23.5558	23.6091	23.8768	23.9912	24.0285	0.00176202	0.155872	-0.370067		8	4	6	10	5	12	8	5	6	9	7	10	9	9.2	9.2	8.6	141.32	1231	1231;1258	12.061	By MS/MS	By MS/MS	By MS/MS	By MS/MS	By MS/MS	By MS/MS
Q9H479	Q9H479	6	6	6	Fructosamine-3-kinase	FN3K	>sp|Q9H479|FN3K_HUMAN Fructosamine-3-kinase OS=Homo sapiens GN=FN3K PE=1 SV=1	1	6	6	6	Fructosamine-3-kinase	FN3K	26.3293	27.3414	27.2443	27.1221	27.5285	27.3744	0.341982	0.432661	-0.370038		9	12	11	11	12	12	6	6	5	5	6	4	4	23.3	23.3	23.3	35.171	309	309	12.131	By MS/MS	By MS/MS	By MS/MS	By MS/MS	By MS/MS	By MS/MS
P0CAP1	P0CAP1	1	1	1	Myocardial zonula adherens protein	MYZAP	>sp|P0CAP1|MYZAP_HUMAN Myocardial zonula adherens protein OS=Homo sapiens GN=MYZAP PE=1 SV=1	1	1	1	1	Myocardial zonula adherens protein	MYZAP	20.8795	20.8705	20.6058	21.0657	21.1783	21.2218	0.0215845	0.194013	-0.369973		2	2	2	2	1	1	1	1	1	1	1	1	1	2.1	2.1	2.1	54.205	466	466	5.2049	By MS/MS	By MS/MS	By MS/MS	By MS/MS	By MS/MS	By MS/MS
Q8TBF2	Q8TBF2	4	4	4	Prostamide/prostaglandin F synthase	FAM213B	>sp|Q8TBF2|PGFS_HUMAN Prostamide/prostaglandin F synthase OS=Homo sapiens GN=FAM213B PE=2 SV=1	1	4	4	4	Prostamide/prostaglandin F synthase	FAM213B	26.1314	26.0047	26.3447	26.9174	26.4591	26.2114	0.182925	0.323144	-0.369026		3	3	7	2	1	3	3	4	4	4	3	3	3	25.8	25.8	25.8	21.222	198	198	15.291	By MS/MS	By MS/MS	By MS/MS	By MS/MS	By MS/MS	By MS/MS
P37268	P37268	3	3	3	Squalene synthase	FDFT1	>sp|P37268|FDFT_HUMAN Squalene synthase OS=Homo sapiens GN=FDFT1 PE=1 SV=1	1	3	3	3	Squalene synthase	FDFT1	24.3629	23.6834	23.8812	24.378	24.126	24.5243	0.190234	0.32765	-0.366954		0	0	0	3	1	1	3	3	2	3	3	3	3	10.8	10.8	10.8	48.115	417	417	17.453	By matching	By matching	By matching	By MS/MS	By MS/MS	By MS/MS
Q9UBF2;Q92521	Q9UBF2	14;1	12;1	12;1	Coatomer subunit gamma-2	COPG2	>sp|Q9UBF2|COPG2_HUMAN Coatomer subunit gamma-2 OS=Homo sapiens GN=COPG2 PE=1 SV=1	2	14	12	12	Coatomer subunit gamma-2	COPG2	25.1781	25.4402	25.6381	25.6728	25.8334	25.8483	0.0645518	0.249553	-0.366014		5	8	18	11	10	19	9	11	10	12	12	12	12	25.3	23	23	97.621	871	871;554	28.473	By MS/MS	By MS/MS	By MS/MS	By MS/MS	By MS/MS	By MS/MS
P49917	P49917	5	5	5	DNA ligase 4	LIG4	>sp|P49917|DNLI4_HUMAN DNA ligase 4 OS=Homo sapiens GN=LIG4 PE=1 SV=2	1	5	5	5	DNA ligase 4	LIG4	22.6253	23.0771	22.5061	23.0683	23.0903	23.1475	0.10547	0.27594	-0.365856		0	1	1	3	2	2	4	5	3	4	4	3	3	9.3	9.3	9.3	103.97	911	911	2.715	By MS/MS	By MS/MS	By MS/MS	By MS/MS	By MS/MS	By MS/MS
O95163	O95163	8	8	8	Elongator complex protein 1	IKBKAP	>sp|O95163|ELP1_HUMAN Elongator complex protein 1 OS=Homo sapiens GN=IKBKAP PE=1 SV=3	1	8	8	8	Elongator complex protein 1	IKBKAP	22.9953	23.0671	22.9005	23.3695	23.1432	23.5449	0.0441898	0.228098	-0.364847		4	3	8	4	2	7	7	8	6	6	6	6	6	8.6	8.6	8.6	150.25	1332	1332	12.1	By MS/MS	By MS/MS	By MS/MS	By MS/MS	By MS/MS	By MS/MS
Q9NUQ6	Q9NUQ6	5	5	5	SPATS2-like protein	SPATS2L	>sp|Q9NUQ6|SPS2L_HUMAN SPATS2-like protein OS=Homo sapiens GN=SPATS2L PE=1 SV=2	1	5	5	5	SPATS2-like protein	SPATS2L	25.1434	23.9486	25.1593	24.3767	25.5459	25.4228	0.540893	0.571643	-0.36468		2	4	6	4	7	11	3	4	3	4	4	5	5	12.4	12.4	12.4	61.728	558	558	6.742	By MS/MS	By MS/MS	By MS/MS	By MS/MS	By MS/MS	By MS/MS
Q9BSD7	Q9BSD7	6	6	6	Cancer-related nucleoside-triphosphatase	NTPCR	>sp|Q9BSD7|NTPCR_HUMAN Cancer-related nucleoside-triphosphatase OS=Homo sapiens GN=NTPCR PE=1 SV=1	1	6	6	6	Cancer-related nucleoside-triphosphatase	NTPCR	28.3044	28.3261	28.3242	28.8135	28.7017	28.5332	0.0111599	0.18342	-0.364597		9	14	14	7	10	9	6	6	6	6	6	6	6	35.3	35.3	35.3	20.713	190	190	27.804	By MS/MS	By MS/MS	By MS/MS	By MS/MS	By MS/MS	By MS/MS
Q8N140;Q9NXX6	Q8N140;Q9NXX6	2;1	2;1	2;1	EP300-interacting inhibitor of differentiation 3;Non-structural maintenance of chromosomes element 4 homolog A	EID3;NSMCE4A	>sp|Q8N140|EID3_HUMAN EP300-interacting inhibitor of differentiation 3 OS=Homo sapiens GN=EID3 PE=1 SV=1;>sp|Q9NXX6|NSE4A_HUMAN Non-structural maintenance of chromosomes element 4 homolog A OS=Homo sapiens GN=NSMCE4A PE=1 SV=2	2	2	2	2	EP300-interacting inhibitor of differentiation 3;Non-structural maintenance of chromosomes element 4 homolog A	EID3;NSMCE4A	21.6966	21.1153	22.2954	21.6914	22.1055	22.403	0.412227	0.481455	-0.364219		2	2	1	3	3	5	1	2	1	1	2	2	2	5.4	5.4	5.4	38.168	333	333;385	1.2673	By MS/MS	By MS/MS	By MS/MS	By MS/MS	By MS/MS	By MS/MS
P57103	P57103	2	2	2	Sodium/calcium exchanger 3	SLC8A3	>sp|P57103|NAC3_HUMAN Sodium/calcium exchanger 3 OS=Homo sapiens GN=SLC8A3 PE=1 SV=2	1	2	2	2	Sodium/calcium exchanger 3	SLC8A3	24.8525	24.3773	25.0012	25.1032	24.403	25.815	0.463663	0.519254	-0.363384		1	0	2	0	1	2	2	2	1	2	2	2	2	3.6	3.6	3.6	103.01	927	927	1.5042	By MS/MS	By matching	By MS/MS	By matching	By MS/MS	By MS/MS
Q99757	Q99757	4	4	4	Thioredoxin, mitochondrial	TXN2	>sp|Q99757|THIOM_HUMAN Thioredoxin, mitochondrial OS=Homo sapiens GN=TXN2 PE=1 SV=2	1	4	4	4	Thioredoxin, mitochondrial	TXN2	27.9252	27.9415	27.6413	28.4244	28.1313	28.0419	0.0741288	0.256453	-0.363179		10	9	5	7	9	11	4	4	4	4	4	4	4	28.9	28.9	28.9	18.383	166	166	40.34	By MS/MS	By MS/MS	By MS/MS	By MS/MS	By MS/MS	By MS/MS
Q9UI14	Q9UI14	4	4	4	Prenylated Rab acceptor protein 1	RABAC1	>sp|Q9UI14|PRAF1_HUMAN Prenylated Rab acceptor protein 1 OS=Homo sapiens GN=RABAC1 PE=1 SV=1	1	4	4	4	Prenylated Rab acceptor protein 1	RABAC1	28.3364	27.9307	28.0371	28.2856	28.4813	28.626	0.0811508	0.259995	-0.36291		28	26	28	15	20	18	4	4	4	4	4	4	4	18.4	18.4	18.4	20.648	185	185	30.987	By MS/MS	By MS/MS	By MS/MS	By MS/MS	By MS/MS	By MS/MS
O95372	O95372	7	7	7	Acyl-protein thioesterase 2	LYPLA2	>sp|O95372|LYPA2_HUMAN Acyl-protein thioesterase 2 OS=Homo sapiens GN=LYPLA2 PE=1 SV=1	1	7	7	7	Acyl-protein thioesterase 2	LYPLA2	30.894	30.7876	30.9016	31.5558	31.5792	30.5367	0.353099	0.4459	-0.362806		38	41	41	31	37	47	7	7	7	6	7	7	7	40.3	40.3	40.3	24.737	231	231	44.493	By MS/MS	By MS/MS	By MS/MS	By MS/MS	By MS/MS	By MS/MS
O75319	O75319	3	3	3	RNA/RNP complex-1-interacting phosphatase	DUSP11	>sp|O75319|DUS11_HUMAN RNA/RNP complex-1-interacting phosphatase OS=Homo sapiens GN=DUSP11 PE=1 SV=1	1	3	3	3	RNA/RNP complex-1-interacting phosphatase	DUSP11	24.1982	24.4781	24.6512	24.8481	24.9529	24.6148	0.0935719	0.26934	-0.362757		1	1	1	3	3	0	2	3	3	2	3	3	3	15.5	15.5	15.5	38.938	330	330	-2	By MS/MS	By MS/MS	By MS/MS	By MS/MS	By MS/MS	By matching
P29372	P29372	8	8	8	DNA-3-methyladenine glycosylase	MPG	>sp|P29372|3MG_HUMAN DNA-3-methyladenine glycosylase OS=Homo sapiens GN=MPG PE=1 SV=3	1	8	8	8	DNA-3-methyladenine glycosylase	MPG	28.0646	28.0353	28.0771	28.3498	28.4612	28.454	0.000678792	0.150318	-0.362622		21	15	15	20	19	10	7	7	8	8	8	8	8	34.2	34.2	34.2	32.868	298	298	23.636	By MS/MS	By MS/MS	By MS/MS	By MS/MS	By MS/MS	By MS/MS
Q96EB1	Q96EB1	2	2	2	Elongator complex protein 4	ELP4	>sp|Q96EB1|ELP4_HUMAN Elongator complex protein 4 OS=Homo sapiens GN=ELP4 PE=1 SV=2	1	2	2	2	Elongator complex protein 4	ELP4	23.4482	23.5517	23.1538	23.3083	23.9715	23.9611	0.220244	0.355713	-0.362399		1	1	0	2	2	2	2	2	2	2	2	2	2	9.9	9.9	9.9	46.587	424	424	5.4506	By MS/MS	By MS/MS	By matching	By MS/MS	By MS/MS	By MS/MS
Q7RTV5	Q7RTV5	6	6	6	Thioredoxin-like protein AAED1	AAED1	>sp|Q7RTV5|AAED1_HUMAN Thioredoxin-like protein AAED1 OS=Homo sapiens GN=AAED1 PE=2 SV=1	1	6	6	6	Thioredoxin-like protein AAED1	AAED1	25.7292	26.3109	26.2039	26.5773	26.4295	26.3237	0.134253	0.299943	-0.362176		6	12	9	7	3	2	5	5	5	5	5	5	5	48.7	48.7	48.7	24.856	226	226	13.132	By MS/MS	By MS/MS	By MS/MS	By MS/MS	By MS/MS	By MS/MS
Q6NW29	Q6NW29	6	6	6	RWD domain-containing protein 4	RWDD4	>sp|Q6NW29|RWDD4_HUMAN RWD domain-containing protein 4 OS=Homo sapiens GN=RWDD4 PE=1 SV=3	1	6	6	6	RWD domain-containing protein 4	RWDD4	26.8217	26.9038	27.0605	27.3321	27.3817	27.1576	0.0207206	0.196568	-0.361805		4	5	5	7	10	5	5	5	6	5	6	5	5	48.4	48.4	48.4	21.25	188	188	10.122	By MS/MS	By MS/MS	By MS/MS	By MS/MS	By MS/MS	By MS/MS
Q9H3R5	Q9H3R5	2	2	2	Centromere protein H	CENPH	>sp|Q9H3R5|CENPH_HUMAN Centromere protein H OS=Homo sapiens GN=CENPH PE=1 SV=1	1	2	2	2	Centromere protein H	CENPH	22.127	22.4288	22.2758	22.6088	22.8626	22.4454	0.072686	0.256975	-0.361728		0	1	1	1	1	0	1	2	2	1	1	1	1	10.1	10.1	10.1	28.481	247	247	2.9827	By matching	By MS/MS	By MS/MS	By MS/MS	By MS/MS	By matching
P02452;CON__Q862S4	P02452	6;2	6;2	6;2	Collagen alpha-1(I) chain	COL1A1	>sp|P02452|CO1A1_HUMAN Collagen alpha-1(I) chain OS=Homo sapiens GN=COL1A1 PE=1 SV=5	2	6	6	6	Collagen alpha-1(I) chain	COL1A1	27.1701	27.4632	26.9454	27.5701	27.7629	27.33	0.137912	0.302413	-0.361458		5	6	2	6	9	9	5	5	5	5	5	6	6	5.5	5.5	5.5	138.94	1464	1464;114	15.416	By MS/MS	By MS/MS	By MS/MS	By MS/MS	By MS/MS	By MS/MS
Q96K19	Q96K19	4	4	4	E3 ubiquitin-protein ligase RNF170	RNF170	>sp|Q96K19|RN170_HUMAN E3 ubiquitin-protein ligase RNF170 OS=Homo sapiens GN=RNF170 PE=1 SV=2	1	4	4	4	E3 ubiquitin-protein ligase RNF170	RNF170	26.5029	26.6632	26.8428	27.1642	27.1235	26.805	0.0738033	0.254133	-0.361285		5	6	6	7	5	3	4	4	4	4	4	4	4	18.2	18.2	18.2	29.814	258	258	40.38	By MS/MS	By MS/MS	By MS/MS	By MS/MS	By MS/MS	By MS/MS
Q9H7C9	Q9H7C9	7	7	7	Mth938 domain-containing protein	AAMDC	>sp|Q9H7C9|AAMDC_HUMAN Mth938 domain-containing protein OS=Homo sapiens GN=AAMDC PE=1 SV=1	1	7	7	7	Mth938 domain-containing protein	AAMDC	28.6081	28.9255	28.3734	28.9938	28.9769	29.0195	0.0876193	0.266397	-0.361086		7	12	7	11	9	6	7	7	7	7	7	7	7	55.7	55.7	55.7	13.332	122	122	57.35	By MS/MS	By MS/MS	By MS/MS	By MS/MS	By MS/MS	By MS/MS
Q15363	Q15363	8	8	8	Transmembrane emp24 domain-containing protein 2	TMED2	>sp|Q15363|TMED2_HUMAN Transmembrane emp24 domain-containing protein 2 OS=Homo sapiens GN=TMED2 PE=1 SV=1	1	8	8	8	Transmembrane emp24 domain-containing protein 2	TMED2	32.1132	30.9525	30.8361	31.9118	31.8829	31.1895	0.486522	0.530017	-0.360755		60	63	63	46	41	70	8	8	7	7	8	8	8	33.3	33.3	33.3	22.761	201	201	89.291	By MS/MS	By MS/MS	By MS/MS	By MS/MS	By MS/MS	By MS/MS
P16220;P18846	P16220	3;1	3;1	3;1	Cyclic AMP-responsive element-binding protein 1	CREB1	>sp|P16220|CREB1_HUMAN Cyclic AMP-responsive element-binding protein 1 OS=Homo sapiens GN=CREB1 PE=1 SV=2	2	3	3	3	Cyclic AMP-responsive element-binding protein 1	CREB1	24.9841	24.9577	25.0047	26.1421	24.9906	24.8956	0.419214	0.486388	-0.360575		3	2	3	3	2	3	3	3	2	3	3	3	3	7	7	7	36.688	341	341;271	8.184	By MS/MS	By MS/MS	By MS/MS	By MS/MS	By MS/MS	By MS/MS
O75391	O75391	9	9	9	Sperm-associated antigen 7	SPAG7	>sp|O75391|SPAG7_HUMAN Sperm-associated antigen 7 OS=Homo sapiens GN=SPAG7 PE=1 SV=2	1	9	9	9	Sperm-associated antigen 7	SPAG7	28.5213	28.5819	28.534	29.1159	28.7776	28.8239	0.0285826	0.210512	-0.360064		22	26	19	26	19	21	9	9	9	8	9	9	9	46.3	46.3	46.3	26.034	227	227	141.03	By MS/MS	By MS/MS	By MS/MS	By MS/MS	By MS/MS	By MS/MS
O14734	O14734	3	3	3	Acyl-coenzyme A thioesterase 8	ACOT8	>sp|O14734|ACOT8_HUMAN Acyl-coenzyme A thioesterase 8 OS=Homo sapiens GN=ACOT8 PE=1 SV=1	1	3	3	3	Acyl-coenzyme A thioesterase 8	ACOT8	26.4778	26.5443	26.5952	26.7862	26.8513	27.0573	0.0153754	0.1908	-0.35917		3	4	5	3	3	4	3	3	3	3	3	3	3	14.4	14.4	14.4	35.914	319	319	3.2923	By MS/MS	By MS/MS	By MS/MS	By MS/MS	By MS/MS	By MS/MS
Q9Y287	Q9Y287	4	4	4	Integral membrane protein 2B;BRI2, membrane form;BRI2 intracellular domain;BRI2C, soluble form;Bri23 peptide	ITM2B	>sp|Q9Y287|ITM2B_HUMAN Integral membrane protein 2B OS=Homo sapiens GN=ITM2B PE=1 SV=1	1	4	4	4	Integral membrane protein 2B;BRI2, membrane form;BRI2 intracellular domain;BRI2C, soluble form;Bri23 peptide	ITM2B	26.5851	26.731	26.5931	26.9651	26.9666	27.0542	0.00300305	0.167582	-0.35894		2	1	3	3	2	4	4	4	3	4	4	4	4	22.9	22.9	22.9	30.338	266	266	30.36	By MS/MS	By MS/MS	By MS/MS	By MS/MS	By MS/MS	By MS/MS
Q8WUH1	Q8WUH1	2	2	2	Protein Churchill	CHURC1	>sp|Q8WUH1|CHUR_HUMAN Protein Churchill OS=Homo sapiens GN=CHURC1 PE=1 SV=2	1	2	2	2	Protein Churchill	CHURC1	26.3647	26.5556	25.9328	26.6596	26.5923	26.6769	0.126104	0.295304	-0.358608		6	8	1	8	4	2	2	2	2	2	2	2	2	15.1	15.1	15.1	16.111	139	139	10.301	By MS/MS	By MS/MS	By MS/MS	By MS/MS	By MS/MS	By MS/MS
Q13185	Q13185	8	8	7	Chromobox protein homolog 3	CBX3	>sp|Q13185|CBX3_HUMAN Chromobox protein homolog 3 OS=Homo sapiens GN=CBX3 PE=1 SV=4	1	8	8	7	Chromobox protein homolog 3	CBX3	32.0405	32.02	32.2289	32.6847	32.5127	32.1667	0.0973818	0.276432	-0.358229		66	62	72	67	56	71	8	8	8	8	8	8	7	37.2	37.2	28.4	20.811	183	183	157.06	By MS/MS	By MS/MS	By MS/MS	By MS/MS	By MS/MS	By MS/MS
Q07817	Q07817	2	2	2	Bcl-2-like protein 1	BCL2L1	>sp|Q07817|B2CL1_HUMAN Bcl-2-like protein 1 OS=Homo sapiens GN=BCL2L1 PE=1 SV=1	1	2	2	2	Bcl-2-like protein 1	BCL2L1	27.2473	26.4093	26.9342	27.0729	27.2791	27.3133	0.233952	0.367694	-0.358151		6	1	2	3	4	2	2	2	2	2	2	2	2	8.2	8.2	8.2	26.049	233	233	1.4257	By MS/MS	By MS/MS	By MS/MS	By MS/MS	By MS/MS	By MS/MS
Q6ZNL6	Q6ZNL6	6	6	6	FYVE, RhoGEF and PH domain-containing protein 5	FGD5	>sp|Q6ZNL6|FGD5_HUMAN FYVE, RhoGEF and PH domain-containing protein 5 OS=Homo sapiens GN=FGD5 PE=1 SV=3	1	6	6	6	FYVE, RhoGEF and PH domain-containing protein 5	FGD5	23.4017	23.7567	23.7893	23.8444	24.1474	24.0303	0.0783529	0.25982	-0.358126		11	9	10	5	7	9	5	6	6	4	3	5	5	4.7	4.7	4.7	159.89	1462	1462	14.454	By MS/MS	By MS/MS	By MS/MS	By MS/MS	By MS/MS	By MS/MS
Q9HD23	Q9HD23	1	1	1	Magnesium transporter MRS2 homolog, mitochondrial	MRS2	>sp|Q9HD23|MRS2_HUMAN Magnesium transporter MRS2 homolog, mitochondrial OS=Homo sapiens GN=MRS2 PE=1 SV=1	1	1	1	1	Magnesium transporter MRS2 homolog, mitochondrial	MRS2	17.8562	18.2588	18.7543	18.6935	18.1741	19.0746	0.386442	0.471622	-0.357599		0	0	2	0	0	1	1	1	1	0	1	1	1	4.3	4.3	4.3	50.317	443	443	3.6383	By matching	By matching	By MS/MS	By matching	By matching	By MS/MS
Q96EU7	Q96EU7	2	2	2	C1GALT1-specific chaperone 1	C1GALT1C1	>sp|Q96EU7|C1GLC_HUMAN C1GALT1-specific chaperone 1 OS=Homo sapiens GN=C1GALT1C1 PE=1 SV=1	1	2	2	2	C1GALT1-specific chaperone 1	C1GALT1C1	23.4853	23.7576	23.8145	23.955	24.2255	23.9467	0.0595702	0.252178	-0.356608		3	3	3	4	2	5	2	2	2	2	2	2	2	6.6	6.6	6.6	36.382	318	318	5.8819	By MS/MS	By MS/MS	By MS/MS	By MS/MS	By MS/MS	By MS/MS
Q96EV2	Q96EV2	3	2	2	RNA-binding protein 33	RBM33	>sp|Q96EV2|RBM33_HUMAN RNA-binding protein 33 OS=Homo sapiens GN=RBM33 PE=1 SV=3	1	3	2	2	RNA-binding protein 33	RBM33	28.2031	27.8789	27.85	27.7914	29.9058	27.3013	0.682339	0.699747	-0.355523		1	1	1	2	3	0	2	1	2	2	2	2	2	3.2	2.6	2.6	129.98	1170	1170	2.1885	By MS/MS	By MS/MS	By MS/MS	By MS/MS	By MS/MS	By matching
P61956	P61956	4	4	3	Small ubiquitin-related modifier 2	SUMO2	>sp|P61956|SUMO2_HUMAN Small ubiquitin-related modifier 2 OS=Homo sapiens GN=SUMO2 PE=1 SV=3	1	4	4	3	Small ubiquitin-related modifier 2	SUMO2	30.084	29.5247	29.5639	29.8821	30.1807	30.1737	0.159259	0.320004	-0.35464		20	22	11	24	26	17	4	4	4	4	4	4	3	33.7	33.7	21.1	10.871	95	95	55.969	By MS/MS	By MS/MS	By MS/MS	By MS/MS	By MS/MS	By MS/MS
O60427	O60427	1	1	1	Fatty acid desaturase 1	FADS1	>sp|O60427|FADS1_HUMAN Fatty acid desaturase 1 OS=Homo sapiens GN=FADS1 PE=1 SV=3	1	1	1	1	Fatty acid desaturase 1	FADS1	20.0903	19.8991	19.6943	20.0859	20.5327	20.0055	0.191908	0.367724	-0.313503		0	0	0	2	2	1	1	0	0	1	1	1	1	3.2	3.2	3.2	51.964	444	444	5.4098	By matching	By matching	By matching	By MS/MS	By MS/MS	By MS/MS
P28676	P28676	4	4	4	Grancalcin	GCA	>sp|P28676|GRAN_HUMAN Grancalcin OS=Homo sapiens GN=GCA PE=1 SV=2	1	4	4	4	Grancalcin	GCA	27.1738	26.9771	26.7714	27.7009	27.2001	27.0816	0.187371	0.334023	-0.353484		7	5	3	4	5	2	4	4	4	4	4	4	4	29	29	29	24.01	217	217	11.866	By MS/MS	By MS/MS	By MS/MS	By MS/MS	By MS/MS	By MS/MS
Q15437	Q15437	17	15	15	Protein transport protein Sec23B	SEC23B	>sp|Q15437|SC23B_HUMAN Protein transport protein Sec23B OS=Homo sapiens GN=SEC23B PE=1 SV=2	1	17	15	15	Protein transport protein Sec23B	SEC23B	26.3764	26.1969	26.2071	26.5206	26.6129	26.7045	0.0110359	0.183778	-0.352521		8	8	9	27	18	17	14	14	14	15	15	14	14	32.3	29.2	29.2	86.478	767	767	90.497	By MS/MS	By MS/MS	By MS/MS	By MS/MS	By MS/MS	By MS/MS
Q9NWU5	Q9NWU5	12	12	11	39S ribosomal protein L22, mitochondrial	MRPL22	>sp|Q9NWU5|RM22_HUMAN 39S ribosomal protein L22, mitochondrial OS=Homo sapiens GN=MRPL22 PE=1 SV=1	1	12	12	11	39S ribosomal protein L22, mitochondrial	MRPL22	30.5848	30.0616	29.9303	30.6487	30.6155	30.3699	0.181786	0.328959	-0.352503		33	42	29	35	38	37	10	11	12	10	11	12	11	47.6	47.6	44.2	23.64	206	206	108.68	By MS/MS	By MS/MS	By MS/MS	By MS/MS	By MS/MS	By MS/MS
P51809	P51809	5	5	5	Vesicle-associated membrane protein 7	VAMP7	>sp|P51809|VAMP7_HUMAN Vesicle-associated membrane protein 7 OS=Homo sapiens GN=VAMP7 PE=1 SV=3	1	5	5	5	Vesicle-associated membrane protein 7	VAMP7	27.564	27.5886	27.8024	28.2687	28.067	27.6732	0.138966	0.310526	-0.351339		22	23	27	13	21	24	5	5	5	5	5	5	5	27.3	27.3	27.3	24.935	220	220	55.45	By MS/MS	By MS/MS	By MS/MS	By MS/MS	By MS/MS	By MS/MS
P00746	P00746	1	1	1	Complement factor D	CFD	>sp|P00746|CFAD_HUMAN Complement factor D OS=Homo sapiens GN=CFD PE=1 SV=5	1	1	1	1	Complement factor D	CFD	23.7712	24.1965	23.8625	24.8359	24.4063	23.6401	0.400194	0.479581	-0.35067		2	4	0	1	1	3	1	1	1	1	1	1	1	7.1	7.1	7.1	27.033	253	253	1.4604	By MS/MS	By MS/MS	By matching	By MS/MS	By MS/MS	By MS/MS
Q9HCP0;P78368;Q9Y6M4	Q9HCP0;P78368;Q9Y6M4	3;2;2	3;2;2	3;2;2	Casein kinase I isoform gamma-1;Casein kinase I isoform gamma-2;Casein kinase I isoform gamma-3	CSNK1G1;CSNK1G2;CSNK1G3	>sp|Q9HCP0|KC1G1_HUMAN Casein kinase I isoform gamma-1 OS=Homo sapiens GN=CSNK1G1 PE=1 SV=1;>sp|P78368|KC1G2_HUMAN Casein kinase I isoform gamma-2 OS=Homo sapiens GN=CSNK1G2 PE=1 SV=1;>sp|Q9Y6M4|KC1G3_HUMAN Casein kinase I isoform gamma-3 OS=Homo sapiens G	3	3	3	3	Casein kinase I isoform gamma-1;Casein kinase I isoform gamma-2;Casein kinase I isoform gamma-3	CSNK1G1;CSNK1G2;CSNK1G3	21.0785	22.1001	22.2543	21.7353	22.2542	22.488	0.46431	0.52587	-0.348154		0	0	1	1	0	2	1	1	3	1	2	2	2	7.1	7.1	7.1	48.511	422	422;415;447	1.2632	By matching	By matching	By MS/MS	By MS/MS	By matching	By MS/MS
Q96GC5	Q96GC5	6	6	6	39S ribosomal protein L48, mitochondrial	MRPL48	>sp|Q96GC5|RM48_HUMAN 39S ribosomal protein L48, mitochondrial OS=Homo sapiens GN=MRPL48 PE=1 SV=2	1	6	6	6	39S ribosomal protein L48, mitochondrial	MRPL48	29.7562	29.4999	29.2044	29.9905	29.8285	29.6854	0.128693	0.304502	-0.347963		13	13	14	14	13	15	6	6	6	6	6	6	6	28.3	28.3	28.3	23.934	212	212	48.432	By MS/MS	By MS/MS	By MS/MS	By MS/MS	By MS/MS	By MS/MS
P61081	P61081	11	11	11	NEDD8-conjugating enzyme Ubc12	UBE2M	>sp|P61081|UBC12_HUMAN NEDD8-conjugating enzyme Ubc12 OS=Homo sapiens GN=UBE2M PE=1 SV=1	1	11	11	11	NEDD8-conjugating enzyme Ubc12	UBE2M	31.6467	31.2812	31.2499	31.6908	31.8023	31.7285	0.0572391	0.251922	-0.347957		38	34	39	22	29	31	11	11	11	11	11	11	11	44.8	44.8	44.8	20.9	183	183	63.458	By MS/MS	By MS/MS	By MS/MS	By MS/MS	By MS/MS	By MS/MS
O95810	O95810	16	16	16	Serum deprivation-response protein	SDPR	>sp|O95810|SDPR_HUMAN Serum deprivation-response protein OS=Homo sapiens GN=SDPR PE=1 SV=3	1	16	16	16	Serum deprivation-response protein	SDPR	31.1092	31.1247	31.2144	31.6205	31.4459	31.4234	0.00786026	0.182878	-0.347156		65	65	69	80	104	88	16	16	16	16	16	15	15	41.2	41.2	41.2	47.173	425	425	268.88	By MS/MS	By MS/MS	By MS/MS	By MS/MS	By MS/MS	By MS/MS
Q15506	Q15506	1	1	1	Sperm surface protein Sp17	SPA17	>sp|Q15506|SP17_HUMAN Sperm surface protein Sp17 OS=Homo sapiens GN=SPA17 PE=1 SV=1	1	1	1	1	Sperm surface protein Sp17	SPA17	22.4248	22.2114	22.2811	22.8069	22.9298	22.2213	0.201908	0.351453	-0.346895		0	1	1	3	3	3	1	1	1	1	1	1	1	9.3	9.3	9.3	17.406	151	151	5.3598	By matching	By MS/MS	By MS/MS	By MS/MS	By MS/MS	By MS/MS
P62913	P62913	14	14	14	60S ribosomal protein L11	RPL11	>sp|P62913|RL11_HUMAN 60S ribosomal protein L11 OS=Homo sapiens GN=RPL11 PE=1 SV=2	1	14	14	14	60S ribosomal protein L11	RPL11	34.6549	34.557	34.168	34.9607	34.8018	34.6575	0.114894	0.295906	-0.346742		48	40	44	40	46	48	13	14	13	14	14	14	14	50	50	50	20.252	178	178	84.961	By MS/MS	By MS/MS	By MS/MS	By MS/MS	By MS/MS	By MS/MS
P23510	P23510	5	5	5	Tumor necrosis factor ligand superfamily member 4	TNFSF4	>sp|P23510|TNFL4_HUMAN Tumor necrosis factor ligand superfamily member 4 OS=Homo sapiens GN=TNFSF4 PE=1 SV=1	1	5	5	5	Tumor necrosis factor ligand superfamily member 4	TNFSF4	28.7017	28.8631	28.9931	29.1048	29.3286	29.1632	0.0324203	0.227394	-0.346233		11	7	7	13	7	8	5	5	5	5	5	5	5	24	24	24	21.05	183	183	39.736	By MS/MS	By MS/MS	By MS/MS	By MS/MS	By MS/MS	By MS/MS
Q9NX08	Q9NX08	6	6	6	COMM domain-containing protein 8	COMMD8	>sp|Q9NX08|COMD8_HUMAN COMM domain-containing protein 8 OS=Homo sapiens GN=COMMD8 PE=1 SV=1	1	6	6	6	COMM domain-containing protein 8	COMMD8	28.4298	28.3857	28.6966	29.0196	28.8945	28.6359	0.0809246	0.268772	-0.345973		9	14	16	11	20	15	6	6	5	5	6	6	6	50.3	50.3	50.3	21.09	183	183	127.32	By MS/MS	By MS/MS	By MS/MS	By MS/MS	By MS/MS	By MS/MS
Q15645	Q15645	14	14	14	Pachytene checkpoint protein 2 homolog	TRIP13	>sp|Q15645|PCH2_HUMAN Pachytene checkpoint protein 2 homolog OS=Homo sapiens GN=TRIP13 PE=1 SV=2	1	14	14	14	Pachytene checkpoint protein 2 homolog	TRIP13	27.641	27.7083	27.698	28.0188	28.0187	28.0472	0.000113743	0.143421	-0.345772		11	13	12	13	22	23	12	13	12	12	12	14	14	45.8	45.8	45.8	48.55	432	432	71.388	By MS/MS	By MS/MS	By MS/MS	By MS/MS	By MS/MS	By MS/MS
Q6I9Y2	Q6I9Y2	9	9	9	THO complex subunit 7 homolog	THOC7	>sp|Q6I9Y2|THOC7_HUMAN THO complex subunit 7 homolog OS=Homo sapiens GN=THOC7 PE=1 SV=3	1	9	9	9	THO complex subunit 7 homolog	THOC7	27.4879	27.6262	27.8042	28.1347	28.1069	27.7136	0.102665	0.28841	-0.345631		12	11	10	18	14	14	9	9	9	9	9	9	9	44.6	44.6	44.6	23.743	204	204	45.43	By MS/MS	By MS/MS	By MS/MS	By MS/MS	By MS/MS	By MS/MS
O15213	O15213	3	3	3	WD repeat-containing protein 46	WDR46	>sp|O15213|WDR46_HUMAN WD repeat-containing protein 46 OS=Homo sapiens GN=WDR46 PE=1 SV=3	1	3	3	3	WD repeat-containing protein 46	WDR46	22.9748	23.0501	23.0759	23.2257	23.4864	23.4256	0.0149104	0.196214	-0.345628		0	2	1	3	3	1	2	3	3	3	3	2	2	7.9	7.9	7.9	68.07	610	610	5.2743	By matching	By MS/MS	By MS/MS	By MS/MS	By MS/MS	By MS/MS
Q6ZUX7	Q6ZUX7	1	1	1	Lipoma HMGIC fusion partner-like 2 protein	LHFPL2	>sp|Q6ZUX7|LHPL2_HUMAN Lipoma HMGIC fusion partner-like 2 protein OS=Homo sapiens GN=LHFPL2 PE=2 SV=2	1	1	1	1	Lipoma HMGIC fusion partner-like 2 protein	LHFPL2	25.9924	26.0374	26.0499	26.5856	26.2665	26.2625	0.033497	0.227483	-0.345032		0	0	0	1	0	1	1	1	1	1	1	1	1	11	11	11	24.486	228	228	8.3069	By matching	By matching	By matching	By MS/MS	By matching	By MS/MS
O96033	O96033	4	4	4	Molybdopterin synthase sulfur carrier subunit	MOCS2	>sp|O96033|MOC2A_HUMAN Molybdopterin synthase sulfur carrier subunit OS=Homo sapiens GN=MOCS2 PE=1 SV=1	1	4	4	4	Molybdopterin synthase sulfur carrier subunit	MOCS2	26.1483	26.0666	25.8253	26.1929	26.2757	26.6065	0.0962804	0.281839	-0.344962		8	5	4	6	7	3	4	2	4	4	4	4	4	62.5	62.5	62.5	9.7552	88	88	3.2546	By MS/MS	By MS/MS	By MS/MS	By MS/MS	By MS/MS	By MS/MS
Q14839;Q8TDI0	Q14839	35;10	35;10	26;3	Chromodomain-helicase-DNA-binding protein 4	CHD4	>sp|Q14839|CHD4_HUMAN Chromodomain-helicase-DNA-binding protein 4 OS=Homo sapiens GN=CHD4 PE=1 SV=2	2	35	35	26	Chromodomain-helicase-DNA-binding protein 4	CHD4	26.3627	26.0342	26.054	26.369	26.4381	26.6772	0.0716908	0.263461	-0.344474		48	28	31	42	42	55	29	27	26	27	28	30	22	23.7	23.7	19	218	1912	1912;1954	188.2	By MS/MS	By MS/MS	By MS/MS	By MS/MS	By MS/MS	By MS/MS
Q9Y399	Q9Y399	10	10	10	28S ribosomal protein S2, mitochondrial	MRPS2	>sp|Q9Y399|RT02_HUMAN 28S ribosomal protein S2, mitochondrial OS=Homo sapiens GN=MRPS2 PE=1 SV=1	1	10	10	10	28S ribosomal protein S2, mitochondrial	MRPS2	28.5521	28.8971	28.7793	29.3562	28.9996	28.906	0.113426	0.296233	-0.344457		20	23	18	23	25	30	10	10	10	8	9	8	8	27.4	27.4	27.4	33.249	296	296	8.1816	By MS/MS	By MS/MS	By MS/MS	By MS/MS	By MS/MS	By MS/MS
P63279	P63279	6	6	6	SUMO-conjugating enzyme UBC9	UBE2I	>sp|P63279|UBC9_HUMAN SUMO-conjugating enzyme UBC9 OS=Homo sapiens GN=UBE2I PE=1 SV=1	1	6	6	6	SUMO-conjugating enzyme UBC9	UBE2I	32.3428	32.1071	32.0128	32.3747	32.6068	32.5133	0.0446063	0.246846	-0.344012		35	34	32	38	44	37	6	6	6	6	6	6	6	23.4	23.4	23.4	18.007	158	158	41.26	By MS/MS	By MS/MS	By MS/MS	By MS/MS	By MS/MS	By MS/MS
Q9UM00	Q9UM00	5	5	5	Transmembrane and coiled-coil domain-containing protein 1	TMCO1	>sp|Q9UM00|TMCO1_HUMAN Transmembrane and coiled-coil domain-containing protein 1 OS=Homo sapiens GN=TMCO1 PE=1 SV=1	1	5	5	5	Transmembrane and coiled-coil domain-containing protein 1	TMCO1	30.7615	30.5262	30.4633	31.048	30.8785	30.8539	0.0349294	0.232548	-0.343112		17	13	14	13	13	17	5	5	5	5	5	5	5	25.5	25.5	25.5	21.175	188	188	44.597	By MS/MS	By MS/MS	By MS/MS	By MS/MS	By MS/MS	By MS/MS
Q8WU90	Q8WU90	11	11	11	Zinc finger CCCH domain-containing protein 15	ZC3H15	>sp|Q8WU90|ZC3HF_HUMAN Zinc finger CCCH domain-containing protein 15 OS=Homo sapiens GN=ZC3H15 PE=1 SV=1	1	11	11	11	Zinc finger CCCH domain-containing protein 15	ZC3H15	27.1271	27.0304	27.0295	27.3621	27.394	27.4597	0.00137376	0.166881	-0.342918		18	13	21	13	15	18	11	11	10	11	10	11	11	31.2	31.2	31.2	48.602	426	426	166.39	By MS/MS	By MS/MS	By MS/MS	By MS/MS	By MS/MS	By MS/MS
Q9Y2I8	Q9Y2I8	5	5	5	WD repeat-containing protein 37	WDR37	>sp|Q9Y2I8|WDR37_HUMAN WD repeat-containing protein 37 OS=Homo sapiens GN=WDR37 PE=1 SV=2	1	5	5	5	WD repeat-containing protein 37	WDR37	24.6068	24.6003	24.4672	25.0259	24.9482	24.728	0.0267555	0.221815	-0.342606		2	2	3	3	4	5	4	4	3	5	4	4	4	11.7	11.7	11.7	54.665	494	494	12.258	By MS/MS	By MS/MS	By MS/MS	By MS/MS	By MS/MS	By MS/MS
Q96L92	Q96L92	4	4	4	Sorting nexin-27	SNX27	>sp|Q96L92|SNX27_HUMAN Sorting nexin-27 OS=Homo sapiens GN=SNX27 PE=1 SV=2	1	4	4	4	Sorting nexin-27	SNX27	23.639	23.5929	23.6217	23.8219	24.2459	23.8129	0.0754508	0.26719	-0.342421		7	4	2	1	2	5	4	3	4	3	2	4	4	10	10	10	61.264	541	541	4.8577	By MS/MS	By MS/MS	By MS/MS	By MS/MS	By MS/MS	By MS/MS
Q96N67	Q96N67	16	12	12	Dedicator of cytokinesis protein 7	DOCK7	>sp|Q96N67|DOCK7_HUMAN Dedicator of cytokinesis protein 7 OS=Homo sapiens GN=DOCK7 PE=1 SV=4	1	16	12	12	Dedicator of cytokinesis protein 7	DOCK7	23.9964	24.1541	23.7174	24.2917	24.4838	24.1166	0.1088	0.295255	-0.341416		7	8	9	5	3	5	10	10	10	10	6	10	10	10.1	8.4	8.4	242.56	2140	2140	12.572	By MS/MS	By MS/MS	By MS/MS	By MS/MS	By MS/MS	By MS/MS
Q53FP2	Q53FP2	2	2	2	Transmembrane protein 35	TMEM35	>sp|Q53FP2|TMM35_HUMAN Transmembrane protein 35 OS=Homo sapiens GN=TMEM35 PE=2 SV=2	1	2	2	2	Transmembrane protein 35	TMEM35	26.4617	26.2298	25.7422	26.8275	26.5366	26.093	0.320331	0.432878	-0.341096		2	1	2	3	6	4	2	2	2	2	2	2	2	15	15	15	18.44	167	167	9.4896	By MS/MS	By MS/MS	By MS/MS	By MS/MS	By MS/MS	By MS/MS
P16070	P16070	2	2	2	CD44 antigen	CD44	>sp|P16070|CD44_HUMAN CD44 antigen OS=Homo sapiens GN=CD44 PE=1 SV=3	1	2	2	2	CD44 antigen	CD44	24.266	24.4121	24.2598	24.7801	24.5393	24.6412	0.0164451	0.202984	-0.3409		8	5	6	6	6	6	2	2	2	2	2	2	2	3.8	3.8	3.8	81.537	742	742	40.016	By MS/MS	By MS/MS	By MS/MS	By MS/MS	By MS/MS	By MS/MS
Q96E11	Q96E11	7	7	7	Ribosome-recycling factor, mitochondrial	MRRF	>sp|Q96E11|RRFM_HUMAN Ribosome-recycling factor, mitochondrial OS=Homo sapiens GN=MRRF PE=1 SV=1	1	7	7	7	Ribosome-recycling factor, mitochondrial	MRRF	28.2428	28.3576	28.846	29.1894	28.8618	28.4174	0.305518	0.42271	-0.340748		20	21	17	12	14	17	7	7	7	7	7	7	7	36.6	36.6	36.6	29.277	262	262	94.984	By MS/MS	By MS/MS	By MS/MS	By MS/MS	By MS/MS	By MS/MS
Q9H300	Q9H300	4	4	4	Presenilins-associated rhomboid-like protein, mitochondrial;P-beta	PARL	>sp|Q9H300|PARL_HUMAN Presenilins-associated rhomboid-like protein, mitochondrial OS=Homo sapiens GN=PARL PE=1 SV=2	1	4	4	4	Presenilins-associated rhomboid-like protein, mitochondrial;P-beta	PARL	26.1136	25.8558	26.0353	26.5247	26.3183	26.1835	0.0529256	0.252125	-0.340577		4	3	3	3	7	5	3	3	3	3	4	3	3	13.7	13.7	13.7	42.19	379	379	5.1899	By MS/MS	By MS/MS	By MS/MS	By MS/MS	By MS/MS	By MS/MS
Q9UNL2	Q9UNL2	3	3	3	Translocon-associated protein subunit gamma	SSR3	>sp|Q9UNL2|SSRG_HUMAN Translocon-associated protein subunit gamma OS=Homo sapiens GN=SSR3 PE=1 SV=1	1	3	3	3	Translocon-associated protein subunit gamma	SSR3	31.4335	30.0651	30.6414	30.8957	31.2451	31.0173	0.454011	0.521884	-0.339368		6	2	2	7	10	4	2	3	2	3	2	3	3	15.1	15.1	15.1	21.08	185	185	20.284	By MS/MS	By MS/MS	By MS/MS	By MS/MS	By MS/MS	By MS/MS
Q6IPR3	Q6IPR3	2	2	2	tRNA wybutosine-synthesizing protein 3 homolog	TYW3	>sp|Q6IPR3|TYW3_HUMAN tRNA wybutosine-synthesizing protein 3 homolog OS=Homo sapiens GN=TYW3 PE=2 SV=2	1	2	2	2	tRNA wybutosine-synthesizing protein 3 homolog	TYW3	22.7914	24.0655	24.3497	23.8675	24.1974	24.1593	0.527128	0.569079	-0.3392		1	0	1	1	0	0	2	2	2	1	2	2	2	13.9	13.9	13.9	29.794	259	259	3.755	By MS/MS	By matching	By MS/MS	By MS/MS	By matching	By matching
Q9NXW2	Q9NXW2	3	3	3	DnaJ homolog subfamily B member 12	DNAJB12	>sp|Q9NXW2|DJB12_HUMAN DnaJ homolog subfamily B member 12 OS=Homo sapiens GN=DNAJB12 PE=1 SV=4	1	3	3	3	DnaJ homolog subfamily B member 12	DNAJB12	23.7285	23.8169	24.3128	24.7679	24.284	23.8231	0.35958	0.463285	-0.33894		2	1	2	4	1	1	2	3	3	3	3	3	3	8.8	8.8	8.8	41.818	375	375	12.51	By MS/MS	By MS/MS	By MS/MS	By MS/MS	By MS/MS	By MS/MS
Q9Y259	Q9Y259	3	3	3	Choline/ethanolamine kinase	CHKB	>sp|Q9Y259|CHKB_HUMAN Choline/ethanolamine kinase OS=Homo sapiens GN=CHKB PE=1 SV=3	1	3	3	3	Choline/ethanolamine kinase	CHKB	24.6849	24.6505	24.6155	24.8755	25.0827	25.0085	0.00605945	0.182728	-0.33861		1	0	0	3	2	0	3	3	3	3	3	3	3	11.4	11.4	11.4	45.271	395	395	7.4132	By MS/MS	By matching	By matching	By MS/MS	By MS/MS	By matching
Q9UIQ6	Q9UIQ6	20	20	20	Leucyl-cystinyl aminopeptidase;Leucyl-cystinyl aminopeptidase, pregnancy serum form	LNPEP	>sp|Q9UIQ6|LCAP_HUMAN Leucyl-cystinyl aminopeptidase OS=Homo sapiens GN=LNPEP PE=1 SV=3	1	20	20	20	Leucyl-cystinyl aminopeptidase;Leucyl-cystinyl aminopeptidase, pregnancy serum form	LNPEP	25.308	25.3145	25.1623	25.6177	25.6156	25.5655	0.00300314	0.173872	-0.338017		24	21	21	27	18	31	19	17	19	17	16	18	18	26.1	26.1	26.1	117.35	1025	1025	109.98	By MS/MS	By MS/MS	By MS/MS	By MS/MS	By MS/MS	By MS/MS
Q14240	Q14240	30	14	14	Eukaryotic initiation factor 4A-II	EIF4A2	>sp|Q14240|IF4A2_HUMAN Eukaryotic initiation factor 4A-II OS=Homo sapiens GN=EIF4A2 PE=1 SV=2	1	30	14	14	Eukaryotic initiation factor 4A-II	EIF4A2	30.07	30.0537	30.2069	30.418	30.4916	30.435	0.00319337	0.172884	-0.338006		33	29	41	42	49	42	14	14	14	14	14	14	14	67.6	37.8	37.8	46.402	407	407	218.57	By MS/MS	By MS/MS	By MS/MS	By MS/MS	By MS/MS	By MS/MS
Q9UGV2	Q9UGV2	6	6	6	Protein NDRG3	NDRG3	>sp|Q9UGV2|NDRG3_HUMAN Protein NDRG3 OS=Homo sapiens GN=NDRG3 PE=1 SV=2	1	6	6	6	Protein NDRG3	NDRG3	26.8837	26.8472	27.0344	27.3705	27.2436	27.1637	0.0153377	0.203237	-0.337533		8	6	13	9	11	11	5	6	6	6	6	6	6	24.3	24.3	24.3	41.408	375	375	26.979	By MS/MS	By MS/MS	By MS/MS	By MS/MS	By MS/MS	By MS/MS
A6NFQ2	A6NFQ2	2	2	2	Protein FAM115C	FAM115C	>sp|A6NFQ2|TCAF2_HUMAN TRPM8 channel-associated factor 2 OS=Homo sapiens GN=TCAF2 PE=1 SV=2	1	2	2	2	Protein FAM115C	FAM115C	21.2773	21.1157	21.0692	21.674	21.2477	21.5529	0.0757688	0.27	-0.337487		2	2	1	1	4	3	2	2	2	2	2	2	2	2.1	2.1	2.1	100.9	919	919	3.2587	By MS/MS	By MS/MS	By MS/MS	By MS/MS	By MS/MS	By MS/MS
Q9BQ69	Q9BQ69	1	1	1	O-acetyl-ADP-ribose deacetylase MACROD1	MACROD1	>sp|Q9BQ69|MACD1_HUMAN O-acetyl-ADP-ribose deacetylase MACROD1 OS=Homo sapiens GN=MACROD1 PE=1 SV=2	1	1	1	1	O-acetyl-ADP-ribose deacetylase MACROD1	MACROD1	26.8504	26.8513	26.816	27.446	27.177	26.9063	0.0970536	0.288985	-0.337207		1	2	0	1	2	1	1	1	1	1	1	1	1	7.1	7.1	7.1	35.505	325	325	7.5717	By MS/MS	By MS/MS	By matching	By MS/MS	By MS/MS	By MS/MS
Q9UK61	Q9UK61	3	3	3	Protein FAM208A	FAM208A	>sp|Q9UK61|TASOR_HUMAN Protein TASOR OS=Homo sapiens GN=FAM208A PE=1 SV=3	1	3	3	3	Protein FAM208A	FAM208A	19.7816	18.9525	18.687	19.5397	19.5	19.3927	0.368083	0.470722	-0.337105		2	2	1	3	1	2	1	1	1	3	1	2	2	2.3	2.3	2.3	189.03	1670	1670	3.2725	By MS/MS	By MS/MS	By MS/MS	By MS/MS	By MS/MS	By MS/MS
Q8NHH9	Q8NHH9	3	2	2	Atlastin-2	ATL2	>sp|Q8NHH9|ATLA2_HUMAN Atlastin-2 OS=Homo sapiens GN=ATL2 PE=1 SV=2	1	3	2	2	Atlastin-2	ATL2	22.8373	22.8171	22.4671	23.1743	23.1517	22.8068	0.116929	0.302247	-0.337094		2	1	0	1	2	3	2	1	1	1	1	2	2	7.4	5.8	5.8	66.228	583	583	1.5403	By MS/MS	By MS/MS	By matching	By MS/MS	By MS/MS	By MS/MS
P52564	P52564	6	5	5	Dual specificity mitogen-activated protein kinase kinase 6	MAP2K6	>sp|P52564|MP2K6_HUMAN Dual specificity mitogen-activated protein kinase kinase 6 OS=Homo sapiens GN=MAP2K6 PE=1 SV=1	1	6	5	5	Dual specificity mitogen-activated protein kinase kinase 6	MAP2K6	24.8219	24.7676	24.5562	25.2075	25.075	24.8742	0.055939	0.254946	-0.33698		1	7	2	2	4	3	4	4	4	2	5	4	4	22.5	20.1	20.1	37.492	334	334	10.603	By MS/MS	By MS/MS	By MS/MS	By MS/MS	By MS/MS	By MS/MS
Q9NVM6	Q9NVM6	6	6	6	DnaJ homolog subfamily C member 17	DNAJC17	>sp|Q9NVM6|DJC17_HUMAN DnaJ homolog subfamily C member 17 OS=Homo sapiens GN=DNAJC17 PE=1 SV=1	1	6	6	6	DnaJ homolog subfamily C member 17	DNAJC17	26.491	26.6196	26.8918	26.6443	27.1855	27.1836	0.192725	0.351406	-0.33697		11	8	6	8	11	10	4	5	6	6	6	6	6	28.3	28.3	28.3	34.687	304	304	38.583	By MS/MS	By MS/MS	By MS/MS	By MS/MS	By MS/MS	By MS/MS
P62312	P62312	4	4	4	U6 snRNA-associated Sm-like protein LSm6	LSM6	>sp|P62312|LSM6_HUMAN U6 snRNA-associated Sm-like protein LSm6 OS=Homo sapiens GN=LSM6 PE=1 SV=1	1	4	4	4	U6 snRNA-associated Sm-like protein LSm6	LSM6	29.363	29.5707	29.0424	29.7382	29.567	29.6816	0.105576	0.295883	-0.336907		6	6	6	4	6	4	4	4	4	4	4	4	4	45	45	45	9.1275	80	80	6.2058	By MS/MS	By MS/MS	By MS/MS	By MS/MS	By MS/MS	By MS/MS
Q99633	Q99633	1	1	1	Pre-mRNA-splicing factor 18	PRPF18	>sp|Q99633|PRP18_HUMAN Pre-mRNA-splicing factor 18 OS=Homo sapiens GN=PRPF18 PE=1 SV=1	1	1	1	1	Pre-mRNA-splicing factor 18	PRPF18	23.2744	23.2879	23.0452	23.497	23.517	23.6041	0.0168419	0.205452	-0.336905		0	2	2	0	0	0	1	1	1	1	1	1	1	3.5	3.5	3.5	39.859	342	342	3.0142	By matching	By MS/MS	By MS/MS	By matching	By matching	By matching
Q8N3P4	Q8N3P4	6	6	6	Vacuolar protein sorting-associated protein 8 homolog	VPS8	>sp|Q8N3P4|VPS8_HUMAN Vacuolar protein sorting-associated protein 8 homolog OS=Homo sapiens GN=VPS8 PE=1 SV=3	1	6	6	6	Vacuolar protein sorting-associated protein 8 homolog	VPS8	22.0085	22.0215	22.1559	22.2622	22.9087	22.0252	0.277634	0.410146	-0.336735		9	10	8	7	4	4	6	4	6	5	4	6	6	5	5	5	161.75	1428	1428	7.7228	By MS/MS	By MS/MS	By MS/MS	By MS/MS	By MS/MS	By MS/MS
Q92934	Q92934	8	8	8	Bcl2-associated agonist of cell death	BAD	>sp|Q92934|BAD_HUMAN Bcl2-associated agonist of cell death OS=Homo sapiens GN=BAD PE=1 SV=3	1	8	8	8	Bcl2-associated agonist of cell death	BAD	29.283	29.3837	29.6154	29.9109	29.7946	29.5854	0.0700138	0.266936	-0.336267		14	11	11	14	10	11	8	8	8	7	7	8	8	71.4	71.4	71.4	18.392	168	168	17.191	By MS/MS	By MS/MS	By MS/MS	By MS/MS	By MS/MS	By MS/MS
Q9BTE1	Q9BTE1	4	4	4	Dynactin subunit 5	DCTN5	>sp|Q9BTE1|DCTN5_HUMAN Dynactin subunit 5 OS=Homo sapiens GN=DCTN5 PE=1 SV=1	1	4	4	4	Dynactin subunit 5	DCTN5	26.5772	26.7944	26.5843	27.1356	27.2494	26.5793	0.1995	0.357356	-0.336138		15	12	14	9	15	14	4	4	4	4	4	4	4	17	17	17	20.126	182	182	64.321	By MS/MS	By MS/MS	By MS/MS	By MS/MS	By MS/MS	By MS/MS
Q92508	Q92508	12	12	12	Piezo-type mechanosensitive ion channel component 1	PIEZO1	>sp|Q92508|PIEZ1_HUMAN Piezo-type mechanosensitive ion channel component 1 OS=Homo sapiens GN=PIEZO1 PE=1 SV=4	1	12	12	12	Piezo-type mechanosensitive ion channel component 1	PIEZO1	24.5549	23.7421	24.531	24.3877	24.622	24.8236	0.319767	0.437661	-0.335114		6	12	10	8	14	14	12	9	11	11	11	10	10	6.3	6.3	6.3	286.79	2521	2521	48.75	By MS/MS	By MS/MS	By MS/MS	By MS/MS	By MS/MS	By MS/MS
P15531	P15531	15	8	8	Nucleoside diphosphate kinase A	NME1	>sp|P15531|NDKA_HUMAN Nucleoside diphosphate kinase A OS=Homo sapiens GN=NME1 PE=1 SV=1	1	15	8	8	Nucleoside diphosphate kinase A	NME1	34.0869	33.7895	33.8582	34.3324	34.1743	34.2327	0.0295447	0.230768	-0.334909		76	58	82	55	69	79	8	8	8	8	8	8	8	72.4	39.5	39.5	17.149	152	152	102.93	By MS/MS	By MS/MS	By MS/MS	By MS/MS	By MS/MS	By MS/MS
O95298;E9PQ53	O95298;E9PQ53	6;3	6;3	6;3	NADH dehydrogenase [ubiquinone] 1 subunit C2;NADH dehydrogenase [ubiquinone] 1 subunit C2, isoform 2	NDUFC2;NDUFC2-KCTD14	>sp|O95298|NDUC2_HUMAN NADH dehydrogenase [ubiquinone] 1 subunit C2 OS=Homo sapiens GN=NDUFC2 PE=1 SV=1;>sp|E9PQ53|NDUCR_HUMAN NADH dehydrogenase [ubiquinone] 1 subunit C2, isoform 2 OS=Homo sapiens GN=NDUFC2-KCTD14 PE=1 SV=1	2	6	6	6	NADH dehydrogenase [ubiquinone] 1 subunit C2;NADH dehydrogenase [ubiquinone] 1 subunit C2, isoform 2	NDUFC2;NDUFC2-KCTD14	29.5512	29.6259	29.4614	29.8904	29.8789	29.8736	0.00218853	0.173048	-0.334768		7	8	7	6	6	9	5	6	5	6	6	6	6	33.6	33.6	33.6	14.187	119	119;114	4.8063	By MS/MS	By MS/MS	By MS/MS	By MS/MS	By MS/MS	By MS/MS
Q9H9S4	Q9H9S4	4	1	1	Calcium-binding protein 39-like	CAB39L	>sp|Q9H9S4|CB39L_HUMAN Calcium-binding protein 39-like OS=Homo sapiens GN=CAB39L PE=1 SV=3	1	4	1	1	Calcium-binding protein 39-like	CAB39L	25.2659	25.3577	20.3377	25.0523	25.5521	21.3604	0.882299	0.904	-0.334522		1	3	0	3	1	1	1	1	1	1	1	1	1	10.4	3	3	39.087	337	337	-2	By MS/MS	By MS/MS	By matching	By MS/MS	By MS/MS	By MS/MS
Q9BRT6	Q9BRT6	6	6	6	Protein LLP homolog	LLPH	>sp|Q9BRT6|LLPH_HUMAN Protein LLP homolog OS=Homo sapiens GN=LLPH PE=1 SV=1	1	6	6	6	Protein LLP homolog	LLPH	28.6578	28.1813	28.3659	28.7092	28.8201	28.6789	0.0826684	0.280349	-0.334368		22	17	31	17	24	24	6	6	6	5	6	6	6	29.5	29.5	29.5	15.225	129	129	34.985	By MS/MS	By MS/MS	By MS/MS	By MS/MS	By MS/MS	By MS/MS
Q9GZV4	Q9GZV4	10	1	1	Eukaryotic translation initiation factor 5A-2	EIF5A2	>sp|Q9GZV4|IF5A2_HUMAN Eukaryotic translation initiation factor 5A-2 OS=Homo sapiens GN=EIF5A2 PE=1 SV=3	1	10	1	1	Eukaryotic translation initiation factor 5A-2	EIF5A2	23.9746	24.0396	23.9709	24.7174	24.0258	24.2449	0.178705	0.338332	-0.334362		2	4	3	3	1	2	1	1	1	1	1	1	1	41.8	11.1	11.1	16.793	153	153	2.5168	By MS/MS	By MS/MS	By MS/MS	By MS/MS	By MS/MS	By MS/MS
Q8IWA5	Q8IWA5	4	4	4	Choline transporter-like protein 2	SLC44A2	>sp|Q8IWA5|CTL2_HUMAN Choline transporter-like protein 2 OS=Homo sapiens GN=SLC44A2 PE=1 SV=3	1	4	4	4	Choline transporter-like protein 2	SLC44A2	23.0471	23.5629	23.0976	23.7201	23.3815	23.6054	0.157616	0.327378	-0.333142		3	5	3	9	3	7	3	3	3	4	3	4	4	6.5	6.5	6.5	80.123	706	706	7.1462	By MS/MS	By MS/MS	By MS/MS	By MS/MS	By MS/MS	By MS/MS
Q96SL4	Q96SL4	4	4	4	Glutathione peroxidase 7	GPX7	>sp|Q96SL4|GPX7_HUMAN Glutathione peroxidase 7 OS=Homo sapiens GN=GPX7 PE=1 SV=1	1	4	4	4	Glutathione peroxidase 7	GPX7	28.3358	28.0147	27.8077	28.2393	28.5671	28.351	0.140019	0.319485	-0.333093		14	5	7	4	8	10	3	3	3	3	3	4	4	25.1	25.1	25.1	20.996	187	187	13.149	By MS/MS	By MS/MS	By MS/MS	By MS/MS	By MS/MS	By MS/MS
P19388	P19388	7	7	7	DNA-directed RNA polymerases I, II, and III subunit RPABC1	POLR2E	>sp|P19388|RPAB1_HUMAN DNA-directed RNA polymerases I, II, and III subunit RPABC1 OS=Homo sapiens GN=POLR2E PE=1 SV=4	1	7	7	7	DNA-directed RNA polymerases I, II, and III subunit RPABC1	POLR2E	29.0611	29.6025	29.6799	29.8919	29.7171	29.7313	0.176329	0.338358	-0.332232		13	13	11	6	11	13	6	6	6	5	7	6	6	44.8	44.8	44.8	24.551	210	210	213.98	By MS/MS	By MS/MS	By MS/MS	By MS/MS	By MS/MS	By MS/MS
O95260	O95260	1	1	1	Arginyl-tRNA--protein transferase 1	ATE1	>sp|O95260|ATE1_HUMAN Arginyl-tRNA--protein transferase 1 OS=Homo sapiens GN=ATE1 PE=1 SV=2	1	1	1	1	Arginyl-tRNA--protein transferase 1	ATE1	21.0761	20.9223	20.8237	21.2273	21.2353	21.3557	0.0170302	0.210656	-0.332073		0	0	0	0	0	1	1	1	1	1	1	1	1	3.3	3.3	3.3	59.09	518	518	1.2775	By matching	By matching	By matching	By matching	By matching	By MS/MS
O15305	O15305	13	13	13	Phosphomannomutase 2	PMM2	>sp|O15305|PMM2_HUMAN Phosphomannomutase 2 OS=Homo sapiens GN=PMM2 PE=1 SV=1	1	13	13	13	Phosphomannomutase 2	PMM2	30.5632	30.6719	30.3994	31.1652	30.768	30.6974	0.115635	0.305429	-0.332067		19	23	18	19	19	22	13	13	12	12	13	13	13	39.4	39.4	39.4	28.082	246	246	37.4	By MS/MS	By MS/MS	By MS/MS	By MS/MS	By MS/MS	By MS/MS
Q56VL3	Q56VL3	6	6	6	OCIA domain-containing protein 2	OCIAD2	>sp|Q56VL3|OCAD2_HUMAN OCIA domain-containing protein 2 OS=Homo sapiens GN=OCIAD2 PE=1 SV=1	1	6	6	6	OCIA domain-containing protein 2	OCIAD2	29.1425	29.2604	28.9334	29.3009	29.4867	29.5438	0.0511959	0.256605	-0.331738		8	9	7	10	7	9	6	6	6	5	5	3	3	55.8	55.8	55.8	16.953	154	154	21.906	By MS/MS	By MS/MS	By MS/MS	By MS/MS	By MS/MS	By MS/MS
Q9NSD7	Q9NSD7	2	2	2	Relaxin-3 receptor 1	RXFP3	>sp|Q9NSD7|RL3R1_HUMAN Relaxin-3 receptor 1 OS=Homo sapiens GN=RXFP3 PE=1 SV=1	1	2	2	2	Relaxin-3 receptor 1	RXFP3	23.1128	23.6381	22.3679	24.1609	23.2874	22.664	0.592028	0.620757	-0.331196		0	1	0	1	2	0	1	2	2	2	2	2	2	4.3	4.3	4.3	51.123	469	469	-2	By matching	By MS/MS	By matching	By MS/MS	By MS/MS	By matching
Q14657	Q14657	1	1	1	EKC/KEOPS complex subunit LAGE3	LAGE3	>sp|Q14657|LAGE3_HUMAN EKC/KEOPS complex subunit LAGE3 OS=Homo sapiens GN=LAGE3 PE=1 SV=2	1	1	1	1	EKC/KEOPS complex subunit LAGE3	LAGE3	27.535	27.2526	27.2059	27.8186	27.5068	27.6608	0.0726176	0.274888	-0.330901		3	3	3	2	3	2	1	1	1	1	1	1	1	16.1	16.1	16.1	14.804	143	143	5.4444	By MS/MS	By MS/MS	By MS/MS	By MS/MS	By MS/MS	By MS/MS
Q96PU5	Q96PU5	4	1	1	E3 ubiquitin-protein ligase NEDD4-like	NEDD4L	>sp|Q96PU5|NED4L_HUMAN E3 ubiquitin-protein ligase NEDD4-like OS=Homo sapiens GN=NEDD4L PE=1 SV=2	1	4	1	1	E3 ubiquitin-protein ligase NEDD4-like	NEDD4L	21.5037	21.1555	21.6288	21.7612	21.8334	21.6853	0.0890916	0.288435	-0.330643		5	6	6	0	5	5	1	1	1	0	1	1	1	3.7	1	1	111.93	975	975	3.4795	By MS/MS	By MS/MS	By MS/MS	By matching	By MS/MS	By MS/MS
P20339	P20339	8	5	5	Ras-related protein Rab-5A	RAB5A	>sp|P20339|RAB5A_HUMAN Ras-related protein Rab-5A OS=Homo sapiens GN=RAB5A PE=1 SV=2	1	8	5	5	Ras-related protein Rab-5A	RAB5A	30.2342	30.6777	30.624	30.9841	30.7792	30.7622	0.103356	0.298287	-0.329865		46	40	43	23	42	34	5	5	5	5	5	5	5	53.5	38.6	38.6	23.658	215	215	117.14	By MS/MS	By MS/MS	By MS/MS	By MS/MS	By MS/MS	By MS/MS
Q9UKV8	Q9UKV8	10	10	6	Protein argonaute-2	AGO2	>sp|Q9UKV8|AGO2_HUMAN Protein argonaute-2 OS=Homo sapiens GN=AGO2 PE=1 SV=3	1	10	10	6	Protein argonaute-2	AGO2	25.0352	24.7825	24.8873	25.3328	25.0642	25.2972	0.0418371	0.250795	-0.329723		4	8	6	8	0	6	9	10	6	9	9	9	5	15	15	9.5	97.207	859	859	6.7952	By MS/MS	By MS/MS	By MS/MS	By MS/MS	By matching	By MS/MS
Q9BTT6	Q9BTT6	4	3	3	Leucine-rich repeat-containing protein 1	LRRC1	>sp|Q9BTT6|LRRC1_HUMAN Leucine-rich repeat-containing protein 1 OS=Homo sapiens GN=LRRC1 PE=1 SV=1	1	4	3	3	Leucine-rich repeat-containing protein 1	LRRC1	23.2689	23.3612	23.067	23.2423	23.6909	23.7525	0.145663	0.322805	-0.329547		7	5	5	1	4	5	3	3	3	3	2	3	3	12	9.5	9.5	59.241	524	524	10.956	By MS/MS	By MS/MS	By MS/MS	By MS/MS	By MS/MS	By MS/MS
O15021	O15021	7	7	7	Microtubule-associated serine/threonine-protein kinase 4	MAST4	>sp|O15021|MAST4_HUMAN Microtubule-associated serine/threonine-protein kinase 4 OS=Homo sapiens GN=MAST4 PE=1 SV=3	1	7	7	7	Microtubule-associated serine/threonine-protein kinase 4	MAST4	22.8088	23.0858	23.1478	23.2998	23.0826	23.6476	0.16628	0.334344	-0.329163		2	6	5	2	5	4	6	5	6	7	7	5	5	3.2	3.2	3.2	284.37	2626	2626	5.8913	By MS/MS	By MS/MS	By MS/MS	By MS/MS	By MS/MS	By MS/MS
O00233	O00233	8	8	8	26S proteasome non-ATPase regulatory subunit 9	PSMD9	>sp|O00233|PSMD9_HUMAN 26S proteasome non-ATPase regulatory subunit 9 OS=Homo sapiens GN=PSMD9 PE=1 SV=3	1	8	8	8	26S proteasome non-ATPase regulatory subunit 9	PSMD9	30.3613	30.4595	30.371	30.8709	30.6892	30.6189	0.0155075	0.210124	-0.329067		19	16	17	17	16	17	8	8	8	8	8	8	8	34.5	34.5	34.5	24.682	223	223	58.495	By MS/MS	By MS/MS	By MS/MS	By MS/MS	By MS/MS	By MS/MS
Q8N4P3	Q8N4P3	7	7	7	Guanosine-3,5-bis(diphosphate) 3-pyrophosphohydrolase MESH1	HDDC3	>sp|Q8N4P3|MESH1_HUMAN Guanosine-3,5-bis(diphosphate) 3-pyrophosphohydrolase MESH1 OS=Homo sapiens GN=HDDC3 PE=1 SV=3	1	7	7	7	Guanosine-3,5-bis(diphosphate) 3-pyrophosphohydrolase MESH1	HDDC3	28.844	28.8998	29.0003	29.5571	29.2051	28.9672	0.137735	0.320066	-0.328395		10	12	12	7	9	11	7	7	6	7	7	7	7	39.7	39.7	39.7	20.329	179	179	61.758	By MS/MS	By MS/MS	By MS/MS	By MS/MS	By MS/MS	By MS/MS
Q70Z53	Q70Z53	1	1	1	Protein FRA10AC1	FRA10AC1	>sp|Q70Z53|F10C1_HUMAN Protein FRA10AC1 OS=Homo sapiens GN=FRA10AC1 PE=1 SV=3	1	1	1	1	Protein FRA10AC1	FRA10AC1	21.5374	21.4873	21.6509	21.7855	22.0647	21.8074	0.032481	0.245186	-0.327359		0	0	0	1	0	0	1	1	1	1	1	1	1	4.4	4.4	4.4	37.548	315	315	2.3723	By matching	By matching	By matching	By MS/MS	By matching	By matching
Q4L235	Q4L235	2	2	2	Acyl-CoA synthetase family member 4	AASDH	>sp|Q4L235|ACSF4_HUMAN Acyl-CoA synthetase family member 4 OS=Homo sapiens GN=AASDH PE=1 SV=3	1	2	2	2	Acyl-CoA synthetase family member 4	AASDH	29.1485	29.1443	29.1343	29.5537	29.4432	29.4119	0.00163312	0.173212	-0.327257		4	0	1	4	2	2	1	1	1	2	1	1	1	3.4	3.4	3.4	122.6	1098	1098	-2	By MS/MS	By matching	By MS/MS	By MS/MS	By MS/MS	By MS/MS
P23497;Q9H930	P23497	8;2	4;2	4;2	Nuclear autoantigen Sp-100	SP100	>sp|P23497|SP100_HUMAN Nuclear autoantigen Sp-100 OS=Homo sapiens GN=SP100 PE=1 SV=3	2	8	4	4	Nuclear autoantigen Sp-100	SP100	25.0953	25.1585	25.1133	25.3936	25.3952	25.558	0.00480566	0.185623	-0.326569		2	7	6	10	8	9	3	4	4	4	3	4	4	6.6	4.4	4.4	100.42	879	879;580	4.294	By MS/MS	By MS/MS	By MS/MS	By MS/MS	By MS/MS	By MS/MS
Q9Y6H1;Q5T1J5	Q9Y6H1;Q5T1J5	2;2	2;2	2;2	Coiled-coil-helix-coiled-coil-helix domain-containing protein 2, mitochondrial;Putative coiled-coil-helix-coiled-coil-helix domain-containing protein CHCHD2P9, mitochondrial	CHCHD2;CHCHD2P9	>sp|Q9Y6H1|CHCH2_HUMAN Coiled-coil-helix-coiled-coil-helix domain-containing protein 2 OS=Homo sapiens GN=CHCHD2 PE=1 SV=1;>sp|Q5T1J5|CHCH9_HUMAN Putative coiled-coil-helix-coiled-coil-helix domain-containing protein CHCHD2P9, mitochondrial OS=Homo sapiens	2	2	2	2	Coiled-coil-helix-coiled-coil-helix domain-containing protein 2, mitochondrial;Putative coiled-coil-helix-coiled-coil-helix domain-containing protein CHCHD2P9, mitochondrial	CHCHD2;CHCHD2P9	28.3242	28.2975	27.9836	28.5323	28.4628	28.5893	0.0473095	0.256236	-0.326361		5	8	6	3	8	5	2	2	2	2	2	2	2	18.5	18.5	18.5	15.512	151	151;151	19.107	By MS/MS	By MS/MS	By MS/MS	By MS/MS	By MS/MS	By MS/MS
Q53FT3	Q53FT3	4	4	4	Protein Hikeshi	C11orf73	>sp|Q53FT3|HIKES_HUMAN Protein Hikeshi OS=Homo sapiens GN=C11orf73 PE=1 SV=2	1	4	4	4	Protein Hikeshi	C11orf73	27.5993	27.6767	27.728	28.2085	28.0161	27.7567	0.0749437	0.280339	-0.32575		7	7	4	5	6	8	4	4	4	4	4	4	4	19.8	19.8	19.8	21.627	197	197	8.7206	By MS/MS	By MS/MS	By MS/MS	By MS/MS	By MS/MS	By MS/MS
Q99584	Q99584	7	7	7	Protein S100-A13	S100A13	>sp|Q99584|S10AD_HUMAN Protein S100-A13 OS=Homo sapiens GN=S100A13 PE=1 SV=1	1	7	7	7	Protein S100-A13	S100A13	29.9621	30.1781	29.4089	30.3421	30.0935	30.0904	0.252498	0.398816	-0.325634		13	18	16	19	21	14	6	7	6	7	6	6	6	39.8	39.8	39.8	11.471	98	98	67.219	By MS/MS	By MS/MS	By MS/MS	By MS/MS	By MS/MS	By MS/MS
P49366	P49366	3	3	3	Deoxyhypusine synthase	DHPS	>sp|P49366|DHYS_HUMAN Deoxyhypusine synthase OS=Homo sapiens GN=DHPS PE=1 SV=1	1	3	3	3	Deoxyhypusine synthase	DHPS	22.7843	23.0728	23.0772	23.3295	23.1554	23.4262	0.0600047	0.266127	-0.325577		0	0	0	4	3	4	3	3	3	3	3	3	3	12.2	12.2	12.2	40.97	369	369	8.3596	By matching	By matching	By matching	By MS/MS	By MS/MS	By MS/MS
O43913	O43913	2	2	2	Origin recognition complex subunit 5	ORC5	>sp|O43913|ORC5_HUMAN Origin recognition complex subunit 5 OS=Homo sapiens GN=ORC5 PE=1 SV=1	1	2	2	2	Origin recognition complex subunit 5	ORC5	22.5995	22.2423	22.8645	23.0292	22.8709	22.7808	0.169961	0.338991	-0.324867		1	3	1	5	3	4	2	2	2	2	2	2	2	6.4	6.4	6.4	50.282	435	435	1.997	By MS/MS	By MS/MS	By MS/MS	By MS/MS	By MS/MS	By MS/MS
Q9NZN4	Q9NZN4	32	28	28	EH domain-containing protein 2	EHD2	>sp|Q9NZN4|EHD2_HUMAN EH domain-containing protein 2 OS=Homo sapiens GN=EHD2 PE=1 SV=2	1	32	28	28	EH domain-containing protein 2	EHD2	29.6627	29.4634	29.6042	29.9498	29.8221	29.9326	0.010427	0.202057	-0.324712		88	79	97	103	132	108	28	28	28	28	28	27	27	60.2	55.1	55.1	61.161	543	543	206.52	By MS/MS	By MS/MS	By MS/MS	By MS/MS	By MS/MS	By MS/MS
Q8ND04	Q8ND04	4	4	4	Protein SMG8	SMG8	>sp|Q8ND04|SMG8_HUMAN Protein SMG8 OS=Homo sapiens GN=SMG8 PE=1 SV=1	1	4	4	4	Protein SMG8	SMG8	21.7687	21.7007	21.6904	21.9815	22.0731	22.0787	0.0012472	0.175662	-0.324486		1	1	0	2	1	2	4	4	4	4	2	4	4	4.8	4.8	4.8	109.68	991	991	6.7317	By MS/MS	By MS/MS	By matching	By MS/MS	By MS/MS	By MS/MS
Q86T03	Q86T03	1	1	1	Type 1 phosphatidylinositol 4,5-bisphosphate 4-phosphatase	TMEM55B	>sp|Q86T03|TM55B_HUMAN Type 1 phosphatidylinositol 4,5-bisphosphate 4-phosphatase OS=Homo sapiens GN=TMEM55B PE=1 SV=1	1	1	1	1	Type 1 phosphatidylinositol 4,5-bisphosphate 4-phosphatase	TMEM55B	25.1571	26.2031	26.2867	26.2131	26.3231	26.0835	0.430142	0.512836	-0.324326		5	0	0	2	3	3	1	1	1	1	1	1	1	7.9	7.9	7.9	29.469	277	277	4.9524	By MS/MS	By matching	By matching	By MS/MS	By MS/MS	By MS/MS
P61769	P61769	3	3	3	Beta-2-microglobulin;Beta-2-microglobulin form pI 5.3	B2M	>sp|P61769|B2MG_HUMAN Beta-2-microglobulin OS=Homo sapiens GN=B2M PE=1 SV=1	1	3	3	3	Beta-2-microglobulin;Beta-2-microglobulin form pI 5.3	B2M	30.6533	30.7845	30.5244	30.9875	30.893	31.0542	0.0214815	0.227504	-0.324199		8	7	9	10	12	7	3	3	3	3	3	3	3	19.3	19.3	19.3	13.714	119	119	73.413	By MS/MS	By MS/MS	By MS/MS	By MS/MS	By MS/MS	By MS/MS
P78540	P78540	3	3	3	Arginase-2, mitochondrial	ARG2	>sp|P78540|ARGI2_HUMAN Arginase-2, mitochondrial OS=Homo sapiens GN=ARG2 PE=1 SV=1	1	3	3	3	Arginase-2, mitochondrial	ARG2	24.1574	23.8712	23.7094	24.2877	24.2204	24.2011	0.0724652	0.279689	-0.32379		1	1	1	0	0	0	3	3	3	3	3	2	2	14.7	14.7	14.7	38.577	354	354	2.9624	By MS/MS	By MS/MS	By MS/MS	By matching	By matching	By matching
P26583	P26583	15	13	13	High mobility group protein B2	HMGB2	>sp|P26583|HMGB2_HUMAN High mobility group protein B2 OS=Homo sapiens GN=HMGB2 PE=1 SV=2	1	15	13	13	High mobility group protein B2	HMGB2	32.6344	32.6526	32.2714	33.3016	32.6513	32.5768	0.283421	0.421312	-0.323753		37	35	24	35	35	34	13	13	13	13	13	13	13	39.2	29.2	29.2	24.033	209	209	69.893	By MS/MS	By MS/MS	By MS/MS	By MS/MS	By MS/MS	By MS/MS
Q9NQ50	Q9NQ50	9	9	9	39S ribosomal protein L40, mitochondrial	MRPL40	>sp|Q9NQ50|RM40_HUMAN 39S ribosomal protein L40, mitochondrial OS=Homo sapiens GN=MRPL40 PE=1 SV=1	1	9	9	9	39S ribosomal protein L40, mitochondrial	MRPL40	30.4314	30.0629	29.5921	30.2047	30.5776	30.2752	0.294405	0.425143	-0.323663		32	38	44	34	31	38	9	9	9	9	9	9	9	45.6	45.6	45.6	24.49	206	206	107.79	By MS/MS	By MS/MS	By MS/MS	By MS/MS	By MS/MS	By MS/MS
O14561	O14561	4	4	4	Acyl carrier protein, mitochondrial	NDUFAB1	>sp|O14561|ACPM_HUMAN Acyl carrier protein, mitochondrial OS=Homo sapiens GN=NDUFAB1 PE=1 SV=3	1	4	4	4	Acyl carrier protein, mitochondrial	NDUFAB1	29.5789	29.4507	28.9998	29.6365	29.7462	29.6148	0.147911	0.327297	-0.3227		8	6	4	8	7	6	4	4	3	4	4	4	4	21.2	21.2	21.2	17.417	156	156	9.1746	By MS/MS	By MS/MS	By MS/MS	By MS/MS	By MS/MS	By MS/MS
P08621	P08621	16	16	16	U1 small nuclear ribonucleoprotein 70 kDa	SNRNP70	>sp|P08621|RU17_HUMAN U1 small nuclear ribonucleoprotein 70 kDa OS=Homo sapiens GN=SNRNP70 PE=1 SV=2	1	16	16	16	U1 small nuclear ribonucleoprotein 70 kDa	SNRNP70	28.6357	28.3026	28.5195	28.6158	28.927	28.8805	0.0794065	0.286369	-0.321828		24	31	28	30	27	30	16	16	16	14	15	16	16	31.6	31.6	31.6	51.556	437	437	18.702	By MS/MS	By MS/MS	By MS/MS	By MS/MS	By MS/MS	By MS/MS
Q08AF3	Q08AF3	8	7	7	Schlafen family member 5	SLFN5	>sp|Q08AF3|SLFN5_HUMAN Schlafen family member 5 OS=Homo sapiens GN=SLFN5 PE=1 SV=1	1	8	7	7	Schlafen family member 5	SLFN5	23.4317	23.4076	23.6422	23.7	23.8277	23.9185	0.030291	0.246029	-0.321585		6	3	4	2	3	5	6	6	5	7	7	7	7	11.8	10.4	10.4	101.05	891	891	8.7298	By MS/MS	By MS/MS	By MS/MS	By MS/MS	By MS/MS	By MS/MS
O15085	O15085	3	3	3	Rho guanine nucleotide exchange factor 11	ARHGEF11	>sp|O15085|ARHGB_HUMAN Rho guanine nucleotide exchange factor 11 OS=Homo sapiens GN=ARHGEF11 PE=1 SV=1	1	3	3	3	Rho guanine nucleotide exchange factor 11	ARHGEF11	19.7235	19.5246	19.7468	19.8985	19.9079	20.1529	0.0421434	0.254942	-0.321433		4	4	7	1	0	0	3	3	3	2	2	2	2	2	2	2	167.7	1522	1522	4.4736	By MS/MS	By MS/MS	By MS/MS	By MS/MS	By matching	By matching
Q14197	Q14197	6	6	6	Peptidyl-tRNA hydrolase ICT1, mitochondrial	ICT1	>sp|Q14197|ICT1_HUMAN Peptidyl-tRNA hydrolase ICT1, mitochondrial OS=Homo sapiens GN=ICT1 PE=1 SV=1	1	6	6	6	Peptidyl-tRNA hydrolase ICT1, mitochondrial	ICT1	29.5397	29.2332	29.3041	29.7573	29.698	29.5843	0.0385058	0.252513	-0.320847		24	29	21	22	22	13	6	6	6	6	6	6	6	33.5	33.5	33.5	23.63	206	206	80.718	By MS/MS	By MS/MS	By MS/MS	By MS/MS	By MS/MS	By MS/MS
P24844	P24844	11	3	3	Myosin regulatory light polypeptide 9	MYL9	>sp|P24844|MYL9_HUMAN Myosin regulatory light polypeptide 9 OS=Homo sapiens GN=MYL9 PE=1 SV=4	1	11	3	3	Myosin regulatory light polypeptide 9	MYL9	29.4273	28.3303	28.2891	29.1874	29.2631	28.5581	0.501557	0.557688	-0.320654		7	8	11	10	6	14	3	3	3	3	3	3	3	50.6	17.4	17.4	19.827	172	172	32.531	By MS/MS	By MS/MS	By MS/MS	By MS/MS	By MS/MS	By MS/MS
P57088	P57088	8	8	8	Transmembrane protein 33	TMEM33	>sp|P57088|TMM33_HUMAN Transmembrane protein 33 OS=Homo sapiens GN=TMEM33 PE=1 SV=2	1	8	8	8	Transmembrane protein 33	TMEM33	30.4017	30.3199	30.3478	30.8784	30.7161	30.4357	0.0715907	0.2802	-0.320251		25	23	21	24	26	31	8	8	8	8	8	8	8	32.8	32.8	32.8	27.978	247	247	77.043	By MS/MS	By MS/MS	By MS/MS	By MS/MS	By MS/MS	By MS/MS
P40306	P40306	2	2	2	Proteasome subunit beta type-10	PSMB10	>sp|P40306|PSB10_HUMAN Proteasome subunit beta type-10 OS=Homo sapiens GN=PSMB10 PE=1 SV=1	1	2	2	2	Proteasome subunit beta type-10	PSMB10	26.8687	27.3033	26.7665	27.4565	27.2901	27.1502	0.162577	0.338522	-0.319442		1	4	3	4	3	3	2	2	2	2	2	2	2	11.4	11.4	11.4	28.936	273	273	14.651	By MS/MS	By MS/MS	By MS/MS	By MS/MS	By MS/MS	By MS/MS
O60518	O60518	10	7	7	Ran-binding protein 6	RANBP6	>sp|O60518|RNBP6_HUMAN Ran-binding protein 6 OS=Homo sapiens GN=RANBP6 PE=1 SV=2	1	10	7	7	Ran-binding protein 6	RANBP6	24.0778	23.6876	23.8169	23.9824	24.2732	24.2847	0.102747	0.305181	-0.3193		6	6	9	9	8	8	7	7	7	7	4	6	6	12.4	9.5	9.5	124.71	1105	1105	18.985	By MS/MS	By MS/MS	By MS/MS	By MS/MS	By MS/MS	By MS/MS
Q96ST3	Q96ST3	4	4	4	Paired amphipathic helix protein Sin3a	SIN3A	>sp|Q96ST3|SIN3A_HUMAN Paired amphipathic helix protein Sin3a OS=Homo sapiens GN=SIN3A PE=1 SV=2	1	4	4	4	Paired amphipathic helix protein Sin3a	SIN3A	21.7562	21.485	21.636	22.1366	22.0408	21.6569	0.127419	0.320248	-0.319031		5	3	3	0	0	1	4	4	4	4	3	4	4	3.9	3.9	3.9	145.17	1273	1273	8.9807	By MS/MS	By MS/MS	By MS/MS	By matching	By matching	By MS/MS
Q08623	Q08623	7	7	7	Pseudouridine-5-monophosphatase	HDHD1	>sp|Q08623|HDHD1_HUMAN Pseudouridine-5-phosphatase OS=Homo sapiens GN=PUDP PE=1 SV=3	1	7	7	7	Pseudouridine-5-monophosphatase	HDHD1	27.3934	27.3503	27.745	28.1147	28.0395	27.2888	0.336905	0.460335	-0.318114		24	18	17	16	18	14	7	7	7	7	7	7	7	38.2	38.2	38.2	25.249	228	228	36.449	By MS/MS	By MS/MS	By MS/MS	By MS/MS	By MS/MS	By MS/MS
P41208;Q12798	P41208	9;3	9;3	9;3	Centrin-2	CETN2	>sp|P41208|CETN2_HUMAN Centrin-2 OS=Homo sapiens GN=CETN2 PE=1 SV=1	2	9	9	9	Centrin-2	CETN2	29.8089	29.5321	29.5465	30.0737	29.9672	29.8009	0.0568946	0.26958	-0.318097		16	18	25	13	19	20	9	9	9	8	9	9	9	71.5	71.5	71.5	19.738	172	172;172	136.51	By MS/MS	By MS/MS	By MS/MS	By MS/MS	By MS/MS	By MS/MS
P02788	P02788	2	1	1	Lactotransferrin;Lactoferricin-H;Kaliocin-1;Lactoferroxin-A;Lactoferroxin-B;Lactoferroxin-C	LTF	>sp|P02788|TRFL_HUMAN Lactotransferrin OS=Homo sapiens GN=LTF PE=1 SV=6	1	2	1	1	Lactotransferrin;Lactoferricin-H;Kaliocin-1;Lactoferroxin-A;Lactoferroxin-B;Lactoferroxin-C	LTF	21.4514	22.3415	21.4826	22.0819	22.2265	21.9212	0.355517	0.472257	-0.318022		1	1	1	0	1	1	1	1	1	0	1	1	1	2.5	1.3	1.3	78.181	710	710	2.0535	By MS/MS	By MS/MS	By MS/MS	By matching	By MS/MS	By MS/MS
P62841	P62841	8	8	8	40S ribosomal protein S15	RPS15	>sp|P62841|RS15_HUMAN 40S ribosomal protein S15 OS=Homo sapiens GN=RPS15 PE=1 SV=2	1	8	8	8	40S ribosomal protein S15	RPS15	33.8863	33.5814	33.6866	34.3004	34.0427	33.7641	0.150351	0.333067	-0.317642		32	47	70	44	47	43	8	8	8	7	8	8	8	73.1	73.1	73.1	17.04	145	145	100.63	By MS/MS	By MS/MS	By MS/MS	By MS/MS	By MS/MS	By MS/MS
P82932	P82932	5	5	5	28S ribosomal protein S6, mitochondrial	MRPS6	>sp|P82932|RT06_HUMAN 28S ribosomal protein S6, mitochondrial OS=Homo sapiens GN=MRPS6 PE=1 SV=3	1	5	5	5	28S ribosomal protein S6, mitochondrial	MRPS6	27.5681	27.5578	26.5508	27.9298	27.6232	27.0762	0.491456	0.553867	-0.31752		2	4	6	8	7	4	3	3	4	5	5	5	5	31.2	31.2	31.2	14.226	125	125	4.5883	By MS/MS	By MS/MS	By MS/MS	By MS/MS	By MS/MS	By MS/MS
P06241	P06241	11	5	5	Tyrosine-protein kinase Fyn	FYN	>sp|P06241|FYN_HUMAN Tyrosine-protein kinase Fyn OS=Homo sapiens GN=FYN PE=1 SV=3	1	11	5	5	Tyrosine-protein kinase Fyn	FYN	25.8529	25.9679	26.0341	26.2998	25.9749	26.5309	0.135306	0.322741	-0.316898		6	5	4	7	4	7	5	5	5	5	5	5	5	22.5	12.7	12.7	60.761	537	537	13.997	By MS/MS	By MS/MS	By MS/MS	By MS/MS	By MS/MS	By MS/MS
Q9P0P0	Q9P0P0	5	5	5	E3 ubiquitin-protein ligase RNF181	RNF181	>sp|Q9P0P0|RN181_HUMAN E3 ubiquitin-protein ligase RNF181 OS=Homo sapiens GN=RNF181 PE=1 SV=1	1	5	5	5	E3 ubiquitin-protein ligase RNF181	RNF181	29.0624	28.967	28.9755	29.3625	29.3014	29.2913	0.00110311	0.173006	-0.316766		7	7	9	6	4	7	5	5	5	4	5	4	4	41.8	41.8	41.8	17.909	153	153	26.72	By MS/MS	By MS/MS	By MS/MS	By MS/MS	By MS/MS	By MS/MS
P36969	P36969	11	11	11	Phospholipid hydroperoxide glutathione peroxidase, mitochondrial	GPX4	>sp|P36969|GPX4_HUMAN Phospholipid hydroperoxide glutathione peroxidase, mitochondrial OS=Homo sapiens GN=GPX4 PE=1 SV=3	1	11	11	11	Phospholipid hydroperoxide glutathione peroxidase, mitochondrial	GPX4	31.4797	31.3225	31.2744	31.6905	31.6984	31.6368	0.00820642	0.202661	-0.316374		50	36	48	39	42	38	10	10	11	11	10	11	11	46.7	46.7	46.7	22.174	197	197	53.984	By MS/MS	By MS/MS	By MS/MS	By MS/MS	By MS/MS	By MS/MS
Q9P270	Q9P270	1	1	1	SLAIN motif-containing protein 2	SLAIN2	>sp|Q9P270|SLAI2_HUMAN SLAIN motif-containing protein 2 OS=Homo sapiens GN=SLAIN2 PE=1 SV=2	1	1	1	1	SLAIN motif-containing protein 2	SLAIN2	20.4293	20.759	20.6035	20.4553	21.171	21.1134	0.272496	0.421156	-0.315967		0	0	0	1	1	0	1	1	0	1	1	1	1	4.6	4.6	4.6	62.543	581	581	2.1046	By matching	By matching	By matching	By MS/MS	By MS/MS	By matching
Q7Z2K6	Q7Z2K6	5	5	5	Endoplasmic reticulum metallopeptidase 1	ERMP1	>sp|Q7Z2K6|ERMP1_HUMAN Endoplasmic reticulum metallopeptidase 1 OS=Homo sapiens GN=ERMP1 PE=1 SV=2	1	5	5	5	Endoplasmic reticulum metallopeptidase 1	ERMP1	23.489	24.4544	24.5589	24.5394	24.4599	24.4481	0.408797	0.501527	-0.315036		5	1	0	0	0	3	3	2	1	2	1	3	3	6.1	6.1	6.1	100.23	904	904	6.9655	By MS/MS	By MS/MS	By matching	By MS/MS	By matching	By MS/MS
Q9UNX3	Q9UNX3	18	4	4	60S ribosomal protein L26-like 1	RPL26L1	>sp|Q9UNX3|RL26L_HUMAN 60S ribosomal protein L26-like 1 OS=Homo sapiens GN=RPL26L1 PE=1 SV=1	1	18	4	4	60S ribosomal protein L26-like 1	RPL26L1	31.0993	30.8715	30.7782	31.3876	31.2308	31.0758	0.0741569	0.287408	-0.315023		7	7	7	5	7	6	4	4	4	4	4	4	4	63.4	15.2	15.2	17.256	145	145	13.795	By MS/MS	By MS/MS	By MS/MS	By MS/MS	By MS/MS	By MS/MS
Q92572	Q92572	9	9	9	AP-3 complex subunit sigma-1	AP3S1	>sp|Q92572|AP3S1_HUMAN AP-3 complex subunit sigma-1 OS=Homo sapiens GN=AP3S1 PE=1 SV=1	1	9	9	9	AP-3 complex subunit sigma-1	AP3S1	30.1849	30.274	30.4037	30.7888	30.6029	30.4139	0.0664164	0.280122	-0.31436		16	12	18	14	16	20	9	9	9	7	9	9	9	37.8	37.8	37.8	21.732	193	193	45.839	By MS/MS	By MS/MS	By MS/MS	By MS/MS	By MS/MS	By MS/MS
Q9BS40	Q9BS40	6	6	6	Latexin	LXN	>sp|Q9BS40|LXN_HUMAN Latexin OS=Homo sapiens GN=LXN PE=1 SV=2	1	6	6	6	Latexin	LXN	31.2048	31.2641	31.2684	31.7438	31.5096	31.4254	0.0322622	0.252067	-0.313826		21	13	12	19	23	20	6	6	6	6	5	5	5	28.4	28.4	28.4	25.75	222	222	87.676	By MS/MS	By MS/MS	By MS/MS	By MS/MS	By MS/MS	By MS/MS
Q71RG4	Q71RG4	1	1	1	Transmembrane and ubiquitin-like domain-containing protein 2	TMUB2	>sp|Q71RG4|TMUB2_HUMAN Transmembrane and ubiquitin-like domain-containing protein 2 OS=Homo sapiens GN=TMUB2 PE=1 SV=2	1	1	1	1	Transmembrane and ubiquitin-like domain-containing protein 2	TMUB2	23.5086	23.5154	23.6378	23.9021	23.983	23.7171	0.0245605	0.244558	-0.313501		2	1	1	0	0	0	1	1	1	1	1	1	1	6.5	6.5	6.5	33.788	321	321	2.0459	By MS/MS	By MS/MS	By MS/MS	By matching	By matching	By matching
O96007	O96007	2	2	2	Molybdopterin synthase catalytic subunit	MOCS2	>sp|O96007|MOC2B_HUMAN Molybdopterin synthase catalytic subunit OS=Homo sapiens GN=MOCS2 PE=1 SV=1	1	2	2	2	Molybdopterin synthase catalytic subunit	MOCS2	25.7786	25.6693	25.6407	26.1289	25.8913	26.0086	0.0175978	0.228265	-0.313418		1	2	4	3	4	2	2	2	2	2	2	2	2	17.6	17.6	17.6	20.944	188	188	40.011	By MS/MS	By MS/MS	By MS/MS	By MS/MS	By MS/MS	By MS/MS
Q13247	Q13247	8	7	5	Serine/arginine-rich splicing factor 6	SRSF6	>sp|Q13247|SRSF6_HUMAN Serine/arginine-rich splicing factor 6 OS=Homo sapiens GN=SRSF6 PE=1 SV=2	1	8	7	5	Serine/arginine-rich splicing factor 6	SRSF6	27.6562	27.694	27.7111	28.0288	27.8687	28.1038	0.0116903	0.216311	-0.313353		10	10	5	11	11	13	7	7	7	7	7	7	5	20.9	18.3	16.3	39.586	344	344	6.7096	By MS/MS	By MS/MS	By MS/MS	By MS/MS	By MS/MS	By MS/MS
O95229	O95229	1	1	1	ZW10 interactor	ZWINT	>sp|O95229|ZWINT_HUMAN ZW10 interactor OS=Homo sapiens GN=ZWINT PE=1 SV=2	1	1	1	1	ZW10 interactor	ZWINT	19.8021	20.9308	20.8392	20.3363	21.1509	21.0227	0.518047	0.572899	-0.312595		0	2	1	1	1	1	1	1	1	1	1	1	1	5.1	5.1	5.1	31.293	277	277	12.494	By matching	By MS/MS	By MS/MS	By MS/MS	By MS/MS	By MS/MS
P15374	P15374	12	12	12	Ubiquitin carboxyl-terminal hydrolase isozyme L3	UCHL3	>sp|P15374|UCHL3_HUMAN Ubiquitin carboxyl-terminal hydrolase isozyme L3 OS=Homo sapiens GN=UCHL3 PE=1 SV=1	1	12	12	12	Ubiquitin carboxyl-terminal hydrolase isozyme L3	UCHL3	31.7765	31.6527	31.4773	32.3787	31.7347	31.7292	0.250488	0.408321	-0.312045		21	19	20	24	26	20	12	12	12	12	12	12	12	57.4	57.4	57.4	26.182	230	230	188.38	By MS/MS	By MS/MS	By MS/MS	By MS/MS	By MS/MS	By MS/MS
Q9UBD5	Q9UBD5	2	2	2	Origin recognition complex subunit 3	ORC3	>sp|Q9UBD5|ORC3_HUMAN Origin recognition complex subunit 3 OS=Homo sapiens GN=ORC3 PE=1 SV=1	1	2	2	2	Origin recognition complex subunit 3	ORC3	20.4241	20.7263	20.4173	21.0074	21.02	20.4762	0.204742	0.374407	-0.312		0	0	1	2	1	0	2	2	2	2	2	2	2	4.5	4.5	4.5	82.253	711	711	11.056	By matching	By matching	By MS/MS	By MS/MS	By MS/MS	By matching
Q8N5W9	Q8N5W9	2	2	2	Protein FAM101B	FAM101B	>sp|Q8N5W9|F101B_HUMAN Filamin-interacting protein FAM101B OS=Homo sapiens GN=FAM101B PE=1 SV=1	1	2	2	2	Protein FAM101B	FAM101B	26.1031	26.5444	26.1685	26.6972	26.4316	26.6227	0.120725	0.319958	-0.311863		3	1	1	4	3	2	2	2	2	2	2	2	2	10.7	10.7	10.7	22.882	214	214	7.5637	By MS/MS	By MS/MS	By MS/MS	By MS/MS	By MS/MS	By MS/MS
P78417	P78417	25	25	25	Glutathione S-transferase omega-1	GSTO1	>sp|P78417|GSTO1_HUMAN Glutathione S-transferase omega-1 OS=Homo sapiens GN=GSTO1 PE=1 SV=2	1	25	25	25	Glutathione S-transferase omega-1	GSTO1	33.853	34.0513	33.9827	34.395	34.2072	34.2172	0.0210631	0.240211	-0.310783		116	114	114	98	117	111	25	25	25	23	25	25	25	71	71	71	27.566	241	241	206.13	By MS/MS	By MS/MS	By MS/MS	By MS/MS	By MS/MS	By MS/MS
Q09472	Q09472	3	3	1	Histone acetyltransferase p300	EP300	>sp|Q09472|EP300_HUMAN Histone acetyltransferase p300 OS=Homo sapiens GN=EP300 PE=1 SV=2	1	3	3	1	Histone acetyltransferase p300	EP300	19.8377	19.5116	20.4129	20.285	20.1986	20.2107	0.305795	0.443062	-0.310724		0	2	1	1	0	0	1	3	2	1	1	1	0	1.7	1.7	0.4	264.16	2414	2414	1.4694	By matching	By MS/MS	By MS/MS	By MS/MS	By matching	By matching
P52824	P52824	2	2	2	Diacylglycerol kinase theta	DGKQ	>sp|P52824|DGKQ_HUMAN Diacylglycerol kinase theta OS=Homo sapiens GN=DGKQ PE=1 SV=2	1	2	2	2	Diacylglycerol kinase theta	DGKQ	20.3696	20.3508	20.1487	20.3428	20.6627	20.7946	0.110142	0.315159	-0.310296		3	1	2	3	2	2	2	2	2	2	2	2	2	2.8	2.8	2.8	101.15	942	942	2.2442	By MS/MS	By MS/MS	By MS/MS	By MS/MS	By MS/MS	By MS/MS
P20337	P20337	9	4	4	Ras-related protein Rab-3B	RAB3B	>sp|P20337|RAB3B_HUMAN Ras-related protein Rab-3B OS=Homo sapiens GN=RAB3B PE=1 SV=2	1	9	4	4	Ras-related protein Rab-3B	RAB3B	25.9648	25.7372	26.4874	26.0898	26.984	26.0463	0.457672	0.530006	-0.310216		12	13	12	5	10	12	4	4	4	4	3	4	4	44.3	22.8	22.8	24.758	219	219	60.531	By MS/MS	By MS/MS	By MS/MS	By MS/MS	By MS/MS	By MS/MS
P42858	P42858	13	13	13	Huntingtin	HTT	>sp|P42858|HD_HUMAN Huntingtin OS=Homo sapiens GN=HTT PE=1 SV=2	1	13	13	13	Huntingtin	HTT	24.7526	24.5669	24.6977	24.7717	25.0891	25.0823	0.0594534	0.28074	-0.308619		6	12	8	18	12	17	9	8	10	9	9	10	10	5.4	5.4	5.4	347.6	3142	3142	14.942	By MS/MS	By MS/MS	By MS/MS	By MS/MS	By MS/MS	By MS/MS
Q86VW0	Q86VW0	2	2	2	SEC14 domain and spectrin repeat-containing protein 1	SESTD1	>sp|Q86VW0|SESD1_HUMAN SEC14 domain and spectrin repeat-containing protein 1 OS=Homo sapiens GN=SESTD1 PE=1 SV=2	1	2	2	2	SEC14 domain and spectrin repeat-containing protein 1	SESTD1	21.3494	21.9309	21.5045	22.1555	22.3364	21.2187	0.470489	0.539761	-0.308578		0	1	0	2	1	0	2	2	2	2	2	2	2	5.7	5.7	5.7	79.347	696	696	4.4132	By matching	By MS/MS	By matching	By MS/MS	By MS/MS	By matching
Q9ULT8	Q9ULT8	12	12	12	E3 ubiquitin-protein ligase HECTD1	HECTD1	>sp|Q9ULT8|HECD1_HUMAN E3 ubiquitin-protein ligase HECTD1 OS=Homo sapiens GN=HECTD1 PE=1 SV=3	1	12	12	12	E3 ubiquitin-protein ligase HECTD1	HECTD1	29.3124	28.4656	29.2484	29.407	29.267	29.2772	0.326478	0.460951	-0.308289		4	5	10	14	13	8	8	5	10	9	8	8	8	6.7	6.7	6.7	289.38	2610	2610	22.189	By MS/MS	By MS/MS	By MS/MS	By MS/MS	By MS/MS	By MS/MS
Q86T13	Q86T13	5	5	5	C-type lectin domain family 14 member A	CLEC14A	>sp|Q86T13|CLC14_HUMAN C-type lectin domain family 14 member A OS=Homo sapiens GN=CLEC14A PE=1 SV=1	1	5	5	5	C-type lectin domain family 14 member A	CLEC14A	23.5972	23.0949	23.2661	23.5695	23.7527	23.5602	0.126812	0.324048	-0.308079		2	3	6	13	6	8	4	4	5	3	2	4	4	17.1	17.1	17.1	51.635	490	490	26.299	By MS/MS	By MS/MS	By MS/MS	By MS/MS	By MS/MS	By MS/MS
Q9BRJ7	Q9BRJ7	9	8	8	Protein syndesmos	NUDT16L1	>sp|Q9BRJ7|SDOS_HUMAN Protein syndesmos OS=Homo sapiens GN=NUDT16L1 PE=1 SV=1	1	9	8	8	Protein syndesmos	NUDT16L1	26.7305	26.7466	26.9446	27.1999	27.1809	26.965	0.0392205	0.258635	-0.308039		17	19	15	11	20	19	8	8	7	7	7	7	7	49.8	44.5	44.5	23.338	211	211	17.677	By MS/MS	By MS/MS	By MS/MS	By MS/MS	By MS/MS	By MS/MS
Q9BXB5	Q9BXB5	2	1	1	Oxysterol-binding protein-related protein 10	OSBPL10	>sp|Q9BXB5|OSB10_HUMAN Oxysterol-binding protein-related protein 10 OS=Homo sapiens GN=OSBPL10 PE=1 SV=2	1	2	1	1	Oxysterol-binding protein-related protein 10	OSBPL10	19.4533	19.4108	19.7227	19.65	19.883	19.9767	0.0892821	0.304481	-0.307629		0	1	1	0	2	0	1	1	1	1	1	1	1	2.7	1.4	1.4	83.969	764	764	1.7436	By matching	By MS/MS	By MS/MS	By matching	By MS/MS	By matching
Q7Z2W9	Q7Z2W9	9	9	9	39S ribosomal protein L21, mitochondrial	MRPL21	>sp|Q7Z2W9|RM21_HUMAN 39S ribosomal protein L21, mitochondrial OS=Homo sapiens GN=MRPL21 PE=1 SV=2	1	9	9	9	39S ribosomal protein L21, mitochondrial	MRPL21	29.6745	29.3985	29.4953	29.8752	29.8439	29.7713	0.0237141	0.247153	-0.30738		12	8	16	11	13	9	9	9	9	9	9	9	9	46.8	46.8	46.8	22.814	205	205	16.948	By MS/MS	By MS/MS	By MS/MS	By MS/MS	By MS/MS	By MS/MS
P05165	P05165	9	9	9	Propionyl-CoA carboxylase alpha chain, mitochondrial	PCCA	>sp|P05165|PCCA_HUMAN Propionyl-CoA carboxylase alpha chain, mitochondrial OS=Homo sapiens GN=PCCA PE=1 SV=4	1	9	9	9	Propionyl-CoA carboxylase alpha chain, mitochondrial	PCCA	24.7478	24.665	24.7551	25.1356	24.8485	25.1035	0.0323717	0.25487	-0.306568		4	4	2	5	7	3	7	6	8	7	7	7	7	13.6	13.6	13.6	80.058	728	728	4.1932	By MS/MS	By MS/MS	By MS/MS	By MS/MS	By MS/MS	By MS/MS
P62805	P62805	18	18	18	Histone H4	HIST1H4A	>sp|P62805|H4_HUMAN Histone H4 OS=Homo sapiens GN=HIST1H4A PE=1 SV=2	1	18	18	18	Histone H4	HIST1H4A	36.2725	36.4866	35.9386	36.6433	36.4798	36.4941	0.14178	0.333914	-0.306517		532	592	475	574	603	699	16	18	18	17	18	17	17	62.1	62.1	62.1	11.367	103	103	169.79	By MS/MS	By MS/MS	By MS/MS	By MS/MS	By MS/MS	By MS/MS
P60903	P60903	9	9	9	Protein S100-A10	S100A10	>sp|P60903|S10AA_HUMAN Protein S100-A10 OS=Homo sapiens GN=S100A10 PE=1 SV=2	1	9	9	9	Protein S100-A10	S100A10	33.1837	33.5972	32.7065	33.4645	33.5593	33.3828	0.307715	0.448129	-0.3064		71	65	107	84	93	139	9	9	8	9	9	9	9	58.8	58.8	58.8	11.203	97	97	115.5	By MS/MS	By MS/MS	By MS/MS	By MS/MS	By MS/MS	By MS/MS
Q01543	Q01543	2	1	1	Friend leukemia integration 1 transcription factor	FLI1	>sp|Q01543|FLI1_HUMAN Friend leukemia integration 1 transcription factor OS=Homo sapiens GN=FLI1 PE=1 SV=1	1	2	1	1	Friend leukemia integration 1 transcription factor	FLI1	24.2921	24.2833	24.736	24.7127	24.8526	24.6651	0.127494	0.326161	-0.30637		1	1	1	0	2	2	1	1	1	1	1	1	1	6	4	4	50.981	452	452	1.2374	By MS/MS	By MS/MS	By MS/MS	By matching	By MS/MS	By MS/MS
P40937	P40937	12	12	12	Replication factor C subunit 5	RFC5	>sp|P40937|RFC5_HUMAN Replication factor C subunit 5 OS=Homo sapiens GN=RFC5 PE=1 SV=1	1	12	12	12	Replication factor C subunit 5	RFC5	27.4097	27.4847	27.4436	27.4485	27.9317	27.8767	0.118008	0.321254	-0.306314		27	25	34	26	24	27	12	11	11	10	11	11	11	48.5	48.5	48.5	38.496	340	340	71.392	By MS/MS	By MS/MS	By MS/MS	By MS/MS	By MS/MS	By MS/MS
P01116	P01116	7	3	3	GTPase KRas;GTPase KRas, N-terminally processed	KRAS	>sp|P01116|RASK_HUMAN GTPase KRas OS=Homo sapiens GN=KRAS PE=1 SV=1	1	7	3	3	GTPase KRas;GTPase KRas, N-terminally processed	KRAS	27.5026	27.6091	27.3507	28.1127	27.8238	27.4442	0.214306	0.387677	-0.306141		15	13	19	20	12	19	3	3	2	3	3	3	3	38.6	12.7	12.7	21.656	189	189	8.6017	By MS/MS	By MS/MS	By MS/MS	By MS/MS	By MS/MS	By MS/MS
Q7Z412	Q7Z412	1	1	1	Peroxisome assembly protein 26	PEX26	>sp|Q7Z412|PEX26_HUMAN Peroxisome assembly protein 26 OS=Homo sapiens GN=PEX26 PE=1 SV=2	1	1	1	1	Peroxisome assembly protein 26	PEX26	21.7639	21.5952	22.1836	22.3033	22.3895	21.7663	0.30831	0.447753	-0.305473		1	5	10	3	3	1	1	1	1	1	1	1	1	3	3	3	33.898	305	305	-2	By MS/MS	By MS/MS	By MS/MS	By MS/MS	By MS/MS	By MS/MS
P53816	P53816	1	1	1	HRAS-like suppressor 3	PLA2G16	>sp|P53816|HRSL3_HUMAN HRAS-like suppressor 3 OS=Homo sapiens GN=PLA2G16 PE=1 SV=2	1	1	1	1	HRAS-like suppressor 3	PLA2G16	24.4677	24.1753	24.2719	24.8162	24.6489	24.3657	0.123878	0.323833	-0.305308		1	1	0	0	0	0	1	1	1	1	1	1	1	7.4	7.4	7.4	17.936	162	162	3.5578	By MS/MS	By MS/MS	By matching	By matching	By matching	By matching
Q9GZX9	Q9GZX9	1	1	1	Twisted gastrulation protein homolog 1	TWSG1	>sp|Q9GZX9|TWSG1_HUMAN Twisted gastrulation protein homolog 1 OS=Homo sapiens GN=TWSG1 PE=1 SV=1	1	1	1	1	Twisted gastrulation protein homolog 1	TWSG1	26.3776	26.6051	26.698	26.9408	26.9024	26.7523	0.0518301	0.275587	-0.304915		2	2	3	4	3	2	1	1	1	1	1	1	1	6.7	6.7	6.7	25.017	223	223	4.2094	By MS/MS	By MS/MS	By MS/MS	By MS/MS	By MS/MS	By MS/MS
Q9Y2H6	Q9Y2H6	6	6	6	Fibronectin type-III domain-containing protein 3A	FNDC3A	>sp|Q9Y2H6|FND3A_HUMAN Fibronectin type-III domain-containing protein 3A OS=Homo sapiens GN=FNDC3A PE=1 SV=4	1	6	6	6	Fibronectin type-III domain-containing protein 3A	FNDC3A	25.6227	25.8071	25.5153	25.7169	26.4986	25.6442	0.347233	0.470573	-0.304841		10	5	3	5	3	4	6	4	5	5	4	4	4	7.5	7.5	7.5	131.85	1198	1198	12.966	By MS/MS	By MS/MS	By MS/MS	By MS/MS	By MS/MS	By MS/MS
Q8IUX1	Q8IUX1	4	4	4	Complex I assembly factor TMEM126B, mitochondrial	TMEM126B	>sp|Q8IUX1|T126B_HUMAN Complex I assembly factor TMEM126B, mitochondrial OS=Homo sapiens GN=TMEM126B PE=1 SV=2	1	4	4	4	Complex I assembly factor TMEM126B, mitochondrial	TMEM126B	25.8861	25.9346	26.2197	26.4027	26.4142	26.1377	0.0914304	0.310096	-0.304722		5	3	4	4	2	3	4	4	3	3	2	3	3	25.7	25.7	25.7	25.943	230	230	7.8321	By MS/MS	By MS/MS	By MS/MS	By MS/MS	By MS/MS	By MS/MS
O95685	O95685	1	1	1	Protein phosphatase 1 regulatory subunit 3D	PPP1R3D	>sp|O95685|PPR3D_HUMAN Protein phosphatase 1 regulatory subunit 3D OS=Homo sapiens GN=PPP1R3D PE=1 SV=1	1	1	1	1	Protein phosphatase 1 regulatory subunit 3D	PPP1R3D	25.4925	25.7024	25.8065	26.1208	25.9119	25.8791	0.0638607	0.288614	-0.303464		3	2	0	1	2	2	1	1	1	1	1	1	1	5.7	5.7	5.7	32.559	299	299	2.1487	By MS/MS	By MS/MS	By matching	By MS/MS	By MS/MS	By MS/MS
O95490	O95490	3	3	3	Latrophilin-2	LPHN2	>sp|O95490|AGRL2_HUMAN Adhesion G protein-coupled receptor L2 OS=Homo sapiens GN=ADGRL2 PE=1 SV=2	1	3	3	3	Latrophilin-2	LPHN2	22.231	21.9363	21.616	22.1189	22.2237	22.3498	0.185496	0.369611	-0.303008		5	0	3	1	1	3	3	3	2	3	2	3	3	3.2	3.2	3.2	163.35	1459	1459	2.8275	By MS/MS	By matching	By MS/MS	By MS/MS	By MS/MS	By MS/MS
Q70CQ2	Q70CQ2	3	3	3	Ubiquitin carboxyl-terminal hydrolase 34	USP34	>sp|Q70CQ2|UBP34_HUMAN Ubiquitin carboxyl-terminal hydrolase 34 OS=Homo sapiens GN=USP34 PE=1 SV=2	1	3	3	3	Ubiquitin carboxyl-terminal hydrolase 34	USP34	19.4302	19.4498	18.7877	19.0938	20.013	19.469	0.428865	0.521809	-0.302734		1	2	1	0	1	2	2	1	2	2	1	3	3	1.1	1.1	1.1	404.23	3546	3546	2.0343	By MS/MS	By MS/MS	By MS/MS	By MS/MS	By MS/MS	By MS/MS
Q92783	Q92783	4	3	3	Signal transducing adapter molecule 1	STAM	>sp|Q92783|STAM1_HUMAN Signal transducing adapter molecule 1 OS=Homo sapiens GN=STAM PE=1 SV=3	1	4	3	3	Signal transducing adapter molecule 1	STAM	23.3639	23.9217	23.8667	23.7208	24.341	23.9987	0.296479	0.442636	-0.302728		5	3	5	3	3	3	3	3	3	3	2	2	2	9.6	7.8	7.8	59.179	540	540	12.671	By MS/MS	By MS/MS	By MS/MS	By MS/MS	By MS/MS	By MS/MS
Q15800	Q15800	3	3	3	Methylsterol monooxygenase 1	MSMO1	>sp|Q15800|MSMO1_HUMAN Methylsterol monooxygenase 1 OS=Homo sapiens GN=MSMO1 PE=1 SV=1	1	3	3	3	Methylsterol monooxygenase 1	MSMO1	25.3226	25.3807	25.3017	25.7428	25.5371	25.6326	0.00910953	0.221146	-0.302467		4	2	3	6	2	2	3	3	3	3	3	3	3	11.3	11.3	11.3	35.215	293	293	83.295	By MS/MS	By MS/MS	By MS/MS	By MS/MS	By MS/MS	By MS/MS
P13987	P13987	2	2	2	CD59 glycoprotein	CD59	>sp|P13987|CD59_HUMAN CD59 glycoprotein OS=Homo sapiens GN=CD59 PE=1 SV=1	1	2	2	2	CD59 glycoprotein	CD59	32.3835	32.4305	32.3509	32.7137	32.7265	32.6313	0.00131716	0.186525	-0.302169		7	8	8	5	4	11	2	2	2	2	2	2	2	15.6	15.6	15.6	14.177	128	128	9.5205	By MS/MS	By MS/MS	By MS/MS	By MS/MS	By MS/MS	By MS/MS
P40261	P40261	10	10	10	Nicotinamide N-methyltransferase	NNMT	>sp|P40261|NNMT_HUMAN Nicotinamide N-methyltransferase OS=Homo sapiens GN=NNMT PE=1 SV=1	1	10	10	10	Nicotinamide N-methyltransferase	NNMT	32.8683	32.841	32.5125	33.4093	32.8726	32.8463	0.234699	0.405183	-0.302152		35	29	26	29	31	23	9	9	9	9	10	9	9	33.7	33.7	33.7	29.574	264	264	323.31	By MS/MS	By MS/MS	By MS/MS	By MS/MS	By MS/MS	By MS/MS
O75494;Q8WXF0	O75494	9;3	9;3	9;3	Serine/arginine-rich splicing factor 10	SRSF10	>sp|O75494|SRS10_HUMAN Serine/arginine-rich splicing factor 10 OS=Homo sapiens GN=SRSF10 PE=1 SV=1	2	9	9	9	Serine/arginine-rich splicing factor 10	SRSF10	29.9094	29.9487	30.0989	30.4383	30.3524	30.0719	0.0728334	0.295584	-0.301865		30	32	39	26	35	36	8	9	9	7	8	8	8	28.6	28.6	28.6	31.3	262	262;261	52.555	By MS/MS	By MS/MS	By MS/MS	By MS/MS	By MS/MS	By MS/MS
Q9H7B4	Q9H7B4	3	3	3	Histone-lysine N-methyltransferase SMYD3	SMYD3	>sp|Q9H7B4|SMYD3_HUMAN Histone-lysine N-methyltransferase SMYD3 OS=Homo sapiens GN=SMYD3 PE=1 SV=4	1	3	3	3	Histone-lysine N-methyltransferase SMYD3	SMYD3	22.9055	23.0015	22.9485	23.2003	23.5336	23.027	0.116697	0.322461	-0.301799		1	1	1	3	3	3	3	2	3	2	2	2	2	9.6	9.6	9.6	49.097	428	428	4.2077	By MS/MS	By MS/MS	By MS/MS	By MS/MS	By MS/MS	By MS/MS
P49795	P49795	4	4	4	Regulator of G-protein signaling 19	RGS19	>sp|P49795|RGS19_HUMAN Regulator of G-protein signaling 19 OS=Homo sapiens GN=RGS19 PE=1 SV=1	1	4	4	4	Regulator of G-protein signaling 19	RGS19	27.4052	27.4445	27.5813	27.8895	27.9902	27.456	0.155045	0.352694	-0.301579		4	5	5	2	7	2	3	4	4	4	4	4	4	32.3	32.3	32.3	24.635	217	217	13.527	By MS/MS	By MS/MS	By MS/MS	By MS/MS	By MS/MS	By MS/MS
O43155	O43155	4	4	4	Leucine-rich repeat transmembrane protein FLRT2	FLRT2	>sp|O43155|FLRT2_HUMAN Leucine-rich repeat transmembrane protein FLRT2 OS=Homo sapiens GN=FLRT2 PE=1 SV=1	1	4	4	4	Leucine-rich repeat transmembrane protein FLRT2	FLRT2	23.5298	23.3159	23.2604	23.7536	23.624	23.6332	0.030696	0.254856	-0.301565		5	5	3	4	4	8	4	4	4	4	4	4	4	8.8	8.8	8.8	74.048	660	660	13.42	By MS/MS	By MS/MS	By MS/MS	By MS/MS	By MS/MS	By MS/MS
Q9BZ23;Q9H999;Q8TE04	Q9BZ23	3;1;1	3;1;1	3;1;1	Pantothenate kinase 2, mitochondrial	PANK2	>sp|Q9BZ23|PANK2_HUMAN Pantothenate kinase 2, mitochondrial OS=Homo sapiens GN=PANK2 PE=1 SV=3	3	3	3	3	Pantothenate kinase 2, mitochondrial	PANK2	23.9141	23.8422	23.2821	24.0288	24.0648	23.8466	0.227102	0.401346	-0.300642		0	1	1	0	0	0	3	3	3	3	3	3	3	5.6	5.6	5.6	62.68	570	570;370;598	2.368	By matching	By MS/MS	By MS/MS	By matching	By matching	By MS/MS
Q9Y5B9	Q9Y5B9	31	31	31	FACT complex subunit SPT16	SUPT16H	>sp|Q9Y5B9|SP16H_HUMAN FACT complex subunit SPT16 OS=Homo sapiens GN=SUPT16H PE=1 SV=1	1	31	31	31	FACT complex subunit SPT16	SUPT16H	26.9322	26.9318	26.8598	27.2293	27.4021	26.9931	0.0680484	0.295481	-0.300229		41	44	39	41	32	35	26	25	25	24	23	25	25	35.6	35.6	35.6	119.91	1047	1047	153.37	By MS/MS	By MS/MS	By MS/MS	By MS/MS	By MS/MS	By MS/MS
P18085	P18085	15	9	9	ADP-ribosylation factor 4	ARF4	>sp|P18085|ARF4_HUMAN ADP-ribosylation factor 4 OS=Homo sapiens GN=ARF4 PE=1 SV=3	1	15	9	9	ADP-ribosylation factor 4	ARF4	33.3392	33.0784	33.215	33.6185	33.4773	33.4371	0.0323681	0.257152	-0.300081		65	64	84	63	71	78	9	9	9	9	9	9	9	68.9	36.7	36.7	20.511	180	180	98.924	By MS/MS	By MS/MS	By MS/MS	By MS/MS	By MS/MS	By MS/MS
P42677	P42677	6	3	3	40S ribosomal protein S27	RPS27	>sp|P42677|RS27_HUMAN 40S ribosomal protein S27 OS=Homo sapiens GN=RPS27 PE=1 SV=3	1	6	3	3	40S ribosomal protein S27	RPS27	30.129	30.0811	30.0715	30.601	30.3466	30.2326	0.0532761	0.279432	-0.299522		8	6	6	5	7	6	3	3	3	3	3	3	3	41.7	15.5	15.5	9.461	84	84	8.7058	By MS/MS	By MS/MS	By MS/MS	By MS/MS	By MS/MS	By MS/MS
Q96JG6	Q96JG6	5	5	5	Coiled-coil domain-containing protein 132	CCDC132	>sp|Q96JG6|VPS50_HUMAN Syndetin OS=Homo sapiens GN=VPS50 PE=1 SV=3	1	5	5	5	Coiled-coil domain-containing protein 132	CCDC132	22.3606	22.2747	22.4905	22.6171	22.8405	22.5668	0.0461717	0.274932	-0.299501		5	0	5	6	2	3	4	4	3	5	3	4	4	7.5	7.5	7.5	111.17	964	964	8.4427	By MS/MS	By matching	By MS/MS	By MS/MS	By MS/MS	By MS/MS
Q9NUP1	Q9NUP1	5	5	5	Biogenesis of lysosome-related organelles complex 1 subunit 4	BLOC1S4	>sp|Q9NUP1|BL1S4_HUMAN Biogenesis of lysosome-related organelles complex 1 subunit 4 OS=Homo sapiens GN=BLOC1S4 PE=1 SV=1	1	5	5	5	Biogenesis of lysosome-related organelles complex 1 subunit 4	BLOC1S4	27.3702	27.3524	27.1196	27.8068	27.5431	27.3899	0.109878	0.320949	-0.29922		5	3	11	4	7	6	5	5	5	5	5	5	5	28.6	28.6	28.6	23.351	217	217	6.1564	By MS/MS	By MS/MS	By MS/MS	By MS/MS	By MS/MS	By MS/MS
P17026	P17026	3	3	2	Zinc finger protein 22	ZNF22	>sp|P17026|ZNF22_HUMAN Zinc finger protein 22 OS=Homo sapiens GN=ZNF22 PE=1 SV=3	1	3	3	2	Zinc finger protein 22	ZNF22	26.5948	26.9077	26.5403	27.3868	27.1263	26.4261	0.388106	0.494903	-0.298808		3	4	5	6	2	4	3	3	3	3	3	3	2	15.2	15.2	11.2	25.915	224	224	15.023	By MS/MS	By MS/MS	By MS/MS	By MS/MS	By MS/MS	By MS/MS
Q15404	Q15404	17	17	17	Ras suppressor protein 1	RSU1	>sp|Q15404|RSU1_HUMAN Ras suppressor protein 1 OS=Homo sapiens GN=RSU1 PE=1 SV=3	1	17	17	17	Ras suppressor protein 1	RSU1	31.9064	31.7817	32.173	32.1432	32.3306	32.2828	0.0806754	0.305514	-0.2985		98	96	97	63	71	76	17	17	17	17	17	17	17	69.7	69.7	69.7	31.54	277	277	97.13	By MS/MS	By MS/MS	By MS/MS	By MS/MS	By MS/MS	By MS/MS
Q9BXR0	Q9BXR0	7	7	7	Queuine tRNA-ribosyltransferase	QTRT1	>sp|Q9BXR0|TGT_HUMAN Queuine tRNA-ribosyltransferase OS=Homo sapiens GN=QTRT1 PE=1 SV=3	1	7	7	7	Queuine tRNA-ribosyltransferase	QTRT1	26.4491	26.3269	26.6288	26.627	26.9058	26.7664	0.0664211	0.295072	-0.298094		5	4	8	14	6	12	6	6	6	7	7	7	7	30.3	30.3	30.3	44.047	403	403	36.707	By MS/MS	By MS/MS	By MS/MS	By MS/MS	By MS/MS	By MS/MS
P37802	P37802	20	20	19	Transgelin-2	TAGLN2	>sp|P37802|TAGL2_HUMAN Transgelin-2 OS=Homo sapiens GN=TAGLN2 PE=1 SV=3	1	20	20	19	Transgelin-2	TAGLN2	35.0828	35.1731	35.1819	35.6196	35.5323	35.1796	0.097298	0.316	-0.297934		213	184	202	182	197	209	20	20	20	19	20	20	19	77.4	77.4	70.4	22.391	199	199	323.31	By MS/MS	By MS/MS	By MS/MS	By MS/MS	By MS/MS	By MS/MS
Q2T9K0	Q2T9K0	1	1	1	Transmembrane protein 44	TMEM44	>sp|Q2T9K0|TMM44_HUMAN Transmembrane protein 44 OS=Homo sapiens GN=TMEM44 PE=2 SV=3	1	1	1	1	Transmembrane protein 44	TMEM44	22.2034	22.0994	22.2469	22.5679	22.3739	22.4997	0.0143287	0.24004	-0.297258		4	0	0	1	2	5	1	1	1	1	1	1	1	2.3	2.3	2.3	52.2	475	475	1.815	By MS/MS	By matching	By matching	By MS/MS	By MS/MS	By MS/MS
P62979;P62987;P0CG47;P0CG48	P62979;P62987;P0CG47;P0CG48	14;13;13;13	14;13;13;13	14;13;13;13	Ubiquitin-40S ribosomal protein S27a;Ubiquitin;40S ribosomal protein S27a;Ubiquitin-60S ribosomal protein L40;Ubiquitin;60S ribosomal protein L40;Polyubiquitin-B;Ubiquitin;Polyubiquitin-C;Ubiquitin	RPS27A;UBA52;UBB;UBC	>sp|P62979|RS27A_HUMAN Ubiquitin-40S ribosomal protein S27a OS=Homo sapiens GN=RPS27A PE=1 SV=2;>sp|P62987|RL40_HUMAN Ubiquitin-60S ribosomal protein L40 OS=Homo sapiens GN=UBA52 PE=1 SV=2;>sp|P0CG47|UBB_HUMAN Polyubiquitin-B OS=Homo sapiens GN=UBB PE=1 SV	4	14	14	14	Ubiquitin-40S ribosomal protein S27a;Ubiquitin;40S ribosomal protein S27a;Ubiquitin-60S ribosomal protein L40;Ubiquitin;60S ribosomal protein L40;Polyubiquitin-B;Ubiquitin;Polyubiquitin-C;Ubiquitin	RPS27A;UBA52;UBB;UBC	34.7517	34.7916	34.742	35.3127	34.9779	34.8861	0.085137	0.310058	-0.297125		171	179	187	202	219	261	14	14	13	14	14	14	14	48.1	48.1	48.1	17.965	156	156;128;229;685	242.38	By MS/MS	By MS/MS	By MS/MS	By MS/MS	By MS/MS	By MS/MS
P49768	P49768	2	2	2	Presenilin-1;Presenilin-1 NTF subunit;Presenilin-1 CTF subunit;Presenilin-1 CTF12	PSEN1	>sp|P49768|PSN1_HUMAN Presenilin-1 OS=Homo sapiens GN=PSEN1 PE=1 SV=1	1	2	2	2	Presenilin-1;Presenilin-1 NTF subunit;Presenilin-1 CTF subunit;Presenilin-1 CTF12	PSEN1	26.2964	26.3477	26.2254	26.5028	26.5906	26.6674	0.00744003	0.22095	-0.297119		8	4	6	6	3	4	2	2	2	2	2	2	2	8.8	8.8	8.8	52.667	467	467	12.149	By MS/MS	By MS/MS	By MS/MS	By MS/MS	By MS/MS	By MS/MS
O95497	O95497	1	1	1	Pantetheinase	VNN1	>sp|O95497|VNN1_HUMAN Pantetheinase OS=Homo sapiens GN=VNN1 PE=1 SV=2	1	1	1	1	Pantetheinase	VNN1	21.5297	23.0247	22.1135	22.545	22.6142	22.3978	0.537228	0.594043	-0.296333		1	1	2	1	1	0	1	1	1	1	1	1	1	3.7	3.7	3.7	57.011	513	513	1.3939	By MS/MS	By MS/MS	By MS/MS	By MS/MS	By MS/MS	By matching
Q6V0I7	Q6V0I7	5	5	5	Protocadherin Fat 4	FAT4	>sp|Q6V0I7|FAT4_HUMAN Protocadherin Fat 4 OS=Homo sapiens GN=FAT4 PE=1 SV=2	1	5	5	5	Protocadherin Fat 4	FAT4	26.4372	26.2734	26.8978	26.7969	26.8374	26.8627	0.190109	0.377982	-0.296142		1	0	2	5	1	0	5	2	5	5	4	5	5	1.5	1.5	1.5	542.68	4981	4981	5.4526	By MS/MS	By matching	By MS/MS	By MS/MS	By MS/MS	By matching
O14569	O14569	1	1	1	Cytochrome b561 domain-containing protein 2	CYB561D2	>sp|O14569|C56D2_HUMAN Cytochrome b561 domain-containing protein 2 OS=Homo sapiens GN=CYB561D2 PE=1 SV=1	1	1	1	1	Cytochrome b561 domain-containing protein 2	CYB561D2	26.5045	26.0768	25.7785	26.5588	26.2663	26.423	0.262152	0.42367	-0.296064		5	7	4	5	4	6	1	1	1	1	1	1	1	5.4	5.4	5.4	23.973	222	222	14.616	By MS/MS	By MS/MS	By MS/MS	By MS/MS	By MS/MS	By MS/MS
O95801	O95801	2	2	2	Tetratricopeptide repeat protein 4	TTC4	>sp|O95801|TTC4_HUMAN Tetratricopeptide repeat protein 4 OS=Homo sapiens GN=TTC4 PE=1 SV=3	1	2	2	2	Tetratricopeptide repeat protein 4	TTC4	23.8228	24.1828	23.175	23.641	24.1396	24.2868	0.450337	0.533294	-0.295603		1	2	1	1	2	2	2	2	1	2	2	1	1	5.4	5.4	5.4	44.678	387	387	1.9424	By MS/MS	By MS/MS	By MS/MS	By MS/MS	By MS/MS	By MS/MS
P49005	P49005	2	2	2	DNA polymerase delta subunit 2	POLD2	>sp|P49005|DPOD2_HUMAN DNA polymerase delta subunit 2 OS=Homo sapiens GN=POLD2 PE=1 SV=1	1	2	2	2	DNA polymerase delta subunit 2	POLD2	22.9203	22.8194	22.7239	22.918	22.7417	23.6904	0.375819	0.489745	-0.295485		0	0	0	0	0	4	1	1	2	2	2	2	2	6.4	6.4	6.4	51.289	469	469	6.1504	By matching	By matching	By matching	By matching	By matching	By MS/MS
P30405	P30405	4	4	4	Peptidyl-prolyl cis-trans isomerase F, mitochondrial	PPIF	>sp|P30405|PPIF_HUMAN Peptidyl-prolyl cis-trans isomerase F, mitochondrial OS=Homo sapiens GN=PPIF PE=1 SV=1	1	4	4	4	Peptidyl-prolyl cis-trans isomerase F, mitochondrial	PPIF	29.163	29.126	28.8072	29.2336	29.3352	29.4136	0.076427	0.304583	-0.295407		8	10	7	7	12	6	4	4	4	4	4	4	4	25.6	25.6	25.6	22.04	207	207	16.423	By MS/MS	By MS/MS	By MS/MS	By MS/MS	By MS/MS	By MS/MS
Q9UHN6	Q9UHN6	12	12	12	Transmembrane protein 2	TMEM2	>sp|Q9UHN6|TMEM2_HUMAN Transmembrane protein 2 OS=Homo sapiens GN=TMEM2 PE=1 SV=1	1	12	12	12	Transmembrane protein 2	TMEM2	24.2765	24.1174	24.1523	24.421	24.6352	24.3761	0.0340915	0.264166	-0.2954		25	19	18	10	4	16	12	12	11	7	9	11	11	10.3	10.3	10.3	154.37	1383	1383	23.179	By MS/MS	By MS/MS	By MS/MS	By MS/MS	By MS/MS	By MS/MS
Q16629	Q16629	9	9	8	Serine/arginine-rich splicing factor 7	SRSF7	>sp|Q16629|SRSF7_HUMAN Serine/arginine-rich splicing factor 7 OS=Homo sapiens GN=SRSF7 PE=1 SV=1	1	9	9	8	Serine/arginine-rich splicing factor 7	SRSF7	32.1786	32.5676	32.6997	32.8885	32.7367	32.7046	0.15124	0.355827	-0.294624		48	52	48	51	56	45	9	9	9	9	8	8	7	31.5	31.5	31.5	27.366	238	238	31.08	By MS/MS	By MS/MS	By MS/MS	By MS/MS	By MS/MS	By MS/MS
Q96C36	Q96C36	10	10	10	Pyrroline-5-carboxylate reductase 2	PYCR2	>sp|Q96C36|P5CR2_HUMAN Pyrroline-5-carboxylate reductase 2 OS=Homo sapiens GN=PYCR2 PE=1 SV=1	1	10	10	10	Pyrroline-5-carboxylate reductase 2	PYCR2	29.5112	29.5609	29.5185	29.5486	29.8194	30.1061	0.142699	0.348095	-0.294495		45	37	45	46	28	35	10	10	10	10	9	10	10	33.1	33.1	33.1	33.637	320	320	91.742	By MS/MS	By MS/MS	By MS/MS	By MS/MS	By MS/MS	By MS/MS
Q9NVI7;Q5T2N8	Q9NVI7	23;9	23;9	12;5	ATPase family AAA domain-containing protein 3A	ATAD3A	>sp|Q9NVI7|ATD3A_HUMAN ATPase family AAA domain-containing protein 3A OS=Homo sapiens GN=ATAD3A PE=1 SV=2	2	23	23	12	ATPase family AAA domain-containing protein 3A	ATAD3A	28.5727	28.4126	28.4277	28.5363	29.0975	28.6616	0.172941	0.368877	-0.294139		44	34	46	50	57	56	21	20	21	20	20	20	12	35.8	35.8	20	71.368	634	634;411	72.787	By MS/MS	By MS/MS	By MS/MS	By MS/MS	By MS/MS	By MS/MS
Q9HB71	Q9HB71	19	19	19	Calcyclin-binding protein	CACYBP	>sp|Q9HB71|CYBP_HUMAN Calcyclin-binding protein OS=Homo sapiens GN=CACYBP PE=1 SV=2	1	19	19	19	Calcyclin-binding protein	CACYBP	33.7193	33.7276	33.8001	34.2834	33.9623	33.8819	0.0791753	0.310303	-0.293533		94	88	78	63	79	74	19	19	19	19	19	19	19	74.1	74.1	74.1	26.21	228	228	277.62	By MS/MS	By MS/MS	By MS/MS	By MS/MS	By MS/MS	By MS/MS
Q8NDA8	Q8NDA8	8	8	8	Maestro heat-like repeat-containing protein family member 1	MROH1	>sp|Q8NDA8|MROH1_HUMAN Maestro heat-like repeat-containing protein family member 1 OS=Homo sapiens GN=MROH1 PE=2 SV=3	1	8	8	8	Maestro heat-like repeat-containing protein family member 1	MROH1	21.8648	22.3529	22.8399	22.5949	22.5601	22.7827	0.368815	0.486199	-0.293309		19	10	15	14	6	18	7	5	4	7	7	8	8	5.4	5.4	5.4	181.25	1641	1641	12.272	By MS/MS	By MS/MS	By MS/MS	By MS/MS	By MS/MS	By MS/MS
Q6Y1H2	Q6Y1H2	4	4	4	Very-long-chain (3R)-3-hydroxyacyl-CoA dehydratase 2	PTPLB	>sp|Q6Y1H2|HACD2_HUMAN Very-long-chain (3R)-3-hydroxyacyl-CoA dehydratase 2 OS=Homo sapiens GN=HACD2 PE=1 SV=1	1	4	4	4	Very-long-chain (3R)-3-hydroxyacyl-CoA dehydratase 2	PTPLB	27.1234	26.8764	26.8124	27.5149	27.2767	26.9	0.221403	0.404291	-0.293125		7	6	5	2	6	5	4	4	4	4	3	4	4	18.1	18.1	18.1	28.368	254	254	8.1431	By MS/MS	By MS/MS	By MS/MS	By MS/MS	By MS/MS	By MS/MS
Q7Z6K3	Q7Z6K3	1	1	1	Protein prenyltransferase alpha subunit repeat-containing protein 1	PTAR1	>sp|Q7Z6K3|PTAR1_HUMAN Protein prenyltransferase alpha subunit repeat-containing protein 1 OS=Homo sapiens GN=PTAR1 PE=1 SV=2	1	1	1	1	Protein prenyltransferase alpha subunit repeat-containing protein 1	PTAR1	21.8295	22.223	21.7826	22.0771	22.441	22.1964	0.171174	0.368873	-0.293067		1	2	3	1	0	1	1	1	1	1	1	1	1	2.2	2.2	2.2	46.405	402	402	1.3409	By MS/MS	By MS/MS	By MS/MS	By MS/MS	By matching	By MS/MS
Q3ZCW2	Q3ZCW2	4	4	4	Galectin-related protein	LGALSL	>sp|Q3ZCW2|LEGL_HUMAN Galectin-related protein OS=Homo sapiens GN=LGALSL PE=1 SV=2	1	4	4	4	Galectin-related protein	LGALSL	26.0738	26.1183	25.8702	25.9312	26.3722	26.6377	0.253313	0.421716	-0.292946		4	3	3	3	4	5	4	4	4	4	4	4	4	32.6	32.6	32.6	18.986	172	172	9.3349	By MS/MS	By MS/MS	By MS/MS	By MS/MS	By MS/MS	By MS/MS
E9PRG8	E9PRG8	3	3	3		LOC102288414	>sp|E9PRG8|CK098_HUMAN Uncharacterized protein C11orf98 OS=Homo sapiens GN=C11orf98 PE=4 SV=1	1	3	3	3		LOC102288414	28.7279	28.5245	28.5825	29.1296	28.8301	28.7541	0.0866469	0.315379	-0.292947		1	1	1	2	1	2	2	3	3	2	3	3	3	18.9	18.9	18.9	13.798	122	122	3.6207	By MS/MS	By MS/MS	By MS/MS	By MS/MS	By MS/MS	By MS/MS
P20962	P20962	2	2	2	Parathymosin	PTMS	>sp|P20962|PTMS_HUMAN Parathymosin OS=Homo sapiens GN=PTMS PE=1 SV=2	1	2	2	2	Parathymosin	PTMS	30.8472	30.3431	30.1822	30.9068	30.6491	30.6948	0.245892	0.421717	-0.292701		4	4	4	2	2	4	2	2	2	2	2	2	2	23.5	23.5	23.5	11.53	102	102	9.7988	By MS/MS	By MS/MS	By MS/MS	By MS/MS	By MS/MS	By MS/MS
Q9UJ70	Q9UJ70	19	19	19	N-acetyl-D-glucosamine kinase	NAGK	>sp|Q9UJ70|NAGK_HUMAN N-acetyl-D-glucosamine kinase OS=Homo sapiens GN=NAGK PE=1 SV=4	1	19	19	19	N-acetyl-D-glucosamine kinase	NAGK	31.5296	31.8639	31.9733	32.1118	32.1198	32.0119	0.101465	0.321678	-0.292186		78	76	82	62	66	56	18	19	19	19	18	19	19	60.8	60.8	60.8	37.375	344	344	323.31	By MS/MS	By MS/MS	By MS/MS	By MS/MS	By MS/MS	By MS/MS
Q15005	Q15005	15	15	15	Signal peptidase complex subunit 2	SPCS2	>sp|Q15005|SPCS2_HUMAN Signal peptidase complex subunit 2 OS=Homo sapiens GN=SPCS2 PE=1 SV=3	1	15	15	15	Signal peptidase complex subunit 2	SPCS2	31.7624	31.6666	32.0184	32.3419	32.1766	31.805	0.199765	0.389326	-0.292033		50	46	50	45	43	54	15	15	14	15	15	15	15	46	46	46	25.003	226	226	242.69	By MS/MS	By MS/MS	By MS/MS	By MS/MS	By MS/MS	By MS/MS
P51970	P51970	7	7	7	NADH dehydrogenase [ubiquinone] 1 alpha subcomplex subunit 8	NDUFA8	>sp|P51970|NDUA8_HUMAN NADH dehydrogenase [ubiquinone] 1 alpha subcomplex subunit 8 OS=Homo sapiens GN=NDUFA8 PE=1 SV=3	1	7	7	7	NADH dehydrogenase [ubiquinone] 1 alpha subcomplex subunit 8	NDUFA8	32.0946	31.8497	31.8769	32.2399	32.2736	32.1832	0.0234925	0.257179	-0.291831		29	26	26	32	29	24	7	7	7	7	7	7	7	43	43	43	20.105	172	172	64.345	By MS/MS	By MS/MS	By MS/MS	By MS/MS	By MS/MS	By MS/MS
Q9UKX7	Q9UKX7	3	3	3	Nuclear pore complex protein Nup50	NUP50	>sp|Q9UKX7|NUP50_HUMAN Nuclear pore complex protein Nup50 OS=Homo sapiens GN=NUP50 PE=1 SV=2	1	3	3	3	Nuclear pore complex protein Nup50	NUP50	25.5609	25.4336	25.6055	25.7486	26.1288	25.596	0.155373	0.36196	-0.291166		3	3	3	1	1	4	3	3	3	3	2	3	3	11.8	11.8	11.8	50.144	468	468	3.1121	By MS/MS	By MS/MS	By MS/MS	By MS/MS	By MS/MS	By MS/MS
Q92785	Q92785	4	4	4	Zinc finger protein ubi-d4	DPF2	>sp|Q92785|REQU_HUMAN Zinc finger protein ubi-d4 OS=Homo sapiens GN=DPF2 PE=1 SV=2	1	4	4	4	Zinc finger protein ubi-d4	DPF2	24.7169	24.6271	24.6614	24.9955	24.9567	24.9248	0.00093805	0.190499	-0.290538		15	6	2	4	7	15	4	4	4	4	4	4	4	16.1	16.1	16.1	44.155	391	391	33.224	By MS/MS	By MS/MS	By MS/MS	By MS/MS	By MS/MS	By MS/MS
P51813;Q08881	P51813	21;1	21;1	21;1	Cytoplasmic tyrosine-protein kinase BMX	BMX	>sp|P51813|BMX_HUMAN Cytoplasmic tyrosine-protein kinase BMX OS=Homo sapiens GN=BMX PE=1 SV=1	2	21	21	21	Cytoplasmic tyrosine-protein kinase BMX	BMX	28.1994	28.1782	28.1661	28.4417	28.4486	28.5242	0.000499835	0.186368	-0.290232		44	40	58	31	45	44	20	20	20	19	20	21	21	35.1	35.1	35.1	78.01	675	675;620	139.94	By MS/MS	By MS/MS	By MS/MS	By MS/MS	By MS/MS	By MS/MS
P07996;P35442	P07996	50;3	50;3	13;1	Thrombospondin-1	THBS1	>sp|P07996|TSP1_HUMAN Thrombospondin-1 OS=Homo sapiens GN=THBS1 PE=1 SV=2	2	50	50	13	Thrombospondin-1	THBS1	33.41	33.6023	33.4639	33.8711	33.7835	33.6923	0.0197122	0.251881	-0.290212		712	742	711	688	714	769	49	48	47	48	47	49	13	41.2	41.2	12.1	129.38	1170	1170;1172	323.31	By MS/MS	By MS/MS	By MS/MS	By MS/MS	By MS/MS	By MS/MS
P15153	P15153	11	10	5	Ras-related C3 botulinum toxin substrate 2	RAC2	>sp|P15153|RAC2_HUMAN Ras-related C3 botulinum toxin substrate 2 OS=Homo sapiens GN=RAC2 PE=1 SV=1	1	11	10	5	Ras-related C3 botulinum toxin substrate 2	RAC2	32.7272	32.8726	32.9023	33.1739	33.2605	32.938	0.0585014	0.294518	-0.290077		36	35	36	36	39	30	10	10	9	10	10	10	5	55.7	50	24	21.429	192	192	44.011	By MS/MS	By MS/MS	By MS/MS	By MS/MS	By MS/MS	By MS/MS
Q9NSI2	Q9NSI2	7	7	7	Protein FAM207A	FAM207A	>sp|Q9NSI2|F207A_HUMAN Protein FAM207A OS=Homo sapiens GN=FAM207A PE=1 SV=2	1	7	7	7	Protein FAM207A	FAM207A	27.0983	27.0948	27.0693	27.6365	27.3409	27.1547	0.108159	0.326863	-0.28992		6	4	6	7	7	4	7	7	7	7	6	6	6	42.2	42.2	42.2	25.456	230	230	29.239	By MS/MS	By MS/MS	By MS/MS	By MS/MS	By MS/MS	By MS/MS
P01034	P01034	2	2	2	Cystatin-C	CST3	>sp|P01034|CYTC_HUMAN Cystatin-C OS=Homo sapiens GN=CST3 PE=1 SV=1	1	2	2	2	Cystatin-C	CST3	26.8777	26.9116	27.0132	27.3264	27.2481	27.0978	0.0209221	0.255276	-0.289913		1	2	1	2	1	1	2	2	2	2	2	2	2	19.2	19.2	19.2	15.799	146	146	1.4302	By MS/MS	By MS/MS	By MS/MS	By MS/MS	By MS/MS	By MS/MS
Q06546	Q06546	2	2	2	GA-binding protein alpha chain	GABPA	>sp|Q06546|GABPA_HUMAN GA-binding protein alpha chain OS=Homo sapiens GN=GABPA PE=1 SV=1	1	2	2	2	GA-binding protein alpha chain	GABPA	23.9593	24.1944	24.1813	24.4392	24.4239	24.3412	0.0242501	0.255254	-0.289768		1	3	1	2	2	4	2	2	2	2	2	2	2	4.8	4.8	4.8	51.295	454	454	3.5686	By MS/MS	By MS/MS	By MS/MS	By MS/MS	By MS/MS	By MS/MS
P38571	P38571	3	3	3	Lysosomal acid lipase/cholesteryl ester hydrolase	LIPA	>sp|P38571|LICH_HUMAN Lysosomal acid lipase/cholesteryl ester hydrolase OS=Homo sapiens GN=LIPA PE=1 SV=2	1	3	3	3	Lysosomal acid lipase/cholesteryl ester hydrolase	LIPA	25.1436	25.097	25.0475	25.408	25.2637	25.4839	0.0146841	0.247535	-0.28912		6	5	6	3	4	12	2	3	2	2	1	2	2	12	12	12	45.418	399	399	10.252	By MS/MS	By MS/MS	By MS/MS	By MS/MS	By MS/MS	By MS/MS
P03905	P03905	4	4	4	NADH-ubiquinone oxidoreductase chain 4	MT-ND4	>sp|P03905|NU4M_HUMAN NADH-ubiquinone oxidoreductase chain 4 OS=Homo sapiens GN=MT-ND4 PE=1 SV=1	1	4	4	4	NADH-ubiquinone oxidoreductase chain 4	MT-ND4	22.2236	22.8391	21.656	22.407	23.092	22.0867	0.557658	0.607953	-0.288996		3	2	4	0	1	4	3	3	3	2	3	3	3	10.2	10.2	10.2	51.58	459	459	3.4265	By MS/MS	By MS/MS	By MS/MS	By matching	By MS/MS	By MS/MS
Q9BVC6	Q9BVC6	5	5	5	Transmembrane protein 109	TMEM109	>sp|Q9BVC6|TM109_HUMAN Transmembrane protein 109 OS=Homo sapiens GN=TMEM109 PE=1 SV=1	1	5	5	5	Transmembrane protein 109	TMEM109	32.5233	32.4162	32.1078	32.716	32.5913	32.6056	0.09179	0.31932	-0.288509		25	20	20	17	20	19	5	5	5	5	5	5	5	9.5	9.5	9.5	26.21	243	243	20.941	By MS/MS	By MS/MS	By MS/MS	By MS/MS	By MS/MS	By MS/MS
Q9BTC0;Q92576	Q9BTC0	6;1	6;1	6;1	Death-inducer obliterator 1	DIDO1	>sp|Q9BTC0|DIDO1_HUMAN Death-inducer obliterator 1 OS=Homo sapiens GN=DIDO1 PE=1 SV=5	2	6	6	6	Death-inducer obliterator 1	DIDO1	20.3449	19.9449	20.6939	20.8913	20.6947	20.2624	0.369363	0.489812	-0.2882		2	4	3	2	5	1	3	4	3	2	5	2	2	3.9	3.9	3.9	243.87	2240	2240;2039	25.918	By MS/MS	By MS/MS	By MS/MS	By MS/MS	By MS/MS	By MS/MS
Q96F85	Q96F85	8	8	8	CB1 cannabinoid receptor-interacting protein 1	CNRIP1	>sp|Q96F85|CNRP1_HUMAN CB1 cannabinoid receptor-interacting protein 1 OS=Homo sapiens GN=CNRIP1 PE=1 SV=1	1	8	8	8	CB1 cannabinoid receptor-interacting protein 1	CNRIP1	30.9179	30.598	30.1529	30.7554	31.0546	30.7213	0.307077	0.461276	-0.287492		20	20	15	17	18	17	8	8	7	8	8	8	8	43.3	43.3	43.3	18.648	164	164	63.929	By MS/MS	By MS/MS	By MS/MS	By MS/MS	By MS/MS	By MS/MS
Q5ST30	Q5ST30	6	6	6	Valine--tRNA ligase, mitochondrial	VARS2	>sp|Q5ST30|SYVM_HUMAN Valine--tRNA ligase, mitochondrial OS=Homo sapiens GN=VARS2 PE=1 SV=2	1	6	6	6	Valine--tRNA ligase, mitochondrial	VARS2	25.1714	24.6851	24.2871	25.0612	24.9029	25.0416	0.331876	0.472016	-0.287365		2	0	2	2	2	1	6	6	6	6	6	4	4	7.1	7.1	7.1	118.49	1063	1063	2.1509	By MS/MS	By matching	By MS/MS	By MS/MS	By MS/MS	By MS/MS
Q147X3	Q147X3	2	2	2	N-alpha-acetyltransferase 30	NAA30	>sp|Q147X3|NAA30_HUMAN N-alpha-acetyltransferase 30 OS=Homo sapiens GN=NAA30 PE=1 SV=1	1	2	2	2	N-alpha-acetyltransferase 30	NAA30	23.2636	23.3048	23.1732	23.9084	23.2799	23.4142	0.215082	0.40465	-0.286963		0	0	0	1	1	0	2	2	2	2	2	2	2	7.7	7.7	7.7	39.319	362	362	3.6901	By matching	By matching	By matching	By MS/MS	By MS/MS	By matching
Q59GN2;P62891	Q59GN2;P62891	3;2	3;2	3;2	Putative 60S ribosomal protein L39-like 5;60S ribosomal protein L39	RPL39P5;RPL39	>sp|Q59GN2|R39L5_HUMAN Putative 60S ribosomal protein L39-like 5 OS=Homo sapiens GN=RPL39P5 PE=5 SV=2;>sp|P62891|RL39_HUMAN 60S ribosomal protein L39 OS=Homo sapiens GN=RPL39 PE=1 SV=2	2	3	3	3	Putative 60S ribosomal protein L39-like 5;60S ribosomal protein L39	RPL39P5;RPL39	30.7446	31.0726	30.0874	30.9688	31.2369	30.5594	0.458858	0.541491	-0.28683		5	5	3	4	3	2	3	2	2	2	2	2	2	37.3	37.3	37.3	6.3225	51	51;51	3.5451	By MS/MS	By MS/MS	By MS/MS	By MS/MS	By MS/MS	By MS/MS
Q86X76	Q86X76	5	5	5	Nitrilase homolog 1	NIT1	>sp|Q86X76|NIT1_HUMAN Nitrilase homolog 1 OS=Homo sapiens GN=NIT1 PE=1 SV=2	1	5	5	5	Nitrilase homolog 1	NIT1	28.0915	28.241	28.3707	28.6215	28.5438	28.3963	0.0516514	0.291871	-0.286144		16	10	12	12	12	8	5	5	5	5	5	5	5	19.3	19.3	19.3	35.896	327	327	12.777	By MS/MS	By MS/MS	By MS/MS	By MS/MS	By MS/MS	By MS/MS
Q9NZD2	Q9NZD2	6	6	6	Glycolipid transfer protein	GLTP	>sp|Q9NZD2|GLTP_HUMAN Glycolipid transfer protein OS=Homo sapiens GN=GLTP PE=1 SV=3	1	6	6	6	Glycolipid transfer protein	GLTP	29.1822	28.9368	29.2026	29.5246	29.43	29.225	0.0805336	0.316185	-0.286026		12	13	15	9	10	13	6	6	6	6	6	6	6	30.6	30.6	30.6	23.85	209	209	29.418	By MS/MS	By MS/MS	By MS/MS	By MS/MS	By MS/MS	By MS/MS
Q15370	Q15370	10	10	10	Transcription elongation factor B polypeptide 2	TCEB2	>sp|Q15370|ELOB_HUMAN Transcription elongation factor B polypeptide 2 OS=Homo sapiens GN=TCEB2 PE=1 SV=1	1	10	10	10	Transcription elongation factor B polypeptide 2	TCEB2	31.839	31.4768	31.6941	31.9171	31.8847	32.066	0.0743544	0.311717	-0.285973		41	49	50	39	30	32	10	10	10	10	10	10	10	61	61	61	13.133	118	118	29.12	By MS/MS	By MS/MS	By MS/MS	By MS/MS	By MS/MS	By MS/MS
Q96NW4	Q96NW4	1	1	1	Ankyrin repeat domain-containing protein 27	ANKRD27	>sp|Q96NW4|ANR27_HUMAN Ankyrin repeat domain-containing protein 27 OS=Homo sapiens GN=ANKRD27 PE=1 SV=2	1	1	1	1	Ankyrin repeat domain-containing protein 27	ANKRD27	22.5659	22.5462	22.4646	22.8861	22.8582	22.69	0.0141055	0.249015	-0.285878		0	0	2	0	0	0	1	1	1	1	1	1	1	1	1	1	116.98	1050	1050	-2	By matching	By matching	By MS/MS	By matching	By matching	By matching
P38432	P38432	1	1	1	Coilin	COIL	>sp|P38432|COIL_HUMAN Coilin OS=Homo sapiens GN=COIL PE=1 SV=1	1	1	1	1	Coilin	COIL	22.6253	22.9057	22.7601	22.9612	23.2684	22.9179	0.105317	0.327061	-0.285475		8	4	14	9	11	7	1	1	1	1	1	1	1	1.7	1.7	1.7	62.608	576	576	2.9315	By MS/MS	By MS/MS	By MS/MS	By MS/MS	By MS/MS	By MS/MS
Q96QU8	Q96QU8	2	2	2	Exportin-6	XPO6	>sp|Q96QU8|XPO6_HUMAN Exportin-6 OS=Homo sapiens GN=XPO6 PE=1 SV=1	1	2	2	2	Exportin-6	XPO6	19.6455	19.7364	19.667	19.7618	19.6385	20.5047	0.353216	0.483275	-0.285335		0	0	0	0	1	1	1	1	1	1	2	1	1	2	2	2	128.88	1125	1125	2.3653	By matching	By matching	By matching	By matching	By MS/MS	By MS/MS
P0DJ93	P0DJ93	1	1	1	Small integral membrane protein 13	SMIM13	>sp|P0DJ93|SIM13_HUMAN Small integral membrane protein 13 OS=Homo sapiens GN=SMIM13 PE=3 SV=1	1	1	1	1	Small integral membrane protein 13	SMIM13	25.2546	24.6714	25.0986	25.7105	24.9557	25.214	0.368802	0.490735	-0.28521		1	1	2	0	2	2	1	1	1	1	1	1	1	13.2	13.2	13.2	10.351	91	91	4.2096	By MS/MS	By MS/MS	By MS/MS	By matching	By MS/MS	By MS/MS
Q9BWU0	Q9BWU0	5	5	5	Kanadaptin	SLC4A1AP	>sp|Q9BWU0|NADAP_HUMAN Kanadaptin OS=Homo sapiens GN=SLC4A1AP PE=1 SV=1	1	5	5	5	Kanadaptin	SLC4A1AP	29.9424	29.813	29.8278	30.1185	30.1255	30.1945	0.00388766	0.217487	-0.285128		13	2	5	8	8	6	5	5	4	4	4	4	4	9	9	9	88.813	796	796	5.6611	By MS/MS	By MS/MS	By MS/MS	By MS/MS	By MS/MS	By MS/MS
Q13084	Q13084	18	18	18	39S ribosomal protein L28, mitochondrial	MRPL28	>sp|Q13084|RM28_HUMAN 39S ribosomal protein L28, mitochondrial OS=Homo sapiens GN=MRPL28 PE=1 SV=4	1	18	18	18	39S ribosomal protein L28, mitochondrial	MRPL28	30.3624	30.2258	30.3823	30.6686	30.6028	30.5544	0.00859166	0.237554	-0.285098		55	49	42	47	35	35	18	17	18	15	15	14	14	73.4	73.4	73.4	30.156	256	256	91.533	By MS/MS	By MS/MS	By MS/MS	By MS/MS	By MS/MS	By MS/MS
Q9H204	Q9H204	4	4	4	Mediator of RNA polymerase II transcription subunit 28	MED28	>sp|Q9H204|MED28_HUMAN Mediator of RNA polymerase II transcription subunit 28 OS=Homo sapiens GN=MED28 PE=1 SV=1	1	4	4	4	Mediator of RNA polymerase II transcription subunit 28	MED28	25.9024	25.8252	25.869	26.1085	26.297	26.0463	0.0222164	0.25732	-0.285076		1	2	4	2	5	3	2	2	3	3	3	4	4	37.1	37.1	37.1	19.52	178	178	21.919	By MS/MS	By MS/MS	By MS/MS	By MS/MS	By MS/MS	By MS/MS
Q5C9Z4	Q5C9Z4	3	3	3	Nucleolar MIF4G domain-containing protein 1	NOM1	>sp|Q5C9Z4|NOM1_HUMAN Nucleolar MIF4G domain-containing protein 1 OS=Homo sapiens GN=NOM1 PE=1 SV=1	1	3	3	3	Nucleolar MIF4G domain-containing protein 1	NOM1	21.1667	21.3033	21.3031	21.5018	21.3767	21.7494	0.0741682	0.311669	-0.284913		4	2	5	3	6	5	2	2	1	2	3	3	3	4.1	4.1	4.1	96.256	860	860	3.1125	By MS/MS	By MS/MS	By MS/MS	By MS/MS	By MS/MS	By MS/MS
O75787	O75787	7	7	7	Renin receptor	ATP6AP2	>sp|O75787|RENR_HUMAN Renin receptor OS=Homo sapiens GN=ATP6AP2 PE=1 SV=2	1	7	7	7	Renin receptor	ATP6AP2	28.5986	28.6898	28.4123	28.4722	28.8875	29.1948	0.274146	0.442583	-0.284562		20	20	14	18	25	22	6	7	7	7	7	7	7	30	30	30	39.008	350	350	54.368	By MS/MS	By MS/MS	By MS/MS	By MS/MS	By MS/MS	By MS/MS
Q9BTD8	Q9BTD8	4	4	4	RNA-binding protein 42	RBM42	>sp|Q9BTD8|RBM42_HUMAN RNA-binding protein 42 OS=Homo sapiens GN=RBM42 PE=1 SV=1	1	4	4	4	RNA-binding protein 42	RBM42	24.6547	24.3086	24.439	24.9297	24.7116	24.6134	0.107754	0.329566	-0.284118		7	3	5	6	4	5	4	4	4	4	4	4	4	11.9	11.9	11.9	50.413	480	480	8.5299	By MS/MS	By MS/MS	By MS/MS	By MS/MS	By MS/MS	By MS/MS
Q8WVK2	Q8WVK2	6	6	6	U4/U6.U5 small nuclear ribonucleoprotein 27 kDa protein	SNRNP27	>sp|Q8WVK2|SNR27_HUMAN U4/U6.U5 small nuclear ribonucleoprotein 27 kDa protein OS=Homo sapiens GN=SNRNP27 PE=1 SV=1	1	6	6	6	U4/U6.U5 small nuclear ribonucleoprotein 27 kDa protein	SNRNP27	26.9074	26.9693	27.0044	27.5919	27.3316	26.8097	0.287518	0.451635	-0.284044		20	16	13	8	11	18	6	6	6	6	6	6	6	37.4	37.4	37.4	18.86	155	155	60.297	By MS/MS	By MS/MS	By MS/MS	By MS/MS	By MS/MS	By MS/MS
P29279	P29279	3	3	3	Connective tissue growth factor	CTGF	>sp|P29279|CTGF_HUMAN Connective tissue growth factor OS=Homo sapiens GN=CTGF PE=1 SV=2	1	3	3	3	Connective tissue growth factor	CTGF	27.5552	27.6802	27.6577	27.8452	28.0282	27.8706	0.0146873	0.251873	-0.283665		3	3	7	6	7	8	3	3	3	3	3	3	3	10	10	10	38.091	349	349	22.785	By MS/MS	By MS/MS	By MS/MS	By MS/MS	By MS/MS	By MS/MS
P30447	P30447	11	1	0	HLA class I histocompatibility antigen, A-23 alpha chain	HLA-A	>sp|P30447|1A23_HUMAN HLA class I histocompatibility antigen, A-23 alpha chain OS=Homo sapiens GN=HLA-A PE=1 SV=1	1	11	1	0	HLA class I histocompatibility antigen, A-23 alpha chain	HLA-A	23.0305	24.286	22.6361	23.4973	23.8251	23.4811	0.607665	0.652535	-0.28364		0	4	0	1	2	1	1	1	1	1	1	1	0	39.2	3.8	0	40.732	365	365	19.147	By MS/MS	By MS/MS	By matching	By MS/MS	By MS/MS	By MS/MS
Q8WVV9	Q8WVV9	8	8	8	Heterogeneous nuclear ribonucleoprotein L-like	HNRNPLL	>sp|Q8WVV9|HNRLL_HUMAN Heterogeneous nuclear ribonucleoprotein L-like OS=Homo sapiens GN=HNRNPLL PE=1 SV=1	1	8	8	8	Heterogeneous nuclear ribonucleoprotein L-like	HNRNPLL	26.4197	26.1323	25.8968	26.3577	26.4224	26.5194	0.147815	0.366147	-0.283545		4	5	5	4	6	6	8	8	8	7	6	8	8	25.3	25.3	25.3	60.082	542	542	42.325	By MS/MS	By MS/MS	By MS/MS	By MS/MS	By MS/MS	By MS/MS
P09543	P09543	12	12	12	2,3-cyclic-nucleotide 3-phosphodiesterase	CNP	>sp|P09543|CN37_HUMAN 2,3-cyclic-nucleotide 3-phosphodiesterase OS=Homo sapiens GN=CNP PE=1 SV=2	1	12	12	12	2,3-cyclic-nucleotide 3-phosphodiesterase	CNP	28.7583	28.7093	28.811	28.9896	29.1155	29.024	0.00400985	0.22191	-0.283473		14	20	20	27	36	29	12	12	12	12	12	12	12	28.5	28.5	28.5	47.578	421	421	134.09	By MS/MS	By MS/MS	By MS/MS	By MS/MS	By MS/MS	By MS/MS
P10109	P10109	3	3	3	Adrenodoxin, mitochondrial	FDX1	>sp|P10109|ADX_HUMAN Adrenodoxin, mitochondrial OS=Homo sapiens GN=FDX1 PE=1 SV=1	1	3	3	3	Adrenodoxin, mitochondrial	FDX1	25.7449	25.3252	26.9428	26.1131	25.9671	26.7829	0.631027	0.672297	-0.283413		6	2	4	6	3	9	2	2	3	3	3	3	3	23.9	23.9	23.9	19.393	184	184	24.838	By MS/MS	By MS/MS	By MS/MS	By MS/MS	By MS/MS	By MS/MS
P43005	P43005	1	1	1	Excitatory amino acid transporter 3	SLC1A1	>sp|P43005|EAA3_HUMAN Excitatory amino acid transporter 3 OS=Homo sapiens GN=SLC1A1 PE=1 SV=2	1	1	1	1	Excitatory amino acid transporter 3	SLC1A1	22.0065	21.9222	21.1065	22.1971	21.9473	21.74	0.42092	0.525602	-0.28308		1	0	1	0	0	0	1	1	1	1	1	1	1	3.4	3.4	3.4	57.1	524	524	2.6859	By MS/MS	By matching	By MS/MS	By matching	By matching	By matching
P15151	P15151	3	3	3	Poliovirus receptor	PVR	>sp|P15151|PVR_HUMAN Poliovirus receptor OS=Homo sapiens GN=PVR PE=1 SV=2	1	3	3	3	Poliovirus receptor	PVR	26.7651	26.5721	26.5123	27.0218	26.6983	26.9768	0.0896795	0.320936	-0.28245		3	2	2	2	4	3	3	2	2	3	3	3	3	7.9	7.9	7.9	45.302	417	417	5.9282	By MS/MS	By MS/MS	By MS/MS	By MS/MS	By MS/MS	By MS/MS
Q08945	Q08945	20	20	20	FACT complex subunit SSRP1	SSRP1	>sp|Q08945|SSRP1_HUMAN FACT complex subunit SSRP1 OS=Homo sapiens GN=SSRP1 PE=1 SV=1	1	20	20	20	FACT complex subunit SSRP1	SSRP1	27.2478	27.172	27.4758	27.6039	27.5674	27.5699	0.0375572	0.27948	-0.281904		33	34	32	32	29	28	19	18	16	18	19	18	18	31.2	31.2	31.2	81.074	709	709	95.904	By MS/MS	By MS/MS	By MS/MS	By MS/MS	By MS/MS	By MS/MS
Q96BX8	Q96BX8	4	4	4	MOB kinase activator 3A	MOB3A	>sp|Q96BX8|MOB3A_HUMAN MOB kinase activator 3A OS=Homo sapiens GN=MOB3A PE=1 SV=1	1	4	4	4	MOB kinase activator 3A	MOB3A	26.8684	26.9848	26.8158	27.4992	27.1553	26.8591	0.215625	0.410456	-0.281527		6	5	1	6	3	2	4	4	4	4	4	4	4	15.7	15.7	15.7	25.464	217	217	1.7662	By MS/MS	By MS/MS	By MS/MS	By MS/MS	By MS/MS	By MS/MS
O95989	O95989	4	4	4	Diphosphoinositol polyphosphate phosphohydrolase 1	NUDT3	>sp|O95989|NUDT3_HUMAN Diphosphoinositol polyphosphate phosphohydrolase 1 OS=Homo sapiens GN=NUDT3 PE=1 SV=1	1	4	4	4	Diphosphoinositol polyphosphate phosphohydrolase 1	NUDT3	29.5496	29.2586	29.2546	29.4069	29.7731	29.7272	0.135761	0.356568	-0.281495		19	24	23	21	23	23	4	4	4	4	4	4	4	35.5	35.5	35.5	19.471	172	172	26.42	By MS/MS	By MS/MS	By MS/MS	By MS/MS	By MS/MS	By MS/MS
O15231	O15231	11	11	11	Zinc finger protein 185	ZNF185	>sp|O15231|ZN185_HUMAN Zinc finger protein 185 OS=Homo sapiens GN=ZNF185 PE=1 SV=3	1	11	11	11	Zinc finger protein 185	ZNF185	25.0689	25.0886	25.3263	25.477	25.5746	25.2763	0.0800487	0.318579	-0.281383		2	3	4	7	5	6	7	9	10	9	10	10	10	24.7	24.7	24.7	73.525	689	689	24.163	By MS/MS	By MS/MS	By MS/MS	By MS/MS	By MS/MS	By MS/MS
Q9NR30	Q9NR30	27	27	25	Nucleolar RNA helicase 2	DDX21	>sp|Q9NR30|DDX21_HUMAN Nucleolar RNA helicase 2 OS=Homo sapiens GN=DDX21 PE=1 SV=5	1	27	27	25	Nucleolar RNA helicase 2	DDX21	27.6999	27.8295	27.8619	28.0832	28.09	28.062	0.00498001	0.227481	-0.281335		56	50	54	56	49	54	23	25	25	27	25	27	25	37.9	37.9	34.5	87.343	783	783	168.68	By MS/MS	By MS/MS	By MS/MS	By MS/MS	By MS/MS	By MS/MS
Q9NPI6	Q9NPI6	3	3	3	mRNA-decapping enzyme 1A	DCP1A	>sp|Q9NPI6|DCP1A_HUMAN mRNA-decapping enzyme 1A OS=Homo sapiens GN=DCP1A PE=1 SV=2	1	3	3	3	mRNA-decapping enzyme 1A	DCP1A	23.0551	23.135	23.4578	23.3331	23.3316	23.8267	0.243432	0.423797	-0.281154		4	2	5	5	4	2	3	3	3	3	3	3	3	8.1	8.1	8.1	63.309	582	582	11.323	By MS/MS	By MS/MS	By MS/MS	By MS/MS	By MS/MS	By MS/MS
P08962	P08962	4	4	4	CD63 antigen	CD63	>sp|P08962|CD63_HUMAN CD63 antigen OS=Homo sapiens GN=CD63 PE=1 SV=2	1	4	4	4	CD63 antigen	CD63	28.0695	28.1835	28.26	28.2479	28.3856	28.7224	0.137134	0.358477	-0.280941		21	20	19	24	18	21	3	4	4	2	4	4	4	11.8	11.8	11.8	25.636	238	238	22.071	By MS/MS	By MS/MS	By MS/MS	By MS/MS	By MS/MS	By MS/MS
O15347	O15347	13	13	13	High mobility group protein B3	HMGB3	>sp|O15347|HMGB3_HUMAN High mobility group protein B3 OS=Homo sapiens GN=HMGB3 PE=1 SV=4	1	13	13	13	High mobility group protein B3	HMGB3	31.7639	31.5847	31.3478	32.1926	31.7736	31.5725	0.26874	0.442241	-0.280767		41	41	40	31	37	40	13	13	13	13	13	13	13	30	30	30	22.98	200	200	73.984	By MS/MS	By MS/MS	By MS/MS	By MS/MS	By MS/MS	By MS/MS
Q06210	Q06210	31	31	24	Glutamine--fructose-6-phosphate aminotransferase [isomerizing] 1	GFPT1	>sp|Q06210|GFPT1_HUMAN Glutamine--fructose-6-phosphate aminotransferase [isomerizing] 1 OS=Homo sapiens GN=GFPT1 PE=1 SV=3	1	31	31	24	Glutamine--fructose-6-phosphate aminotransferase [isomerizing] 1	GFPT1	28.8393	28.6109	28.6991	29.0169	28.9621	29.0108	0.0151362	0.254133	-0.280165		46	46	41	56	63	42	27	27	29	30	30	29	23	48.4	48.4	38.1	78.806	699	699	261.42	By MS/MS	By MS/MS	By MS/MS	By MS/MS	By MS/MS	By MS/MS
Q96RW7	Q96RW7	4	4	4	Hemicentin-1	HMCN1	>sp|Q96RW7|HMCN1_HUMAN Hemicentin-1 OS=Homo sapiens GN=HMCN1 PE=1 SV=2	1	4	4	4	Hemicentin-1	HMCN1	23.4743	23.289	23.406	24.348	23.1709	23.4908	0.474809	0.558265	-0.28014		3	0	6	5	3	3	4	3	3	3	4	4	4	1.1	1.1	1.1	613.38	5635	5635	1.6455	By MS/MS	By matching	By MS/MS	By MS/MS	By MS/MS	By MS/MS
Q8N0X7	Q8N0X7	11	11	11	Spartin	SPG20	>sp|Q8N0X7|SPG20_HUMAN Spartin OS=Homo sapiens GN=SPG20 PE=1 SV=1	1	11	11	11	Spartin	SPG20	26.1746	26.4957	26.569	26.7189	26.7799	26.5796	0.106705	0.33468	-0.279738		14	15	14	12	12	15	11	11	11	11	11	11	11	23.9	23.9	23.9	72.832	666	666	72.437	By MS/MS	By MS/MS	By MS/MS	By MS/MS	By MS/MS	By MS/MS
Q9BVL2	Q9BVL2	2	2	2	Nucleoporin p58/p45	NUPL1	>sp|Q9BVL2|NUP58_HUMAN Nucleoporin p58/p45 OS=Homo sapiens GN=NUP58 PE=1 SV=1	1	2	2	2	Nucleoporin p58/p45	NUPL1	24.1759	23.4576	23.634	24.0144	23.8383	24.2534	0.321628	0.471884	-0.279498		2	0	0	1	0	1	2	2	2	2	2	2	2	5	5	5	60.896	599	599	8.6439	By MS/MS	By matching	By matching	By MS/MS	By matching	By MS/MS
P49441	P49441	5	5	5	Inositol polyphosphate 1-phosphatase	INPP1	>sp|P49441|INPP_HUMAN Inositol polyphosphate 1-phosphatase OS=Homo sapiens GN=INPP1 PE=1 SV=1	1	5	5	5	Inositol polyphosphate 1-phosphatase	INPP1	25.66	25.7815	25.7465	25.7301	26.0935	26.2003	0.130575	0.356418	-0.278656		5	8	4	9	12	8	4	5	4	4	5	5	5	16.8	16.8	16.8	43.998	399	399	34.901	By MS/MS	By MS/MS	By MS/MS	By MS/MS	By MS/MS	By MS/MS
Q9NUM4	Q9NUM4	3	3	3	Transmembrane protein 106B	TMEM106B	>sp|Q9NUM4|T106B_HUMAN Transmembrane protein 106B OS=Homo sapiens GN=TMEM106B PE=1 SV=2	1	3	3	3	Transmembrane protein 106B	TMEM106B	25.4532	25.4778	25.609	25.8858	25.7373	25.7528	0.0145347	0.254968	-0.27864		1	3	3	5	2	1	3	3	3	3	3	3	3	9.9	9.9	9.9	31.127	274	274	4.6542	By MS/MS	By MS/MS	By MS/MS	By MS/MS	By MS/MS	By MS/MS
Q8IWB7	Q8IWB7	8	8	8	WD repeat and FYVE domain-containing protein 1	WDFY1	>sp|Q8IWB7|WDFY1_HUMAN WD repeat and FYVE domain-containing protein 1 OS=Homo sapiens GN=WDFY1 PE=1 SV=1	1	8	8	8	WD repeat and FYVE domain-containing protein 1	WDFY1	27.1125	26.8258	27.0584	27.4176	27.2756	27.1386	0.0798729	0.319872	-0.27837		9	9	7	8	10	10	8	8	8	8	8	8	8	21.5	21.5	21.5	46.323	410	410	12.774	By MS/MS	By MS/MS	By MS/MS	By MS/MS	By MS/MS	By MS/MS
Q9BRG1	Q9BRG1	11	11	11	Vacuolar protein-sorting-associated protein 25	VPS25	>sp|Q9BRG1|VPS25_HUMAN Vacuolar protein-sorting-associated protein 25 OS=Homo sapiens GN=VPS25 PE=1 SV=1	1	11	11	11	Vacuolar protein-sorting-associated protein 25	VPS25	29.5687	29.2106	29.2659	29.7207	29.7041	29.4554	0.118715	0.345743	-0.278352		35	33	31	35	36	35	11	11	11	10	11	11	11	55.1	55.1	55.1	20.747	176	176	65.52	By MS/MS	By MS/MS	By MS/MS	By MS/MS	By MS/MS	By MS/MS
Q07820	Q07820	2	2	2	Induced myeloid leukemia cell differentiation protein Mcl-1	MCL1	>sp|Q07820|MCL1_HUMAN Induced myeloid leukemia cell differentiation protein Mcl-1 OS=Homo sapiens GN=MCL1 PE=1 SV=3	1	2	2	2	Induced myeloid leukemia cell differentiation protein Mcl-1	MCL1	22.5372	22.7782	22.8967	23.159	22.9482	22.9392	0.0952595	0.327565	-0.278083		5	7	7	2	2	8	2	2	2	2	2	2	2	6	6	6	37.337	350	350	6.8545	By MS/MS	By MS/MS	By MS/MS	By MS/MS	By MS/MS	By MS/MS
P28074	P28074	16	16	16	Proteasome subunit beta type-5	PSMB5	>sp|P28074|PSB5_HUMAN Proteasome subunit beta type-5 OS=Homo sapiens GN=PSMB5 PE=1 SV=3	1	16	16	16	Proteasome subunit beta type-5	PSMB5	33.2144	33.2281	33.3231	33.767	33.517	33.3135	0.110149	0.3388	-0.277328		62	50	60	64	61	50	16	16	15	15	15	15	15	60.8	60.8	60.8	28.48	263	263	200.72	By MS/MS	By MS/MS	By MS/MS	By MS/MS	By MS/MS	By MS/MS
Q14320;Q9Y247	Q14320	12;4	12;4	12;4	Protein FAM50A	FAM50A	>sp|Q14320|FA50A_HUMAN Protein FAM50A OS=Homo sapiens GN=FAM50A PE=1 SV=2	2	12	12	12	Protein FAM50A	FAM50A	29.0328	29.341	29.0399	29.3349	29.4712	29.4384	0.0648524	0.311791	-0.276904		19	24	18	12	17	23	11	11	11	10	11	11	11	39.2	39.2	39.2	40.241	339	339;325	105.98	By MS/MS	By MS/MS	By MS/MS	By MS/MS	By MS/MS	By MS/MS
Q6P2C8	Q6P2C8	5	5	5	Mediator of RNA polymerase II transcription subunit 27	MED27	>sp|Q6P2C8|MED27_HUMAN Mediator of RNA polymerase II transcription subunit 27 OS=Homo sapiens GN=MED27 PE=1 SV=1	1	5	5	5	Mediator of RNA polymerase II transcription subunit 27	MED27	26.3398	26.3959	26.4859	26.7786	26.7643	26.509	0.0467386	0.296455	-0.276786		8	4	5	6	2	3	4	5	5	5	5	4	4	29.6	29.6	29.6	35.431	311	311	7.7872	By MS/MS	By MS/MS	By MS/MS	By MS/MS	By MS/MS	By MS/MS
O75879	O75879	4	4	4	Glutamyl-tRNA(Gln) amidotransferase subunit B, mitochondrial	PET112	>sp|O75879|GATB_HUMAN Glutamyl-tRNA(Gln) amidotransferase subunit B, mitochondrial OS=Homo sapiens GN=GATB PE=1 SV=1	1	4	4	4	Glutamyl-tRNA(Gln) amidotransferase subunit B, mitochondrial	PET112	23.6141	23.3388	23.7748	23.7886	23.7289	24.0397	0.157063	0.372892	-0.276449		3	2	3	2	1	3	4	4	4	4	4	4	4	14	14	14	61.863	557	557	13.991	By MS/MS	By MS/MS	By MS/MS	By MS/MS	By MS/MS	By MS/MS
Q7L4S7	Q7L4S7	1	1	1	Protein ARMCX6	ARMCX6	>sp|Q7L4S7|ARMX6_HUMAN Protein ARMCX6 OS=Homo sapiens GN=ARMCX6 PE=2 SV=1	1	1	1	1	Protein ARMCX6	ARMCX6	24.2949	24.1487	24.1182	24.8446	23.9939	24.552	0.340397	0.482305	-0.276217		1	0	1	0	0	2	1	1	1	1	1	1	1	8.7	8.7	8.7	33.019	300	300	17.884	By MS/MS	By matching	By MS/MS	By matching	By matching	By MS/MS
Q8WX92	Q8WX92	6	6	6	Negative elongation factor B	NELFB	>sp|Q8WX92|NELFB_HUMAN Negative elongation factor B OS=Homo sapiens GN=NELFB PE=1 SV=1	1	6	6	6	Negative elongation factor B	NELFB	26.0457	25.946	25.309	25.8348	26.1992	26.0947	0.339878	0.482521	-0.275987		5	8	7	4	13	5	6	6	4	6	5	5	5	14.3	14.3	14.3	65.697	580	580	7.2756	By MS/MS	By MS/MS	By MS/MS	By MS/MS	By MS/MS	By MS/MS
Q99766	Q99766	4	4	4	ATP synthase subunit s, mitochondrial	ATP5S	>sp|Q99766|ATP5S_HUMAN ATP synthase subunit s, mitochondrial OS=Homo sapiens GN=ATP5S PE=1 SV=3	1	4	4	4	ATP synthase subunit s, mitochondrial	ATP5S	25.4606	25.703	25.5909	26.2346	25.7235	25.6236	0.243531	0.429077	-0.275742		14	9	9	10	5	12	4	4	4	4	4	4	4	16.7	16.7	16.7	24.866	215	215	6.0765	By MS/MS	By MS/MS	By MS/MS	By MS/MS	By MS/MS	By MS/MS
Q9Y696;Q9NZA1;Q96NY7	Q9Y696	21;1;1	21;1;1	20;0;0	Chloride intracellular channel protein 4	CLIC4	>sp|Q9Y696|CLIC4_HUMAN Chloride intracellular channel protein 4 OS=Homo sapiens GN=CLIC4 PE=1 SV=4	3	21	21	20	Chloride intracellular channel protein 4	CLIC4	34.1612	34.219	34.1973	34.6149	34.3246	34.4642	0.0322371	0.279491	-0.275402		126	105	116	94	111	111	21	21	21	21	20	21	20	80.2	80.2	77.1	28.772	253	253;410;704	194.11	By MS/MS	By MS/MS	By MS/MS	By MS/MS	By MS/MS	By MS/MS
P80217	P80217	7	7	7	Interferon-induced 35 kDa protein	IFI35	>sp|P80217|IN35_HUMAN Interferon-induced 35 kDa protein OS=Homo sapiens GN=IFI35 PE=1 SV=5	1	7	7	7	Interferon-induced 35 kDa protein	IFI35	27.3393	27.6016	27.5731	27.8742	27.8173	27.6481	0.0623187	0.311566	-0.275216		16	12	14	12	12	6	6	6	6	7	6	5	5	28.7	28.7	28.7	31.546	286	286	17.014	By MS/MS	By MS/MS	By MS/MS	By MS/MS	By MS/MS	By MS/MS
P17931	P17931	6	6	6	Galectin-3	LGALS3	>sp|P17931|LEG3_HUMAN Galectin-3 OS=Homo sapiens GN=LGALS3 PE=1 SV=5	1	6	6	6	Galectin-3	LGALS3	31.1669	31.0897	31.0564	31.42	31.3003	31.4184	0.00586866	0.238982	-0.275203		31	27	28	27	28	25	6	6	6	6	6	6	6	28.4	28.4	28.4	26.152	250	250	47.471	By MS/MS	By MS/MS	By MS/MS	By MS/MS	By MS/MS	By MS/MS
Q96PK6	Q96PK6	15	15	15	RNA-binding protein 14	RBM14	>sp|Q96PK6|RBM14_HUMAN RNA-binding protein 14 OS=Homo sapiens GN=RBM14 PE=1 SV=2	1	15	15	15	RNA-binding protein 14	RBM14	30.1099	30.1075	29.9664	30.2742	30.4275	30.3064	0.0145062	0.254408	-0.274797		57	61	56	62	53	50	14	15	14	14	13	14	14	26.3	26.3	26.3	69.491	669	669	40.132	By MS/MS	By MS/MS	By MS/MS	By MS/MS	By MS/MS	By MS/MS
Q9UNP9	Q9UNP9	11	11	11	Peptidyl-prolyl cis-trans isomerase E	PPIE	>sp|Q9UNP9|PPIE_HUMAN Peptidyl-prolyl cis-trans isomerase E OS=Homo sapiens GN=PPIE PE=1 SV=1	1	11	11	11	Peptidyl-prolyl cis-trans isomerase E	PPIE	28.4513	28.7015	28.7972	28.9327	28.9935	28.8475	0.0694844	0.315988	-0.274546		8	15	18	20	17	12	10	10	11	10	10	10	10	51.5	51.5	51.5	33.43	301	301	43.027	By MS/MS	By MS/MS	By MS/MS	By MS/MS	By MS/MS	By MS/MS
Q9BSC4	Q9BSC4	5	5	5	Nucleolar protein 10	NOL10	>sp|Q9BSC4|NOL10_HUMAN Nucleolar protein 10 OS=Homo sapiens GN=NOL10 PE=1 SV=1	1	5	5	5	Nucleolar protein 10	NOL10	23.3419	23.1364	23.471	23.6917	23.3576	23.7218	0.14594	0.369302	-0.273918		7	1	4	5	1	3	5	4	4	4	3	4	4	8.7	8.7	8.7	80.301	688	688	4.9265	By MS/MS	By MS/MS	By MS/MS	By MS/MS	By MS/MS	By MS/MS
Q9ULC3	Q9ULC3	7	7	7	Ras-related protein Rab-23	RAB23	>sp|Q9ULC3|RAB23_HUMAN Ras-related protein Rab-23 OS=Homo sapiens GN=RAB23 PE=1 SV=1	1	7	7	7	Ras-related protein Rab-23	RAB23	29.0219	28.995	28.8515	29.3416	29.267	29.081	0.0433345	0.295995	-0.273706		14	11	10	12	13	13	7	7	7	7	7	7	7	46.8	46.8	46.8	26.659	237	237	80.266	By MS/MS	By MS/MS	By MS/MS	By MS/MS	By MS/MS	By MS/MS
Q07812	Q07812	13	13	13	Apoptosis regulator BAX	BAX	>sp|Q07812|BAX_HUMAN Apoptosis regulator BAX OS=Homo sapiens GN=BAX PE=1 SV=1	1	13	13	13	Apoptosis regulator BAX	BAX	32.8773	32.5514	32.4384	32.9417	33.0285	32.718	0.164011	0.380411	-0.273699		71	80	69	47	65	76	13	13	13	13	13	13	13	59.9	59.9	59.9	21.184	192	192	139.44	By MS/MS	By MS/MS	By MS/MS	By MS/MS	By MS/MS	By MS/MS
Q12846	Q12846	12	12	12	Syntaxin-4	STX4	>sp|Q12846|STX4_HUMAN Syntaxin-4 OS=Homo sapiens GN=STX4 PE=1 SV=2	1	12	12	12	Syntaxin-4	STX4	28.8681	29.1367	29.3365	29.4745	29.3489	29.3383	0.127554	0.35889	-0.273465		23	16	17	17	21	20	11	10	12	11	10	12	12	55.9	55.9	55.9	34.18	297	297	58.876	By MS/MS	By MS/MS	By MS/MS	By MS/MS	By MS/MS	By MS/MS
Q587I9	Q587I9	2	2	2	Vesicle transport protein SFT2C	SFT2D3	>sp|Q587I9|SFT2C_HUMAN Vesicle transport protein SFT2C OS=Homo sapiens GN=SFT2D3 PE=2 SV=1	1	2	2	2	Vesicle transport protein SFT2C	SFT2D3	26.4806	26.1165	26.2777	26.5314	26.438	26.7257	0.113189	0.34676	-0.273415		5	4	2	4	3	2	2	2	2	2	2	2	2	14	14	14	21.789	215	215	2.6637	By MS/MS	By MS/MS	By MS/MS	By MS/MS	By MS/MS	By MS/MS
Q96EK6	Q96EK6	5	5	5	Glucosamine 6-phosphate N-acetyltransferase	GNPNAT1	>sp|Q96EK6|GNA1_HUMAN Glucosamine 6-phosphate N-acetyltransferase OS=Homo sapiens GN=GNPNAT1 PE=1 SV=1	1	5	5	5	Glucosamine 6-phosphate N-acetyltransferase	GNPNAT1	28.4818	28.7631	28.5733	29.1542	28.9278	28.5552	0.230723	0.423471	-0.272977		33	31	38	25	28	28	5	5	5	5	5	5	5	49.5	49.5	49.5	20.749	184	184	32.447	By MS/MS	By MS/MS	By MS/MS	By MS/MS	By MS/MS	By MS/MS
Q08AD1	Q08AD1	5	5	5	Calmodulin-regulated spectrin-associated protein 2	CAMSAP2	>sp|Q08AD1|CAMP2_HUMAN Calmodulin-regulated spectrin-associated protein 2 OS=Homo sapiens GN=CAMSAP2 PE=1 SV=3	1	5	5	5	Calmodulin-regulated spectrin-associated protein 2	CAMSAP2	22.0842	22.411	22.4949	22.5756	22.6544	22.5785	0.0998909	0.334741	-0.27281		4	3	2	2	0	1	5	4	4	3	2	3	3	4.3	4.3	4.3	168.09	1489	1489	3.7632	By MS/MS	By MS/MS	By MS/MS	By MS/MS	By matching	By MS/MS
Q8TD22	Q8TD22	2	2	2	Sideroflexin-5	SFXN5	>sp|Q8TD22|SFXN5_HUMAN Sideroflexin-5 OS=Homo sapiens GN=SFXN5 PE=1 SV=1	1	2	2	2	Sideroflexin-5	SFXN5	23.0687	22.3591	23.602	23.047	24.154	22.645	0.661883	0.703505	-0.272115		0	0	1	0	1	0	2	2	2	2	2	2	2	11.2	11.2	11.2	37.124	340	340	1.7535	By matching	By matching	By MS/MS	By matching	By MS/MS	By matching
P42285	P42285	22	22	22	Superkiller viralicidic activity 2-like 2	SKIV2L2	>sp|P42285|SK2L2_HUMAN Superkiller viralicidic activity 2-like 2 OS=Homo sapiens GN=SKIV2L2 PE=1 SV=3	1	22	22	22	Superkiller viralicidic activity 2-like 2	SKIV2L2	25.9413	25.8318	25.8155	26.1603	26.1072	26.1372	0.00302784	0.228296	-0.272053		25	20	23	29	21	41	19	20	21	20	20	20	20	27.4	27.4	27.4	117.8	1042	1042	75.666	By MS/MS	By MS/MS	By MS/MS	By MS/MS	By MS/MS	By MS/MS
P06400	P06400	5	5	5	Retinoblastoma-associated protein	RB1	>sp|P06400|RB_HUMAN Retinoblastoma-associated protein OS=Homo sapiens GN=RB1 PE=1 SV=2	1	5	5	5	Retinoblastoma-associated protein	RB1	24.3248	24.4825	24.4517	24.9605	24.5906	24.5241	0.132049	0.366885	-0.272013		1	3	1	1	1	2	5	5	5	5	5	5	5	8.5	8.5	8.5	106.16	928	928	4.7397	By MS/MS	By MS/MS	By MS/MS	By MS/MS	By MS/MS	By MS/MS
P10599	P10599	8	8	8	Thioredoxin	TXN	>sp|P10599|THIO_HUMAN Thioredoxin OS=Homo sapiens GN=TXN PE=1 SV=3	1	8	8	8	Thioredoxin	TXN	32.7195	32.8321	32.5401	33.0533	32.8851	32.9693	0.0499057	0.302113	-0.271988		22	18	19	20	22	22	8	8	8	8	8	8	8	51.4	51.4	51.4	11.737	105	105	40.558	By MS/MS	By MS/MS	By MS/MS	By MS/MS	By MS/MS	By MS/MS
Q96EI5;Q9H3H9	Q96EI5;Q9H3H9	4;2	4;2	4;2	Transcription elongation factor A protein-like 4;Transcription elongation factor A protein-like 2	TCEAL4;TCEAL2	>sp|Q96EI5|TCAL4_HUMAN Transcription elongation factor A protein-like 4 OS=Homo sapiens GN=TCEAL4 PE=1 SV=2;>sp|Q9H3H9|TCAL2_HUMAN Transcription elongation factor A protein-like 2 OS=Homo sapiens GN=TCEAL2 PE=2 SV=1	2	4	4	4	Transcription elongation factor A protein-like 4;Transcription elongation factor A protein-like 2	TCEAL4;TCEAL2	25.493	25.623	25.0612	25.9153	25.682	25.394	0.298008	0.469393	-0.27139		12	6	12	5	4	5	4	4	4	4	4	4	4	22.3	22.3	22.3	24.647	215	215;227	4.7481	By MS/MS	By MS/MS	By MS/MS	By MS/MS	By MS/MS	By MS/MS
P31431	P31431	2	2	2	Syndecan-4	SDC4	>sp|P31431|SDC4_HUMAN Syndecan-4 OS=Homo sapiens GN=SDC4 PE=1 SV=2	1	2	2	2	Syndecan-4	SDC4	20.0614	20.3605	19.6939	19.7947	20.7507	20.3841	0.468071	0.559563	-0.271223		0	0	0	0	2	2	1	1	2	2	2	1	1	12.1	12.1	12.1	21.641	198	198	2.051	By matching	By matching	By matching	By matching	By MS/MS	By MS/MS
P36871	P36871	15	15	15	Phosphoglucomutase-1	PGM1	>sp|P36871|PGM1_HUMAN Phosphoglucomutase-1 OS=Homo sapiens GN=PGM1 PE=1 SV=3	1	15	15	15	Phosphoglucomutase-1	PGM1	27.8495	27.5851	27.4982	27.7416	27.9065	28.0982	0.139994	0.369308	-0.271203		25	16	22	23	13	20	15	15	14	14	15	15	15	37.5	37.5	37.5	61.448	562	562	30.395	By MS/MS	By MS/MS	By MS/MS	By MS/MS	By MS/MS	By MS/MS
Q9NUP9;O14910;Q9HAP6	Q9NUP9	9;4;1	9;4;1	9;4;1	Protein lin-7 homolog C	LIN7C	>sp|Q9NUP9|LIN7C_HUMAN Protein lin-7 homolog C OS=Homo sapiens GN=LIN7C PE=1 SV=1	3	9	9	9	Protein lin-7 homolog C	LIN7C	29.0143	29.0796	29.1252	29.5133	29.2821	29.2366	0.0414819	0.29557	-0.270994		7	11	18	11	13	19	8	8	9	9	8	9	9	53.8	53.8	53.8	21.834	197	197;233;207	45.085	By MS/MS	By MS/MS	By MS/MS	By MS/MS	By MS/MS	By MS/MS
Q96EE3	Q96EE3	9	9	9	Nucleoporin SEH1	SEH1L	>sp|Q96EE3|SEH1_HUMAN Nucleoporin SEH1 OS=Homo sapiens GN=SEH1L PE=1 SV=3	1	9	9	9	Nucleoporin SEH1	SEH1L	28.651	28.4506	28.5935	28.6697	28.9531	28.8826	0.0601509	0.315396	-0.27009		30	26	38	18	31	27	9	8	8	9	9	9	9	30	30	30	39.648	360	360	36.595	By MS/MS	By MS/MS	By MS/MS	By MS/MS	By MS/MS	By MS/MS
P61313	P61313	16	16	16	60S ribosomal protein L15	RPL15	>sp|P61313|RL15_HUMAN 60S ribosomal protein L15 OS=Homo sapiens GN=RPL15 PE=1 SV=2	1	16	16	16	60S ribosomal protein L15	RPL15	34.8024	34.6206	34.8305	35.266	34.9814	34.8155	0.140459	0.36943	-0.269816		89	73	70	67	87	75	16	16	16	16	16	16	16	51.5	51.5	51.5	24.146	204	204	125.22	By MS/MS	By MS/MS	By MS/MS	By MS/MS	By MS/MS	By MS/MS
P33992	P33992	13	13	13	DNA replication licensing factor MCM5	MCM5	>sp|P33992|MCM5_HUMAN DNA replication licensing factor MCM5 OS=Homo sapiens GN=MCM5 PE=1 SV=5	1	13	13	13	DNA replication licensing factor MCM5	MCM5	25.0141	25.0419	25.1914	25.3904	25.2412	25.425	0.0267099	0.280348	-0.269727		8	6	8	12	12	15	7	6	9	11	9	10	10	24.7	24.7	24.7	82.285	734	734	10.969	By MS/MS	By MS/MS	By MS/MS	By MS/MS	By MS/MS	By MS/MS
P37198	P37198	6	6	6	Nuclear pore glycoprotein p62	NUP62	>sp|P37198|NUP62_HUMAN Nuclear pore glycoprotein p62 OS=Homo sapiens GN=NUP62 PE=1 SV=3	1	6	6	6	Nuclear pore glycoprotein p62	NUP62	26.606	26.6199	26.6129	26.5197	27.0161	27.1116	0.215772	0.422217	-0.269542		13	7	16	13	11	16	6	6	6	6	6	6	6	17	17	17	53.254	522	522	23.99	By MS/MS	By MS/MS	By MS/MS	By MS/MS	By MS/MS	By MS/MS
Q15555	Q15555	16	15	14	Microtubule-associated protein RP/EB family member 2	MAPRE2	>sp|Q15555|MARE2_HUMAN Microtubule-associated protein RP/EB family member 2 OS=Homo sapiens GN=MAPRE2 PE=1 SV=1	1	16	15	14	Microtubule-associated protein RP/EB family member 2	MAPRE2	30.4287	30.5115	30.4998	30.7371	30.8163	30.694	0.00367255	0.234891	-0.269104		41	31	47	27	28	39	14	15	14	14	15	14	13	52	50.2	47.1	37.031	327	327	170.3	By MS/MS	By MS/MS	By MS/MS	By MS/MS	By MS/MS	By MS/MS
O00244	O00244	4	4	4	Copper transport protein ATOX1	ATOX1	>sp|O00244|ATOX1_HUMAN Copper transport protein ATOX1 OS=Homo sapiens GN=ATOX1 PE=1 SV=1	1	4	4	4	Copper transport protein ATOX1	ATOX1	29.0328	29.7914	28.6427	29.3831	29.3844	29.5065	0.472688	0.563819	-0.269056		10	11	4	10	9	5	4	4	3	3	3	3	3	32.4	32.4	32.4	7.4016	68	68	28.52	By MS/MS	By MS/MS	By MS/MS	By MS/MS	By MS/MS	By MS/MS
Q8NCS4	Q8NCS4	4	4	4	Uncharacterized protein ZMYM6NB	ZMYM6NB	>sp|Q8NCS4|ZMYNB_HUMAN Uncharacterized protein ZMYM6NB OS=Homo sapiens GN=ZMYM6NB PE=1 SV=1	1	4	4	4	Uncharacterized protein ZMYM6NB	ZMYM6NB	25.4797	25.3721	25.4519	25.9171	25.8006	25.391	0.174564	0.394554	-0.268321		2	2	2	3	2	1	4	4	3	4	4	3	3	23.4	23.4	23.4	16.884	154	154	8.2586	By MS/MS	By MS/MS	By MS/MS	By MS/MS	By MS/MS	By MS/MS
Q8TDB4	Q8TDB4	2	2	2	Protein MGARP	MGARP	>sp|Q8TDB4|HUMMR_HUMAN Protein MGARP OS=Homo sapiens GN=MGARP PE=1 SV=1	1	2	2	2	Protein MGARP	MGARP	26.5657	26.5905	26.6652	27.0942	26.8643	26.6674	0.102143	0.342559	-0.268142		7	5	4	5	5	4	2	2	2	2	2	2	2	18.3	18.3	18.3	25.389	240	240	17.846	By MS/MS	By MS/MS	By MS/MS	By MS/MS	By MS/MS	By MS/MS
Q9Y3B7	Q9Y3B7	12	12	12	39S ribosomal protein L11, mitochondrial	MRPL11	>sp|Q9Y3B7|RM11_HUMAN 39S ribosomal protein L11, mitochondrial OS=Homo sapiens GN=MRPL11 PE=1 SV=1	1	12	12	12	39S ribosomal protein L11, mitochondrial	MRPL11	30.3621	30.4009	30.3837	30.856	30.6907	30.4043	0.11296	0.355695	-0.26808		25	32	25	19	19	17	12	12	12	12	12	12	12	57.8	57.8	57.8	20.683	192	192	150.53	By MS/MS	By MS/MS	By MS/MS	By MS/MS	By MS/MS	By MS/MS
Q8N6R0	Q8N6R0	3	3	3	Methyltransferase-like protein 13	METTL13	>sp|Q8N6R0|MET13_HUMAN Methyltransferase-like protein 13 OS=Homo sapiens GN=METTL13 PE=1 SV=1	1	3	3	3	Methyltransferase-like protein 13	METTL13	22.2387	22.5582	22.2229	22.5513	22.5309	22.7415	0.104715	0.346083	-0.267965		3	0	2	1	4	3	2	2	3	3	3	3	3	4.9	4.9	4.9	78.767	699	699	4.921	By MS/MS	By matching	By MS/MS	By MS/MS	By MS/MS	By MS/MS
Q8IWT6;Q7L1W4	Q8IWT6	16;1	16;1	15;1	Volume-regulated anion channel subunit LRRC8A	LRRC8A	>sp|Q8IWT6|LRC8A_HUMAN Volume-regulated anion channel subunit LRRC8A OS=Homo sapiens GN=LRRC8A PE=1 SV=1	2	16	16	15	Volume-regulated anion channel subunit LRRC8A	LRRC8A	25.3434	25.4166	25.4649	25.6179	25.7409	25.6694	0.0059456	0.247748	-0.267753		17	15	14	15	18	11	14	15	15	14	14	14	14	24.8	24.8	23.3	94.198	810	810;858	31.954	By MS/MS	By MS/MS	By MS/MS	By MS/MS	By MS/MS	By MS/MS
P20645	P20645	3	3	3	Cation-dependent mannose-6-phosphate receptor	M6PR	>sp|P20645|MPRD_HUMAN Cation-dependent mannose-6-phosphate receptor OS=Homo sapiens GN=M6PR PE=1 SV=1	1	3	3	3	Cation-dependent mannose-6-phosphate receptor	M6PR	27.8707	27.7257	27.9186	28.0526	28.0663	28.1979	0.0227387	0.276144	-0.267235		11	15	18	13	12	9	3	3	3	3	3	3	3	19.1	19.1	19.1	30.993	277	277	69.143	By MS/MS	By MS/MS	By MS/MS	By MS/MS	By MS/MS	By MS/MS
P62341	P62341	5	5	5	Selenoprotein T	SELT	>sp|P62341|SELT_HUMAN Selenoprotein T OS=Homo sapiens GN=SELT PE=2 SV=2	1	5	5	5	Selenoprotein T	SELT	28.8382	28.716	28.1134	28.7558	28.9519	28.7614	0.315666	0.477139	-0.267152		13	11	12	11	15	13	5	5	5	5	5	5	5	32.3	32.3	32.3	22.324	195	195	18.388	By MS/MS	By MS/MS	By MS/MS	By MS/MS	By MS/MS	By MS/MS
P49247	P49247	11	11	11	Ribose-5-phosphate isomerase	RPIA	>sp|P49247|RPIA_HUMAN Ribose-5-phosphate isomerase OS=Homo sapiens GN=RPIA PE=1 SV=3	1	11	11	11	Ribose-5-phosphate isomerase	RPIA	28.5304	28.5632	28.3963	29.0383	28.5767	28.6762	0.148113	0.376772	-0.267086		32	24	25	10	24	23	10	10	10	9	10	10	10	38.6	38.6	38.6	33.269	311	311	41.28	By MS/MS	By MS/MS	By MS/MS	By MS/MS	By MS/MS	By MS/MS
O94966	O94966	3	3	3	Ubiquitin carboxyl-terminal hydrolase 19	USP19	>sp|O94966|UBP19_HUMAN Ubiquitin carboxyl-terminal hydrolase 19 OS=Homo sapiens GN=USP19 PE=1 SV=2	1	3	3	3	Ubiquitin carboxyl-terminal hydrolase 19	USP19	20.5351	20.6507	20.8198	21.1323	21.1453	20.5292	0.290442	0.468373	-0.26706		6	7	10	5	2	6	3	3	2	1	1	1	1	2.8	2.8	2.8	145.65	1318	1318	4.4636	By MS/MS	By MS/MS	By MS/MS	By MS/MS	By MS/MS	By MS/MS
Q14914	Q14914	16	16	16	Prostaglandin reductase 1	PTGR1	>sp|Q14914|PTGR1_HUMAN Prostaglandin reductase 1 OS=Homo sapiens GN=PTGR1 PE=1 SV=2	1	16	16	16	Prostaglandin reductase 1	PTGR1	30.9963	31.1775	30.8677	31.0022	31.5575	31.2807	0.220905	0.423468	-0.266293		54	57	71	48	69	81	16	15	16	16	15	16	16	55.6	55.6	55.6	35.869	329	329	204.05	By MS/MS	By MS/MS	By MS/MS	By MS/MS	By MS/MS	By MS/MS
P20340	P20340	17	16	10	Ras-related protein Rab-6A	RAB6A	>sp|P20340|RAB6A_HUMAN Ras-related protein Rab-6A OS=Homo sapiens GN=RAB6A PE=1 SV=3	1	17	16	10	Ras-related protein Rab-6A	RAB6A	31.5992	31.5186	31.4316	31.9377	31.8209	31.5881	0.0794113	0.327359	-0.265771		49	44	46	33	43	47	16	16	15	15	15	15	9	67.8	62.5	39.4	23.593	208	208	207.28	By MS/MS	By MS/MS	By MS/MS	By MS/MS	By MS/MS	By MS/MS
Q9BV20	Q9BV20	7	7	7	Methylthioribose-1-phosphate isomerase	MRI1	>sp|Q9BV20|MTNA_HUMAN Methylthioribose-1-phosphate isomerase OS=Homo sapiens GN=MRI1 PE=1 SV=1	1	7	7	7	Methylthioribose-1-phosphate isomerase	MRI1	27.463	27.7485	27.6747	27.6054	27.8803	28.1959	0.237042	0.435342	-0.265152		15	22	13	14	16	21	7	7	7	7	7	7	7	26.8	26.8	26.8	39.149	369	369	31.446	By MS/MS	By MS/MS	By MS/MS	By MS/MS	By MS/MS	By MS/MS
Q9BQD3;REV__Q9GZT8	Q9BQD3	3;1	3;1	3;1	KxDL motif-containing protein 1	KXD1	>sp|Q9BQD3|KXDL1_HUMAN KxDL motif-containing protein 1 OS=Homo sapiens GN=KXD1 PE=1 SV=2	2	3	3	3	KxDL motif-containing protein 1	KXD1	25.6881	25.9004	25.7209	26.4639	25.9177	25.7231	0.315705	0.478682	-0.26511		10	6	10	6	10	9	3	3	3	3	3	3	3	22.7	22.7	22.7	19.668	176	176;377	159.47	By MS/MS	By MS/MS	By MS/MS	By MS/MS	By MS/MS	By MS/MS
P13693;Q56UQ5;Q9HAU6	P13693	10;3;1	10;3;1	10;3;1	Translationally-controlled tumor protein	TPT1	>sp|P13693|TCTP_HUMAN Translationally-controlled tumor protein OS=Homo sapiens GN=TPT1 PE=1 SV=1	3	10	10	10	Translationally-controlled tumor protein	TPT1	33.3097	33.3869	33.4294	33.8255	33.6972	33.3966	0.11536	0.360659	-0.264428		53	37	47	40	48	46	9	9	7	7	9	9	9	55.8	55.8	55.8	19.595	172	172;140;139	61.48	By MS/MS	By MS/MS	By MS/MS	By MS/MS	By MS/MS	By MS/MS
P43378	P43378	3	3	3	Tyrosine-protein phosphatase non-receptor type 9	PTPN9	>sp|P43378|PTN9_HUMAN Tyrosine-protein phosphatase non-receptor type 9 OS=Homo sapiens GN=PTPN9 PE=1 SV=1	1	3	3	3	Tyrosine-protein phosphatase non-receptor type 9	PTPN9	22.5745	22.2189	22.4163	22.7643	22.4114	22.8259	0.185121	0.407178	-0.263945		1	2	3	2	1	2	2	2	3	2	2	2	2	5.9	5.9	5.9	68.019	593	593	3.8059	By MS/MS	By MS/MS	By MS/MS	By MS/MS	By MS/MS	By MS/MS
P56385	P56385	5	5	5	ATP synthase subunit e, mitochondrial	ATP5I	>sp|P56385|ATP5I_HUMAN ATP synthase subunit e, mitochondrial OS=Homo sapiens GN=ATP5I PE=1 SV=2	1	5	5	5	ATP synthase subunit e, mitochondrial	ATP5I	29.8666	29.9989	29.7095	30.2111	30.0448	30.1096	0.0525993	0.315307	-0.263494		23	19	9	19	20	31	5	5	5	5	5	5	5	62.3	62.3	62.3	7.9331	69	69	9.583	By MS/MS	By MS/MS	By MS/MS	By MS/MS	By MS/MS	By MS/MS
Q13188	Q13188	5	4	4	Serine/threonine-protein kinase 3;Serine/threonine-protein kinase 3 36kDa subunit;Serine/threonine-protein kinase 3 20kDa subunit	STK3	>sp|Q13188|STK3_HUMAN Serine/threonine-protein kinase 3 OS=Homo sapiens GN=STK3 PE=1 SV=2	1	5	4	4	Serine/threonine-protein kinase 3;Serine/threonine-protein kinase 3 36kDa subunit;Serine/threonine-protein kinase 3 20kDa subunit	STK3	24.5351	24.1351	24.7559	24.5391	24.5244	25.1525	0.393089	0.524508	-0.263343		2	1	5	0	1	3	3	4	4	4	4	3	3	9	7.1	7.1	56.3	491	491	2.6029	By MS/MS	By MS/MS	By MS/MS	By matching	By MS/MS	By MS/MS
O14558	O14558	4	4	4	Heat shock protein beta-6	HSPB6	>sp|O14558|HSPB6_HUMAN Heat shock protein beta-6 OS=Homo sapiens GN=HSPB6 PE=1 SV=2	1	4	4	4	Heat shock protein beta-6	HSPB6	27.8145	27.6457	27.689	28.2301	27.9486	27.7604	0.144768	0.377909	-0.263294		5	5	6	5	6	10	4	4	4	4	4	4	4	30.6	30.6	30.6	17.135	160	160	7.4953	By MS/MS	By MS/MS	By MS/MS	By MS/MS	By MS/MS	By MS/MS
Q9NRF9	Q9NRF9	6	6	6	DNA polymerase epsilon subunit 3	POLE3	>sp|Q9NRF9|DPOE3_HUMAN DNA polymerase epsilon subunit 3 OS=Homo sapiens GN=POLE3 PE=1 SV=1	1	6	6	6	DNA polymerase epsilon subunit 3	POLE3	28.8475	28.8282	28.8239	29.1059	29.1903	28.9924	0.0104049	0.258187	-0.263014		14	18	15	17	15	27	6	6	6	6	6	6	6	40.8	40.8	40.8	16.859	147	147	107.09	By MS/MS	By MS/MS	By MS/MS	By MS/MS	By MS/MS	By MS/MS
O00273	O00273	10	10	10	DNA fragmentation factor subunit alpha	DFFA	>sp|O00273|DFFA_HUMAN DNA fragmentation factor subunit alpha OS=Homo sapiens GN=DFFA PE=1 SV=1	1	10	10	10	DNA fragmentation factor subunit alpha	DFFA	29.0132	29.1969	29.1547	29.3157	29.3726	29.4651	0.0204141	0.279328	-0.262856		12	18	14	11	15	10	9	9	9	10	9	9	9	37.8	37.8	37.8	36.521	331	331	30.735	By MS/MS	By MS/MS	By MS/MS	By MS/MS	By MS/MS	By MS/MS
Q9H8S9	Q9H8S9	9	9	1	MOB kinase activator 1A	MOB1A	>sp|Q9H8S9|MOB1A_HUMAN MOB kinase activator 1A OS=Homo sapiens GN=MOB1A PE=1 SV=4	1	9	9	1	MOB kinase activator 1A	MOB1A	30.7465	30.8539	30.8424	31.2185	31.1322	30.8805	0.0698724	0.323531	-0.262841		27	24	28	30	28	24	9	9	9	8	9	9	1	34.3	34.3	3.2	25.079	216	216	41.735	By MS/MS	By MS/MS	By MS/MS	By MS/MS	By MS/MS	By MS/MS
Q9H7X7	Q9H7X7	2	2	2	Intraflagellar transport protein 22 homolog	IFT22	>sp|Q9H7X7|IFT22_HUMAN Intraflagellar transport protein 22 homolog OS=Homo sapiens GN=IFT22 PE=2 SV=1	1	2	2	2	Intraflagellar transport protein 22 homolog	IFT22	26.3456	26.5979	26.8526	26.9497	27.0579	26.5769	0.27212	0.459932	-0.262787		6	2	4	5	7	3	2	2	2	2	2	2	2	20	20	20	20.835	185	185	11.164	By MS/MS	By MS/MS	By MS/MS	By MS/MS	By MS/MS	By MS/MS
Q7Z4G1	Q7Z4G1	2	2	2	COMM domain-containing protein 6	COMMD6	>sp|Q7Z4G1|COMD6_HUMAN COMM domain-containing protein 6 OS=Homo sapiens GN=COMMD6 PE=1 SV=1	1	2	2	2	COMM domain-containing protein 6	COMMD6	26.398	26.5272	25.6451	26.5102	26.7133	26.134	0.462348	0.562038	-0.262423		2	2	7	3	3	4	2	2	2	2	2	2	2	25.9	25.9	25.9	9.638	85	85	41.694	By MS/MS	By MS/MS	By MS/MS	By MS/MS	By MS/MS	By MS/MS
O43776	O43776	22	22	22	Asparagine--tRNA ligase, cytoplasmic	NARS	>sp|O43776|SYNC_HUMAN Asparagine--tRNA ligase, cytoplasmic OS=Homo sapiens GN=NARS PE=1 SV=1	1	22	22	22	Asparagine--tRNA ligase, cytoplasmic	NARS	30.0585	29.794	29.6062	29.8902	30.2307	30.1248	0.187825	0.410837	-0.262296		79	88	103	76	86	81	22	20	20	21	20	21	21	39.4	39.4	39.4	62.942	548	548	160.41	By MS/MS	By MS/MS	By MS/MS	By MS/MS	By MS/MS	By MS/MS
O43272	O43272	1	1	1	Proline dehydrogenase 1, mitochondrial	PRODH	>sp|O43272|PROD_HUMAN Proline dehydrogenase 1, mitochondrial OS=Homo sapiens GN=PRODH PE=1 SV=3	1	1	1	1	Proline dehydrogenase 1, mitochondrial	PRODH	21.3569	19.9106	21.7051	21.1042	21.2689	21.3864	0.661411	0.705356	-0.262283		1	0	1	0	0	0	1	1	1	1	1	1	1	2	2	2	68.001	600	600	-2	By MS/MS	By matching	By MS/MS	By matching	By matching	By matching
Q9UMY4	Q9UMY4	15	13	13	Sorting nexin-12	SNX12	>sp|Q9UMY4|SNX12_HUMAN Sorting nexin-12 OS=Homo sapiens GN=SNX12 PE=1 SV=3	1	15	13	13	Sorting nexin-12	SNX12	31.7583	31.6556	31.5733	32.1201	31.9591	31.6942	0.124622	0.368148	-0.26208		19	18	21	15	25	20	13	13	13	13	13	13	13	77.3	73.3	73.3	19.73	172	172	98.493	By MS/MS	By MS/MS	By MS/MS	By MS/MS	By MS/MS	By MS/MS
O60231	O60231	10	9	9	Putative pre-mRNA-splicing factor ATP-dependent RNA helicase DHX16	DHX16	>sp|O60231|DHX16_HUMAN Putative pre-mRNA-splicing factor ATP-dependent RNA helicase DHX16 OS=Homo sapiens GN=DHX16 PE=1 SV=2	1	10	9	9	Putative pre-mRNA-splicing factor ATP-dependent RNA helicase DHX16	DHX16	23.4665	23.3099	23.5192	23.6161	23.678	23.7865	0.0309871	0.294277	-0.261628		9	8	7	10	10	6	7	8	7	8	7	7	7	12.1	11.2	11.2	119.26	1041	1041	15.377	By MS/MS	By MS/MS	By MS/MS	By MS/MS	By MS/MS	By MS/MS
Q9Y6G5	Q9Y6G5	11	11	11	COMM domain-containing protein 10	COMMD10	>sp|Q9Y6G5|COMDA_HUMAN COMM domain-containing protein 10 OS=Homo sapiens GN=COMMD10 PE=1 SV=1	1	11	11	11	COMM domain-containing protein 10	COMMD10	28.1424	28.2242	28.2459	28.6056	28.6499	28.1414	0.18963	0.413447	-0.26147		30	19	21	13	14	25	11	11	11	10	10	11	11	50	50	50	22.966	202	202	95.056	By MS/MS	By MS/MS	By MS/MS	By MS/MS	By MS/MS	By MS/MS
Q13243	Q13243	9	9	8	Serine/arginine-rich splicing factor 5	SRSF5	>sp|Q13243|SRSF5_HUMAN Serine/arginine-rich splicing factor 5 OS=Homo sapiens GN=SRSF5 PE=1 SV=1	1	9	9	8	Serine/arginine-rich splicing factor 5	SRSF5	29.0771	29.0413	29.1131	29.334	29.3348	29.3458	0.000243795	0.205047	-0.261009		17	15	21	15	23	19	9	9	9	9	9	9	8	26.8	26.8	23.5	31.263	272	272	32.778	By MS/MS	By MS/MS	By MS/MS	By MS/MS	By MS/MS	By MS/MS
P50851	P50851	11	11	10	Lipopolysaccharide-responsive and beige-like anchor protein	LRBA	>sp|P50851|LRBA_HUMAN Lipopolysaccharide-responsive and beige-like anchor protein OS=Homo sapiens GN=LRBA PE=1 SV=4	1	11	11	10	Lipopolysaccharide-responsive and beige-like anchor protein	LRBA	23.3842	22.6214	23.146	23.321	23.3819	23.2316	0.318946	0.482313	-0.260987		6	4	10	10	8	11	6	7	8	7	8	9	8	4.7	4.7	4.3	319.1	2863	2863	21.086	By MS/MS	By MS/MS	By MS/MS	By MS/MS	By MS/MS	By MS/MS
P50135	P50135	1	1	1	Histamine N-methyltransferase	HNMT	>sp|P50135|HNMT_HUMAN Histamine N-methyltransferase OS=Homo sapiens GN=HNMT PE=1 SV=1	1	1	1	1	Histamine N-methyltransferase	HNMT	23.8622	23.7355	24.0484	24.2502	23.7895	24.3876	0.267653	0.460624	-0.260406		1	1	3	1	1	1	1	1	1	1	1	1	1	5.1	5.1	5.1	33.295	292	292	2.3111	By MS/MS	By MS/MS	By MS/MS	By MS/MS	By MS/MS	By MS/MS
P17813	P17813	8	8	8	Endoglin	ENG	>sp|P17813|EGLN_HUMAN Endoglin OS=Homo sapiens GN=ENG PE=1 SV=2	1	8	8	8	Endoglin	ENG	27.9682	28.0203	28.1836	28.3434	28.3923	28.2149	0.0362184	0.302565	-0.259506		38	39	43	31	37	31	8	8	7	8	8	8	8	13.2	13.2	13.2	70.577	658	658	76.47	By MS/MS	By MS/MS	By MS/MS	By MS/MS	By MS/MS	By MS/MS
P63272	P63272	2	2	2	Transcription elongation factor SPT4	SUPT4H1	>sp|P63272|SPT4H_HUMAN Transcription elongation factor SPT4 OS=Homo sapiens GN=SUPT4H1 PE=1 SV=1	1	2	2	2	Transcription elongation factor SPT4	SUPT4H1	27.7114	27.8898	27.2422	28.0109	27.9095	27.7012	0.291334	0.470898	-0.259399		2	3	5	4	2	2	1	1	1	1	1	2	2	19.7	19.7	19.7	13.193	117	117	1.6933	By MS/MS	By MS/MS	By MS/MS	By MS/MS	By MS/MS	By MS/MS
Q96BP3	Q96BP3	3	3	3	Peptidylprolyl isomerase domain and WD repeat-containing protein 1	PPWD1	>sp|Q96BP3|PPWD1_HUMAN Peptidylprolyl isomerase domain and WD repeat-containing protein 1 OS=Homo sapiens GN=PPWD1 PE=1 SV=1	1	3	3	3	Peptidylprolyl isomerase domain and WD repeat-containing protein 1	PPWD1	22.6276	22.2876	22.3171	22.7754	22.3165	22.9167	0.287931	0.471817	-0.258771		1	1	5	4	3	1	3	2	2	3	2	3	3	5.1	5.1	5.1	73.574	646	646	7.1148	By MS/MS	By MS/MS	By MS/MS	By MS/MS	By MS/MS	By MS/MS
O00214	O00214	4	4	4	Galectin-8	LGALS8	>sp|O00214|LEG8_HUMAN Galectin-8 OS=Homo sapiens GN=LGALS8 PE=1 SV=4	1	4	4	4	Galectin-8	LGALS8	27.0494	27.2754	27.1907	27.3834	27.4286	27.4798	0.0224604	0.286804	-0.258739		10	10	9	12	6	9	3	3	3	4	3	3	3	14.2	14.2	14.2	35.808	317	317	36.873	By MS/MS	By MS/MS	By MS/MS	By MS/MS	By MS/MS	By MS/MS
Q9NUS5	Q9NUS5	5	5	5	AP-5 complex subunit sigma-1	AP5S1	>sp|Q9NUS5|AP5S1_HUMAN AP-5 complex subunit sigma-1 OS=Homo sapiens GN=AP5S1 PE=1 SV=1	1	5	5	5	AP-5 complex subunit sigma-1	AP5S1	26.2907	26.144	26.4161	26.4913	26.6784	26.4573	0.0684205	0.326986	-0.258736		8	3	6	7	8	9	5	5	5	4	5	5	5	40	40	40	22.522	200	200	15.58	By MS/MS	By MS/MS	By MS/MS	By MS/MS	By MS/MS	By MS/MS
P38936	P38936	2	2	2	Cyclin-dependent kinase inhibitor 1	CDKN1A	>sp|P38936|CDN1A_HUMAN Cyclin-dependent kinase inhibitor 1 OS=Homo sapiens GN=CDKN1A PE=1 SV=3	1	2	2	2	Cyclin-dependent kinase inhibitor 1	CDKN1A	26.3455	26.1454	25.8903	26.5174	26.2098	26.4301	0.182106	0.410491	-0.258673		3	2	3	2	3	1	2	2	2	2	2	2	2	7.9	7.9	7.9	18.119	164	164	2.5706	By MS/MS	By MS/MS	By MS/MS	By MS/MS	By MS/MS	By MS/MS
P62266	P62266	6	6	6	40S ribosomal protein S23	RPS23	>sp|P62266|RS23_HUMAN 40S ribosomal protein S23 OS=Homo sapiens GN=RPS23 PE=1 SV=3	1	6	6	6	40S ribosomal protein S23	RPS23	33.904	33.6435	33.6811	33.9447	33.9478	34.1114	0.0580724	0.320222	-0.258433		32	27	26	27	29	24	6	6	6	6	6	6	6	49	49	49	15.807	143	143	22.525	By MS/MS	By MS/MS	By MS/MS	By MS/MS	By MS/MS	By MS/MS
P45973	P45973	11	11	11	Chromobox protein homolog 5	CBX5	>sp|P45973|CBX5_HUMAN Chromobox protein homolog 5 OS=Homo sapiens GN=CBX5 PE=1 SV=1	1	11	11	11	Chromobox protein homolog 5	CBX5	29.9723	30.0246	29.9521	30.453	30.2902	29.9807	0.139142	0.380388	-0.258313		26	25	30	29	23	24	11	11	10	10	10	11	11	36.6	36.6	36.6	22.225	191	191	73.458	By MS/MS	By MS/MS	By MS/MS	By MS/MS	By MS/MS	By MS/MS
Q04637;REV__Q8NEG2	Q04637	46;1	46;1	42;1	Eukaryotic translation initiation factor 4 gamma 1	EIF4G1	>sp|Q04637|IF4G1_HUMAN Eukaryotic translation initiation factor 4 gamma 1 OS=Homo sapiens GN=EIF4G1 PE=1 SV=4	2	46	46	42	Eukaryotic translation initiation factor 4 gamma 1	EIF4G1	28.5551	28.8315	28.5884	28.811	28.9395	28.9976	0.066821	0.327565	-0.257716		156	175	170	160	151	152	38	40	40	39	38	39	36	30.3	30.3	28.2	175.49	1599	1599;295	188.99	By MS/MS	By MS/MS	By MS/MS	By MS/MS	By MS/MS	By MS/MS
P15907	P15907	1	1	1	Beta-galactoside alpha-2,6-sialyltransferase 1	ST6GAL1	>sp|P15907|SIAT1_HUMAN Beta-galactoside alpha-2,6-sialyltransferase 1 OS=Homo sapiens GN=ST6GAL1 PE=1 SV=1	1	1	1	1	Beta-galactoside alpha-2,6-sialyltransferase 1	ST6GAL1	22.8621	22.9418	22.0751	23.2089	22.7222	22.7202	0.46732	0.567508	-0.257398		1	2	0	1	0	1	1	1	1	1	1	1	1	3.7	3.7	3.7	46.604	406	406	3.7692	By MS/MS	By MS/MS	By matching	By MS/MS	By matching	By MS/MS
O15116	O15116	4	4	4	U6 snRNA-associated Sm-like protein LSm1	LSM1	>sp|O15116|LSM1_HUMAN U6 snRNA-associated Sm-like protein LSm1 OS=Homo sapiens GN=LSM1 PE=1 SV=1	1	4	4	4	U6 snRNA-associated Sm-like protein LSm1	LSM1	29.8834	29.6936	29.8509	29.8253	30.2775	30.0966	0.148367	0.389068	-0.257206		11	18	14	13	17	13	4	4	4	4	4	4	4	48.9	48.9	48.9	15.179	133	133	26.527	By MS/MS	By MS/MS	By MS/MS	By MS/MS	By MS/MS	By MS/MS
Q9UQ16	Q9UQ16	12	2	2	Dynamin-3	DNM3	>sp|Q9UQ16|DYN3_HUMAN Dynamin-3 OS=Homo sapiens GN=DNM3 PE=1 SV=4	1	12	2	2	Dynamin-3	DNM3	22.392	21.376	21.1611	21.9693	21.5664	22.1644	0.572361	0.637682	-0.256957		2	2	3	2	2	1	2	2	2	2	2	2	2	11.9	1.8	1.8	97.745	869	869	2.0427	By MS/MS	By MS/MS	By MS/MS	By MS/MS	By MS/MS	By MS/MS
O43427	O43427	8	8	8	Acidic fibroblast growth factor intracellular-binding protein	FIBP	>sp|O43427|FIBP_HUMAN Acidic fibroblast growth factor intracellular-binding protein OS=Homo sapiens GN=FIBP PE=1 SV=3	1	8	8	8	Acidic fibroblast growth factor intracellular-binding protein	FIBP	26.15	26.3673	26.2267	26.4919	26.3825	26.6392	0.0587386	0.323109	-0.256521		11	9	12	9	10	14	7	7	7	7	6	8	8	31	31	31	41.878	364	364	12.1	By MS/MS	By MS/MS	By MS/MS	By MS/MS	By MS/MS	By MS/MS
P37840;Q16143	P37840	10;3	10;3	10;3	Alpha-synuclein	SNCA	>sp|P37840|SYUA_HUMAN Alpha-synuclein OS=Homo sapiens GN=SNCA PE=1 SV=1	2	10	10	10	Alpha-synuclein	SNCA	32.6502	32.2804	32.3461	32.5182	32.6092	32.9182	0.197886	0.421096	-0.256354		50	46	56	44	39	41	10	10	10	10	10	10	10	54.3	54.3	54.3	14.46	140	140;134	145.14	By MS/MS	By MS/MS	By MS/MS	By MS/MS	By MS/MS	By MS/MS
Q5T8P6	Q5T8P6	8	8	8	RNA-binding protein 26	RBM26	>sp|Q5T8P6|RBM26_HUMAN RNA-binding protein 26 OS=Homo sapiens GN=RBM26 PE=1 SV=3	1	8	8	8	RNA-binding protein 26	RBM26	22.887	22.8417	22.9056	22.9655	23.5787	22.8581	0.319123	0.485076	-0.256028		3	3	3	1	1	2	7	6	5	6	6	5	5	9.1	9.1	9.1	113.6	1007	1007	4.364	By MS/MS	By MS/MS	By MS/MS	By MS/MS	By MS/MS	By MS/MS
P39748	P39748	8	7	7	Flap endonuclease 1	FEN1	>sp|P39748|FEN1_HUMAN Flap endonuclease 1 OS=Homo sapiens GN=FEN1 PE=1 SV=1	1	8	7	7	Flap endonuclease 1	FEN1	27.6382	27.6304	27.7228	28.062	27.805	27.8925	0.0342284	0.304597	-0.256013		14	17	16	16	14	15	7	7	7	7	7	7	7	31.6	29.7	29.7	42.592	380	380	157.92	By MS/MS	By MS/MS	By MS/MS	By MS/MS	By MS/MS	By MS/MS
Q7L2J0	Q7L2J0	2	2	2	7SK snRNA methylphosphate capping enzyme	MEPCE	>sp|Q7L2J0|MEPCE_HUMAN 7SK snRNA methylphosphate capping enzyme OS=Homo sapiens GN=MEPCE PE=1 SV=1	1	2	2	2	7SK snRNA methylphosphate capping enzyme	MEPCE	22.0353	21.7794	22.1459	21.889	22.5483	22.2914	0.310126	0.481658	-0.255974		4	1	3	0	1	0	2	2	2	2	2	2	2	4.1	4.1	4.1	74.354	689	689	2.955	By MS/MS	By MS/MS	By MS/MS	By matching	By MS/MS	By matching
Q5T280	Q5T280	1	1	1	Uncharacterized protein C9orf114	C9orf114	>sp|Q5T280|CI114_HUMAN Putative methyltransferase C9orf114 OS=Homo sapiens GN=C9orf114 PE=1 SV=3	1	1	1	1	Uncharacterized protein C9orf114	C9orf114	22.8422	22.4874	22.5979	23.1642	22.8369	22.6927	0.217009	0.433131	-0.255475		2	0	0	2	1	2	1	1	1	1	1	1	1	3.5	3.5	3.5	42.008	376	376	3.8487	By MS/MS	By matching	By matching	By MS/MS	By MS/MS	By MS/MS
Q8WZ42	Q8WZ42	24	24	24	Titin	TTN	>sp|Q8WZ42|TITIN_HUMAN Titin OS=Homo sapiens GN=TTN PE=1 SV=4	1	24	24	24	Titin	TTN	30.3139	31.2297	30.5602	31.0659	30.9617	30.8424	0.415103	0.535902	-0.255367		3	7	9	11	10	6	14	16	16	16	14	16	16	1	1	1	3816	34350	34350	-2	By MS/MS	By MS/MS	By MS/MS	By MS/MS	By MS/MS	By MS/MS
Q9UKU9	Q9UKU9	2	2	2	Angiopoietin-related protein 2	ANGPTL2	>sp|Q9UKU9|ANGL2_HUMAN Angiopoietin-related protein 2 OS=Homo sapiens GN=ANGPTL2 PE=2 SV=1	1	2	2	2	Angiopoietin-related protein 2	ANGPTL2	23.0053	23.2627	23.2706	23.777	23.4947	23.0324	0.336514	0.493858	-0.255188		1	1	0	2	1	0	2	2	1	1	2	2	2	5.9	5.9	5.9	57.104	493	493	12.32	By MS/MS	By MS/MS	By matching	By MS/MS	By MS/MS	By matching
P28340;REV__P40937	P28340	6;1	6;1	6;1	DNA polymerase delta catalytic subunit	POLD1	>sp|P28340|DPOD1_HUMAN DNA polymerase delta catalytic subunit OS=Homo sapiens GN=POLD1 PE=1 SV=2	2	6	6	6	DNA polymerase delta catalytic subunit	POLD1	25.565	24.5272	26.5269	26.237	25.837	25.3106	0.709073	0.752701	-0.255163		5	1	2	2	3	4	5	5	3	5	5	6	6	7.1	7.1	7.1	123.63	1107	1107;340	9.4136	By MS/MS	By MS/MS	By MS/MS	By MS/MS	By MS/MS	By MS/MS
O75792	O75792	4	4	4	Ribonuclease H2 subunit A	RNASEH2A	>sp|O75792|RNH2A_HUMAN Ribonuclease H2 subunit A OS=Homo sapiens GN=RNASEH2A PE=1 SV=2	1	4	4	4	Ribonuclease H2 subunit A	RNASEH2A	25.8506	25.9509	25.9866	26.2452	26.1806	26.1278	0.00856079	0.263246	-0.255157		6	3	3	7	5	3	4	3	4	4	4	4	4	16.1	16.1	16.1	33.395	299	299	17.547	By MS/MS	By MS/MS	By MS/MS	By MS/MS	By MS/MS	By MS/MS
Q08170	Q08170	5	2	2	Serine/arginine-rich splicing factor 4	SRSF4	>sp|Q08170|SRSF4_HUMAN Serine/arginine-rich splicing factor 4 OS=Homo sapiens GN=SRSF4 PE=1 SV=2	1	5	2	2	Serine/arginine-rich splicing factor 4	SRSF4	22.3318	22.4586	22.0556	22.5054	22.4502	22.6559	0.129464	0.377517	-0.255143		1	0	0	0	0	2	2	2	2	2	1	2	2	11.1	5.5	5.5	56.678	494	494	9.0728	By MS/MS	By matching	By matching	By matching	By matching	By MS/MS
Q9NQZ2	Q9NQZ2	6	6	6	Something about silencing protein 10	UTP3	>sp|Q9NQZ2|SAS10_HUMAN Something about silencing protein 10 OS=Homo sapiens GN=UTP3 PE=1 SV=1	1	6	6	6	Something about silencing protein 10	UTP3	24.5429	24.534	24.7632	24.8082	24.8538	24.9435	0.0396707	0.311885	-0.255109		2	5	2	3	3	1	4	6	4	4	4	4	4	15.4	15.4	15.4	54.557	479	479	17.812	By MS/MS	By MS/MS	By MS/MS	By MS/MS	By MS/MS	By MS/MS
Q96RU3	Q96RU3	2	2	2	Formin-binding protein 1	FNBP1	>sp|Q96RU3|FNBP1_HUMAN Formin-binding protein 1 OS=Homo sapiens GN=FNBP1 PE=1 SV=2	1	2	2	2	Formin-binding protein 1	FNBP1	22.4806	22.9597	22.973	23.3169	23.2651	22.5967	0.418152	0.537233	-0.255091		1	2	1	0	0	1	2	2	2	2	1	1	1	4.1	4.1	4.1	71.306	617	617	12.081	By MS/MS	By MS/MS	By MS/MS	By matching	By matching	By MS/MS
Q9P2K5	Q9P2K5	5	5	5	Myelin expression factor 2	MYEF2	>sp|Q9P2K5|MYEF2_HUMAN Myelin expression factor 2 OS=Homo sapiens GN=MYEF2 PE=1 SV=3	1	5	5	5	Myelin expression factor 2	MYEF2	25.7192	25.7574	25.4096	25.6894	25.9894	25.9722	0.157705	0.398544	-0.254963		3	3	1	2	7	7	5	5	5	5	5	5	5	9.7	9.7	9.7	64.121	600	600	5.2875	By MS/MS	By MS/MS	By MS/MS	By MS/MS	By MS/MS	By MS/MS
Q9NZ01	Q9NZ01	13	13	13	Very-long-chain enoyl-CoA reductase	TECR	>sp|Q9NZ01|TECR_HUMAN Very-long-chain enoyl-CoA reductase OS=Homo sapiens GN=TECR PE=1 SV=1	1	13	13	13	Very-long-chain enoyl-CoA reductase	TECR	30.562	30.4775	30.269	30.9382	30.5148	30.6203	0.17359	0.409814	-0.254929		28	23	22	15	25	34	13	13	13	12	13	13	13	28.6	28.6	28.6	36.034	308	308	21.97	By MS/MS	By MS/MS	By MS/MS	By MS/MS	By MS/MS	By MS/MS
Q6ZVM7	Q6ZVM7	2	2	2	TOM1-like protein 2	TOM1L2	>sp|Q6ZVM7|TM1L2_HUMAN TOM1-like protein 2 OS=Homo sapiens GN=TOM1L2 PE=1 SV=1	1	2	2	2	TOM1-like protein 2	TOM1L2	22.4192	22.5447	22.6526	23.0943	22.7275	22.5587	0.212565	0.430679	-0.254667		2	1	2	2	1	1	2	1	2	1	1	1	1	6.7	6.7	6.7	55.556	507	507	10.916	By MS/MS	By MS/MS	By MS/MS	By MS/MS	By MS/MS	By MS/MS
P16219	P16219	5	5	5	Short-chain specific acyl-CoA dehydrogenase, mitochondrial	ACADS	>sp|P16219|ACADS_HUMAN Short-chain specific acyl-CoA dehydrogenase, mitochondrial OS=Homo sapiens GN=ACADS PE=1 SV=1	1	5	5	5	Short-chain specific acyl-CoA dehydrogenase, mitochondrial	ACADS	25.5556	25.5159	24.9635	25.2396	25.7795	25.7793	0.387152	0.525996	-0.254478		3	7	3	3	5	4	5	4	5	5	4	5	5	19.2	19.2	19.2	44.297	412	412	35.441	By MS/MS	By MS/MS	By MS/MS	By MS/MS	By MS/MS	By MS/MS
Q9ULK4	Q9ULK4	3	3	3	Mediator of RNA polymerase II transcription subunit 23	MED23	>sp|Q9ULK4|MED23_HUMAN Mediator of RNA polymerase II transcription subunit 23 OS=Homo sapiens GN=MED23 PE=1 SV=2	1	3	3	3	Mediator of RNA polymerase II transcription subunit 23	MED23	20.9008	20.8939	20.6886	21.1866	21.0111	21.0483	0.0442009	0.315287	-0.254243		0	1	2	1	0	0	3	3	2	3	2	3	3	2.9	2.9	2.9	156.47	1368	1368	2.0141	By matching	By MS/MS	By MS/MS	By MS/MS	By matching	By MS/MS
Q9Y530	Q9Y530	4	4	4	O-acetyl-ADP-ribose deacetylase 1	OARD1	>sp|Q9Y530|OARD1_HUMAN O-acetyl-ADP-ribose deacetylase 1 OS=Homo sapiens GN=OARD1 PE=1 SV=2	1	4	4	4	O-acetyl-ADP-ribose deacetylase 1	OARD1	25.0089	24.7407	24.6938	25.0008	25.1044	25.1006	0.0707028	0.333805	-0.254137		4	1	3	4	3	4	3	4	2	3	2	4	4	36.2	36.2	36.2	17.025	152	152	13.316	By MS/MS	By MS/MS	By MS/MS	By MS/MS	By MS/MS	By MS/MS
P29558	P29558	1	1	1	RNA-binding motif, single-stranded-interacting protein 1	RBMS1	>sp|P29558|RBMS1_HUMAN RNA-binding motif, single-stranded-interacting protein 1 OS=Homo sapiens GN=RBMS1 PE=1 SV=3	1	1	1	1	RNA-binding motif, single-stranded-interacting protein 1	RBMS1	22.3906	22.7168	22.3678	22.3941	22.5128	23.3306	0.465399	0.56789	-0.254102		0	0	0	0	0	2	1	1	1	1	1	1	1	9.1	9.1	9.1	44.505	406	406	5.921	By matching	By matching	By matching	By matching	By matching	By MS/MS
Q53GG5	Q53GG5	3	3	3	PDZ and LIM domain protein 3	PDLIM3	>sp|Q53GG5|PDLI3_HUMAN PDZ and LIM domain protein 3 OS=Homo sapiens GN=PDLIM3 PE=1 SV=1	1	3	3	3	PDZ and LIM domain protein 3	PDLIM3	25.4849	25.7148	25.8862	26.0577	26.0439	25.7465	0.175032	0.411066	-0.254077		2	1	2	2	1	2	3	3	3	3	3	3	3	13.2	13.2	13.2	39.232	364	364	8.39	By MS/MS	By MS/MS	By MS/MS	By MS/MS	By MS/MS	By MS/MS
Q9NZM1	Q9NZM1	103	103	101	Myoferlin	MYOF	>sp|Q9NZM1|MYOF_HUMAN Myoferlin OS=Homo sapiens GN=MYOF PE=1 SV=1	1	103	103	101	Myoferlin	MYOF	30.1169	30.1781	30.1176	30.0965	30.5748	30.5028	0.166465	0.405977	-0.253817		275	319	319	382	304	315	89	96	92	90	89	94	92	52.2	52.2	51.8	234.71	2061	2061	323.31	By MS/MS	By MS/MS	By MS/MS	By MS/MS	By MS/MS	By MS/MS
Q9UJG1	Q9UJG1	2	2	2	Motile sperm domain-containing protein 1	MOSPD1	>sp|Q9UJG1|MSPD1_HUMAN Motile sperm domain-containing protein 1 OS=Homo sapiens GN=MOSPD1 PE=2 SV=1	1	2	2	2	Motile sperm domain-containing protein 1	MOSPD1	23.778	23.7214	23.8689	24.0115	24.2099	23.9082	0.0614072	0.327594	-0.253771		0	0	2	2	6	5	1	1	2	2	2	2	2	11.7	11.7	11.7	24.086	213	213	4.1203	By matching	By matching	By MS/MS	By MS/MS	By MS/MS	By MS/MS
Q14683	Q14683	20	20	20	Structural maintenance of chromosomes protein 1A	SMC1A	>sp|Q14683|SMC1A_HUMAN Structural maintenance of chromosomes protein 1A OS=Homo sapiens GN=SMC1A PE=1 SV=2	1	20	20	20	Structural maintenance of chromosomes protein 1A	SMC1A	27.0558	26.9902	27.0693	27.3415	27.3131	27.2209	0.00444115	0.255048	-0.253414		22	29	19	32	17	29	19	18	13	19	18	18	18	18.2	18.2	18.2	143.23	1233	1233	72.618	By MS/MS	By MS/MS	By MS/MS	By MS/MS	By MS/MS	By MS/MS
Q9Y4C8	Q9Y4C8	5	5	5	Probable RNA-binding protein 19	RBM19	>sp|Q9Y4C8|RBM19_HUMAN Probable RNA-binding protein 19 OS=Homo sapiens GN=RBM19 PE=1 SV=3	1	5	5	5	Probable RNA-binding protein 19	RBM19	22.1655	21.9063	21.7232	22.1384	21.9255	22.4912	0.292021	0.475899	-0.253391		9	7	3	7	2	5	5	5	4	5	3	5	5	6	6	6	107.33	960	960	6.8884	By MS/MS	By MS/MS	By MS/MS	By MS/MS	By MS/MS	By MS/MS
Q96D53	Q96D53	1	1	1	AarF domain-containing protein kinase 4	ADCK4	>sp|Q96D53|ADCK4_HUMAN AarF domain-containing protein kinase 4 OS=Homo sapiens GN=ADCK4 PE=1 SV=2	1	1	1	1	AarF domain-containing protein kinase 4	ADCK4	21.0977	20.7713	20.3196	20.8139	21.2122	20.9222	0.376907	0.521432	-0.253225		1	2	0	1	1	1	1	1	1	1	1	1	1	4	4	4	60.069	544	544	18.016	By MS/MS	By MS/MS	By matching	By MS/MS	By MS/MS	By MS/MS
P52789	P52789	10	8	8	Hexokinase-2	HK2	>sp|P52789|HXK2_HUMAN Hexokinase-2 OS=Homo sapiens GN=HK2 PE=1 SV=2	1	10	8	8	Hexokinase-2	HK2	23.5922	23.1992	23.4378	23.6128	23.7346	23.6413	0.102688	0.366594	-0.253141		6	6	5	10	4	10	6	6	6	7	5	7	7	13.4	10.9	10.9	102.38	917	917	45.856	By MS/MS	By MS/MS	By MS/MS	By MS/MS	By MS/MS	By MS/MS
Q6ZNJ1	Q6ZNJ1	10	10	10	Neurobeachin-like protein 2	NBEAL2	>sp|Q6ZNJ1|NBEL2_HUMAN Neurobeachin-like protein 2 OS=Homo sapiens GN=NBEAL2 PE=1 SV=2	1	10	10	10	Neurobeachin-like protein 2	NBEAL2	26.9983	26.6	26.6037	26.7653	27.1602	27.0358	0.224243	0.440065	-0.253099		3	2	3	5	6	6	8	7	10	8	8	8	8	6.4	6.4	6.4	302.51	2754	2754	4.3541	By MS/MS	By MS/MS	By MS/MS	By MS/MS	By MS/MS	By MS/MS
Q03135	Q03135	10	10	8	Caveolin-1	CAV1	>sp|Q03135|CAV1_HUMAN Caveolin-1 OS=Homo sapiens GN=CAV1 PE=1 SV=4	1	10	10	8	Caveolin-1	CAV1	34.2072	34.358	34.3234	34.7922	34.5317	34.3221	0.153119	0.398556	-0.252482		65	71	61	63	86	70	10	10	9	9	9	10	8	49.4	49.4	43.8	20.471	178	178	129.29	By MS/MS	By MS/MS	By MS/MS	By MS/MS	By MS/MS	By MS/MS
Q9H501	Q9H501	3	3	3	ESF1 homolog	ESF1	>sp|Q9H501|ESF1_HUMAN ESF1 homolog OS=Homo sapiens GN=ESF1 PE=1 SV=1	1	3	3	3	ESF1 homolog	ESF1	21.4976	21.7258	21.7853	21.7071	22.025	22.0329	0.142974	0.390826	-0.252122		0	0	2	3	0	0	2	2	2	3	2	2	2	2.8	2.8	2.8	98.795	851	851	4.274	By matching	By matching	By MS/MS	By MS/MS	By matching	By matching
Q96EK5	Q96EK5	10	10	10	KIF1-binding protein	KIAA1279	>sp|Q96EK5|KBP_HUMAN KIF1-binding protein OS=Homo sapiens GN=KIF1BP PE=1 SV=1	1	10	10	10	KIF1-binding protein	KIAA1279	25.007	25.0868	25.2174	25.4725	25.2832	25.3115	0.0414772	0.315728	-0.251979		8	6	7	14	9	7	10	9	10	10	9	9	9	22.9	22.9	22.9	71.813	621	621	33.752	By MS/MS	By MS/MS	By MS/MS	By MS/MS	By MS/MS	By MS/MS
Q8TCF1	Q8TCF1	2	2	2	AN1-type zinc finger protein 1	ZFAND1	>sp|Q8TCF1|ZFAN1_HUMAN AN1-type zinc finger protein 1 OS=Homo sapiens GN=ZFAND1 PE=1 SV=1	1	2	2	2	AN1-type zinc finger protein 1	ZFAND1	23.7306	24.1178	24.5307	24.1004	24.748	24.2861	0.449517	0.560072	-0.251821		18	9	22	10	20	15	2	2	2	2	2	2	2	7.1	7.1	7.1	30.787	268	268	4.6484	By MS/MS	By MS/MS	By MS/MS	By MS/MS	By MS/MS	By MS/MS
P54652	P54652	21	8	8	Heat shock-related 70 kDa protein 2	HSPA2	>sp|P54652|HSP72_HUMAN Heat shock-related 70 kDa protein 2 OS=Homo sapiens GN=HSPA2 PE=1 SV=1	1	21	8	8	Heat shock-related 70 kDa protein 2	HSPA2	26.6663	26.542	26.419	26.751	26.8882	26.7436	0.0421364	0.315631	-0.251816		7	8	6	12	8	7	7	8	7	7	6	7	7	36	18.5	18.5	70.02	639	639	14.217	By MS/MS	By MS/MS	By MS/MS	By MS/MS	By MS/MS	By MS/MS
P60468	P60468	3	3	3	Protein transport protein Sec61 subunit beta	SEC61B	>sp|P60468|SC61B_HUMAN Protein transport protein Sec61 subunit beta OS=Homo sapiens GN=SEC61B PE=1 SV=2	1	3	3	3	Protein transport protein Sec61 subunit beta	SEC61B	30.9566	30.9977	30.7102	31.1468	31.1463	31.1266	0.0489369	0.320372	-0.251766		5	7	5	7	8	4	3	3	3	3	3	3	3	37.5	37.5	37.5	9.9743	96	96	8.4595	By MS/MS	By MS/MS	By MS/MS	By MS/MS	By MS/MS	By MS/MS
Q9NVP1	Q9NVP1	12	12	12	ATP-dependent RNA helicase DDX18	DDX18	>sp|Q9NVP1|DDX18_HUMAN ATP-dependent RNA helicase DDX18 OS=Homo sapiens GN=DDX18 PE=1 SV=2	1	12	12	12	ATP-dependent RNA helicase DDX18	DDX18	25.692	25.9235	25.9931	25.9996	26.0471	26.316	0.134101	0.385614	-0.251408		7	8	11	15	9	11	10	11	10	10	11	10	10	19.7	19.7	19.7	75.406	670	670	22.329	By MS/MS	By MS/MS	By MS/MS	By MS/MS	By MS/MS	By MS/MS
Q9UMS0	Q9UMS0	5	5	5	NFU1 iron-sulfur cluster scaffold homolog, mitochondrial	NFU1	>sp|Q9UMS0|NFU1_HUMAN NFU1 iron-sulfur cluster scaffold homolog, mitochondrial OS=Homo sapiens GN=NFU1 PE=1 SV=2	1	5	5	5	NFU1 iron-sulfur cluster scaffold homolog, mitochondrial	NFU1	28.9584	28.8994	28.9862	29.3837	29.331	28.8823	0.194312	0.422571	-0.250955		17	18	15	18	18	20	5	5	5	5	5	5	5	24	24	24	28.462	254	254	15.819	By MS/MS	By MS/MS	By MS/MS	By MS/MS	By MS/MS	By MS/MS
Q9NP72	Q9NP72	10	10	10	Ras-related protein Rab-18	RAB18	>sp|Q9NP72|RAB18_HUMAN Ras-related protein Rab-18 OS=Homo sapiens GN=RAB18 PE=1 SV=1	1	10	10	10	Ras-related protein Rab-18	RAB18	30.3825	30.3674	30.4931	30.8391	30.7125	30.4439	0.111187	0.370478	-0.250836		19	21	27	24	36	23	10	9	10	9	10	10	10	50	50	50	22.977	206	206	67.898	By MS/MS	By MS/MS	By MS/MS	By MS/MS	By MS/MS	By MS/MS
Q8NEZ5	Q8NEZ5	4	4	4	F-box only protein 22	FBXO22	>sp|Q8NEZ5|FBX22_HUMAN F-box only protein 22 OS=Homo sapiens GN=FBXO22 PE=1 SV=1	1	4	4	4	F-box only protein 22	FBXO22	25.1618	25.1399	25.2945	25.6719	25.3948	25.2809	0.11722	0.374177	-0.250469		11	11	8	6	16	13	4	4	4	3	4	4	4	12.2	12.2	12.2	44.508	403	403	56.119	By MS/MS	By MS/MS	By MS/MS	By MS/MS	By MS/MS	By MS/MS
Q96QF0	Q96QF0	1	1	1	Rab-3A-interacting protein	RAB3IP	>sp|Q96QF0|RAB3I_HUMAN Rab-3A-interacting protein OS=Homo sapiens GN=RAB3IP PE=1 SV=1	1	1	1	1	Rab-3A-interacting protein	RAB3IP	22.3167	22.4558	22.1585	22.5992	21.9776	23.104	0.499347	0.5916	-0.249931		1	1	0	1	0	1	1	1	1	1	1	1	1	4.6	4.6	4.6	53.021	476	476	2.6991	By MS/MS	By MS/MS	By matching	By MS/MS	By matching	By MS/MS
Q99758	Q99758	4	4	4	ATP-binding cassette sub-family A member 3	ABCA3	>sp|Q99758|ABCA3_HUMAN ATP-binding cassette sub-family A member 3 OS=Homo sapiens GN=ABCA3 PE=1 SV=2	1	4	4	4	ATP-binding cassette sub-family A member 3	ABCA3	21.1785	21.3764	21.3206	21.3684	21.6086	21.6478	0.0767692	0.345582	-0.249767		10	4	6	4	5	8	4	4	4	3	4	4	4	2.7	2.7	2.7	191.36	1704	1704	3.3632	By MS/MS	By MS/MS	By MS/MS	By MS/MS	By MS/MS	By MS/MS
Q8NI08	Q8NI08	2	2	2	Nuclear receptor coactivator 7	NCOA7	>sp|Q8NI08|NCOA7_HUMAN Nuclear receptor coactivator 7 OS=Homo sapiens GN=NCOA7 PE=1 SV=2	1	2	2	2	Nuclear receptor coactivator 7	NCOA7	20.9746	20.629	20.1737	20.9065	20.6489	20.9705	0.377929	0.526151	-0.249542		0	1	3	5	0	3	2	1	1	2	2	2	2	2.8	2.8	2.8	106.16	942	942	2.5836	By matching	By MS/MS	By MS/MS	By MS/MS	By matching	By MS/MS
Q9Y584	Q9Y584	1	1	1	Mitochondrial import inner membrane translocase subunit Tim22	TIMM22	>sp|Q9Y584|TIM22_HUMAN Mitochondrial import inner membrane translocase subunit Tim22 OS=Homo sapiens GN=TIMM22 PE=1 SV=2	1	1	1	1	Mitochondrial import inner membrane translocase subunit Tim22	TIMM22	27.1919	26.6611	26.552	26.7956	27.2017	27.1556	0.349746	0.50923	-0.249316		5	3	2	8	4	4	1	1	1	1	1	1	1	7.7	7.7	7.7	20.031	194	194	2.9363	By MS/MS	By MS/MS	By MS/MS	By MS/MS	By MS/MS	By MS/MS
P07204	P07204	1	1	1	Thrombomodulin	THBD	>sp|P07204|TRBM_HUMAN Thrombomodulin OS=Homo sapiens GN=THBD PE=1 SV=2	1	1	1	1	Thrombomodulin	THBD	19.6253	18.9157	18.6801	19.0995	19.1459	19.7233	0.513265	0.600891	-0.249203		1	1	0	1	0	1	1	1	1	1	1	1	1	3.5	3.5	3.5	60.329	575	575	2.6514	By MS/MS	By MS/MS	By matching	By MS/MS	By matching	By MS/MS
Q9BZF9	Q9BZF9	5	5	5	Uveal autoantigen with coiled-coil domains and ankyrin repeats	UACA	>sp|Q9BZF9|UACA_HUMAN Uveal autoantigen with coiled-coil domains and ankyrin repeats OS=Homo sapiens GN=UACA PE=1 SV=2	1	5	5	5	Uveal autoantigen with coiled-coil domains and ankyrin repeats	UACA	28.3929	28.7207	28.7722	29.0806	29.0447	28.5079	0.320762	0.490154	-0.249142		4	3	1	4	1	2	3	3	3	5	3	4	4	4.4	4.4	4.4	162.5	1416	1416	11.65	By MS/MS	By MS/MS	By MS/MS	By MS/MS	By MS/MS	By MS/MS
O75884	O75884	3	3	3	Putative hydrolase RBBP9	RBBP9	>sp|O75884|RBBP9_HUMAN Putative hydrolase RBBP9 OS=Homo sapiens GN=RBBP9 PE=1 SV=2	1	3	3	3	Putative hydrolase RBBP9	RBBP9	27.8157	27.7266	27.7307	28.2701	27.9121	27.8377	0.142378	0.394665	-0.248987		11	5	13	8	11	11	3	3	3	3	3	3	3	21.5	21.5	21.5	21	186	186	33.279	By MS/MS	By MS/MS	By MS/MS	By MS/MS	By MS/MS	By MS/MS
Q3ZAQ7	Q3ZAQ7	3	3	3	Vacuolar ATPase assembly integral membrane protein VMA21	VMA21	>sp|Q3ZAQ7|VMA21_HUMAN Vacuolar ATPase assembly integral membrane protein VMA21 OS=Homo sapiens GN=VMA21 PE=1 SV=1	1	3	3	3	Vacuolar ATPase assembly integral membrane protein VMA21	VMA21	28.1679	28.2649	28.1402	28.6536	28.4234	28.2424	0.117082	0.376921	-0.248801		14	16	11	7	16	10	3	3	3	3	3	3	3	34.7	34.7	34.7	11.354	101	101	9.1836	By MS/MS	By MS/MS	By MS/MS	By MS/MS	By MS/MS	By MS/MS
Q8WY22;REV__Q96PE2	Q8WY22	5;1	5;1	5;1	BRI3-binding protein	BRI3BP	>sp|Q8WY22|BRI3B_HUMAN BRI3-binding protein OS=Homo sapiens GN=BRI3BP PE=1 SV=1	2	5	5	5	BRI3-binding protein	BRI3BP	27.925	27.7027	27.7094	27.9213	27.9721	28.1893	0.0865831	0.356862	-0.248578		5	3	7	6	5	5	5	4	5	4	4	5	5	19.9	19.9	19.9	27.835	251	251;2063	56.022	By MS/MS	By MS/MS	By MS/MS	By MS/MS	By MS/MS	By MS/MS
Q14161	Q14161	5	4	4	ARF GTPase-activating protein GIT2	GIT2	>sp|Q14161|GIT2_HUMAN ARF GTPase-activating protein GIT2 OS=Homo sapiens GN=GIT2 PE=1 SV=2	1	5	4	4	ARF GTPase-activating protein GIT2	GIT2	22.3075	22.5174	21.7369	22.5359	22.5957	22.1742	0.406772	0.535449	-0.248046		5	5	5	6	4	5	4	3	3	2	2	2	2	8.8	6.9	6.9	84.542	759	759	5.4041	By MS/MS	By MS/MS	By MS/MS	By MS/MS	By MS/MS	By MS/MS
Q9H098	Q9H098	9	9	9	Protein FAM107B	FAM107B	>sp|Q9H098|F107B_HUMAN Protein FAM107B OS=Homo sapiens GN=FAM107B PE=1 SV=1	1	9	9	9	Protein FAM107B	FAM107B	29.7769	29.7758	29.6743	30.0149	29.8721	30.0833	0.0250326	0.302364	-0.247803		7	7	12	8	9	12	9	9	9	9	9	9	9	56.5	56.5	56.5	15.558	131	131	132.56	By MS/MS	By MS/MS	By MS/MS	By MS/MS	By MS/MS	By MS/MS
P19525	P19525	10	10	10	Interferon-induced, double-stranded RNA-activated protein kinase	EIF2AK2	>sp|P19525|E2AK2_HUMAN Interferon-induced, double-stranded RNA-activated protein kinase OS=Homo sapiens GN=EIF2AK2 PE=1 SV=2	1	10	10	10	Interferon-induced, double-stranded RNA-activated protein kinase	EIF2AK2	26.9216	26.6653	27.0174	27.1134	27.1976	27.0357	0.0978806	0.367561	-0.247428		7	13	11	14	18	17	10	10	10	9	9	9	9	23.4	23.4	23.4	62.094	551	551	102.34	By MS/MS	By MS/MS	By MS/MS	By MS/MS	By MS/MS	By MS/MS
Q96JC1	Q96JC1	7	7	7	Vam6/Vps39-like protein	VPS39	>sp|Q96JC1|VPS39_HUMAN Vam6/Vps39-like protein OS=Homo sapiens GN=VPS39 PE=1 SV=2	1	7	7	7	Vam6/Vps39-like protein	VPS39	24.7417	23.8727	24.0918	24.0795	24.0713	25.2976	0.636003	0.689121	-0.247417		6	7	9	8	7	8	6	6	6	7	5	6	6	9	9	9	101.81	886	886	9.8708	By MS/MS	By MS/MS	By MS/MS	By MS/MS	By MS/MS	By MS/MS
P82912	P82912	5	5	5	28S ribosomal protein S11, mitochondrial	MRPS11	>sp|P82912|RT11_HUMAN 28S ribosomal protein S11, mitochondrial OS=Homo sapiens GN=MRPS11 PE=1 SV=2	1	5	5	5	28S ribosomal protein S11, mitochondrial	MRPS11	29.5554	29.3734	29.2603	29.7482	29.6847	29.498	0.0961621	0.366898	-0.247282		12	12	11	13	17	16	5	5	5	5	5	5	5	22.2	22.2	22.2	20.616	194	194	31.448	By MS/MS	By MS/MS	By MS/MS	By MS/MS	By MS/MS	By MS/MS
O75935	O75935	8	8	8	Dynactin subunit 3	DCTN3	>sp|O75935|DCTN3_HUMAN Dynactin subunit 3 OS=Homo sapiens GN=DCTN3 PE=1 SV=1	1	8	8	8	Dynactin subunit 3	DCTN3	30.0733	30.2507	30.2821	30.7782	30.3536	30.2156	0.244612	0.461207	-0.247114		9	8	9	7	5	6	8	8	8	7	8	8	8	42.5	42.5	42.5	21.119	186	186	18.983	By MS/MS	By MS/MS	By MS/MS	By MS/MS	By MS/MS	By MS/MS
Q86WJ1	Q86WJ1	3	3	3	Chromodomain-helicase-DNA-binding protein 1-like	CHD1L	>sp|Q86WJ1|CHD1L_HUMAN Chromodomain-helicase-DNA-binding protein 1-like OS=Homo sapiens GN=CHD1L PE=1 SV=2	1	3	3	3	Chromodomain-helicase-DNA-binding protein 1-like	CHD1L	27.5958	27.4565	27.6676	28.0471	27.7635	27.6501	0.13769	0.394552	-0.24693		5	6	10	6	6	4	3	3	3	3	3	3	3	3.5	3.5	3.5	100.98	897	897	3.5025	By MS/MS	By MS/MS	By MS/MS	By MS/MS	By MS/MS	By MS/MS
Q96H79	Q96H79	8	8	8	Zinc finger CCCH-type antiviral protein 1-like	ZC3HAV1L	>sp|Q96H79|ZCCHL_HUMAN Zinc finger CCCH-type antiviral protein 1-like OS=Homo sapiens GN=ZC3HAV1L PE=1 SV=2	1	8	8	8	Zinc finger CCCH-type antiviral protein 1-like	ZC3HAV1L	28.2976	28.5592	28.6362	28.5376	28.8357	28.8603	0.165639	0.414979	-0.246873		10	8	15	12	11	13	8	8	8	8	8	8	8	46.3	46.3	46.3	32.962	300	300	41.361	By MS/MS	By MS/MS	By MS/MS	By MS/MS	By MS/MS	By MS/MS
P78406	P78406	9	9	9	mRNA export factor	RAE1	>sp|P78406|RAE1L_HUMAN mRNA export factor OS=Homo sapiens GN=RAE1 PE=1 SV=1	1	9	9	9	mRNA export factor	RAE1	28.7148	28.871	28.8004	29.0434	28.9762	29.1064	0.0137422	0.286741	-0.246618		9	13	15	14	18	14	9	9	9	9	9	9	9	36.7	36.7	36.7	40.968	368	368	17.264	By MS/MS	By MS/MS	By MS/MS	By MS/MS	By MS/MS	By MS/MS
P35968	P35968	6	4	4	Vascular endothelial growth factor receptor 2	KDR	>sp|P35968|VGFR2_HUMAN Vascular endothelial growth factor receptor 2 OS=Homo sapiens GN=KDR PE=1 SV=2	1	6	4	4	Vascular endothelial growth factor receptor 2	KDR	24.9506	24.6586	25.0118	24.922	25.0828	25.3556	0.214021	0.440607	-0.246497		7	7	6	10	6	10	3	4	4	4	4	4	4	5.2	4.1	4.1	151.53	1356	1356	20.159	By MS/MS	By MS/MS	By MS/MS	By MS/MS	By MS/MS	By MS/MS
Q9UDY2	Q9UDY2	41	41	41	Tight junction protein ZO-2	TJP2	>sp|Q9UDY2|ZO2_HUMAN Tight junction protein ZO-2 OS=Homo sapiens GN=TJP2 PE=1 SV=2	1	41	41	41	Tight junction protein ZO-2	TJP2	27.8064	27.9716	27.9579	28.2272	28.3202	27.927	0.131016	0.390001	-0.246185		79	75	80	81	70	84	37	37	38	37	37	39	39	42.9	42.9	42.9	133.96	1190	1190	139.81	By MS/MS	By MS/MS	By MS/MS	By MS/MS	By MS/MS	By MS/MS
Q9NVH1	Q9NVH1	9	9	9	DnaJ homolog subfamily C member 11	DNAJC11	>sp|Q9NVH1|DJC11_HUMAN DnaJ homolog subfamily C member 11 OS=Homo sapiens GN=DNAJC11 PE=1 SV=2	1	9	9	9	DnaJ homolog subfamily C member 11	DNAJC11	26.573	26.3124	26.062	26.2968	26.7027	26.6859	0.282633	0.477166	-0.246018		11	11	6	7	6	11	9	9	9	6	7	9	9	22.2	22.2	22.2	63.277	559	559	85.335	By MS/MS	By MS/MS	By MS/MS	By MS/MS	By MS/MS	By MS/MS
Q9Y587	Q9Y587	2	2	2	AP-4 complex subunit sigma-1	AP4S1	>sp|Q9Y587|AP4S1_HUMAN AP-4 complex subunit sigma-1 OS=Homo sapiens GN=AP4S1 PE=2 SV=1	1	2	2	2	AP-4 complex subunit sigma-1	AP4S1	25.1928	24.8223	25.0175	25.2754	25.2674	25.2261	0.0857158	0.36073	-0.245394		5	4	4	2	2	3	2	2	2	2	2	2	2	13.2	13.2	13.2	17.005	144	144	1.4997	By MS/MS	By MS/MS	By MS/MS	By MS/MS	By MS/MS	By MS/MS
Q9ULX9	Q9ULX9	3	3	2	Transcription factor MafF	MAFF	>sp|Q9ULX9|MAFF_HUMAN Transcription factor MafF OS=Homo sapiens GN=MAFF PE=1 SV=2	1	3	3	2	Transcription factor MafF	MAFF	26.5671	26.1113	25.9526	26.5183	26.3573	26.4908	0.268096	0.471102	-0.245144		6	2	2	1	5	2	3	2	2	2	3	2	2	26.2	26.2	22	17.76	164	164	5.736	By MS/MS	By MS/MS	By MS/MS	By MS/MS	By MS/MS	By MS/MS
Q0PNE2	Q0PNE2	5	5	5	Elongator complex protein 6	ELP6	>sp|Q0PNE2|ELP6_HUMAN Elongator complex protein 6 OS=Homo sapiens GN=ELP6 PE=1 SV=1	1	5	5	5	Elongator complex protein 6	ELP6	25.8959	25.9355	25.9959	26.1038	26.1524	26.3057	0.0221442	0.302613	-0.244848		3	4	2	3	2	5	5	5	5	5	4	5	5	26.7	26.7	26.7	29.793	266	266	9.456	By MS/MS	By MS/MS	By MS/MS	By MS/MS	By MS/MS	By MS/MS
P51452	P51452	8	8	8	Dual specificity protein phosphatase 3	DUSP3	>sp|P51452|DUS3_HUMAN Dual specificity protein phosphatase 3 OS=Homo sapiens GN=DUSP3 PE=1 SV=1	1	8	8	8	Dual specificity protein phosphatase 3	DUSP3	30.2831	30.3388	30.379	30.8353	30.5762	30.3227	0.179782	0.421297	-0.244461		39	47	37	25	28	50	8	8	8	8	8	8	8	51.9	51.9	51.9	20.478	185	185	132.24	By MS/MS	By MS/MS	By MS/MS	By MS/MS	By MS/MS	By MS/MS
Q9NS69	Q9NS69	7	7	7	Mitochondrial import receptor subunit TOM22 homolog	TOMM22	>sp|Q9NS69|TOM22_HUMAN Mitochondrial import receptor subunit TOM22 homolog OS=Homo sapiens GN=TOMM22 PE=1 SV=3	1	7	7	7	Mitochondrial import receptor subunit TOM22 homolog	TOMM22	32.1001	31.8564	31.8643	32.1865	32.2169	32.1504	0.0410494	0.321414	-0.244354		37	49	34	42	36	43	7	7	7	7	7	7	7	77.5	77.5	77.5	15.521	142	142	182.32	By MS/MS	By MS/MS	By MS/MS	By MS/MS	By MS/MS	By MS/MS
P12429	P12429	23	23	23	Annexin A3	ANXA3	>sp|P12429|ANXA3_HUMAN Annexin A3 OS=Homo sapiens GN=ANXA3 PE=1 SV=3	1	23	23	23	Annexin A3	ANXA3	31.6726	31.9008	31.85	32.1488	32.0099	31.997	0.0447053	0.323134	-0.244068		41	31	39	32	37	39	22	19	22	22	22	22	22	66.3	66.3	66.3	36.375	323	323	115.75	By MS/MS	By MS/MS	By MS/MS	By MS/MS	By MS/MS	By MS/MS
Q04726	Q04726	2	1	1	Transducin-like enhancer protein 3	TLE3	>sp|Q04726|TLE3_HUMAN Transducin-like enhancer protein 3 OS=Homo sapiens GN=TLE3 PE=1 SV=2	1	2	1	1	Transducin-like enhancer protein 3	TLE3	20.5498	20.4035	20.6852	21.1541	20.5223	20.694	0.300615	0.48456	-0.243982		0	0	0	3	0	0	1	1	1	1	1	1	1	3.5	2.1	2.1	83.416	772	772	1.2974	By matching	By matching	By matching	By MS/MS	By matching	By matching
Q8TDH9	Q8TDH9	5	5	5	Biogenesis of lysosome-related organelles complex 1 subunit 5	BLOC1S5	>sp|Q8TDH9|BL1S5_HUMAN Biogenesis of lysosome-related organelles complex 1 subunit 5 OS=Homo sapiens GN=BLOC1S5 PE=1 SV=1	1	5	5	5	Biogenesis of lysosome-related organelles complex 1 subunit 5	BLOC1S5	26.6002	26.7478	26.9475	27.3398	26.8265	26.8603	0.27719	0.476079	-0.243711		12	7	7	7	4	8	5	5	5	5	4	5	5	32.6	32.6	32.6	21.609	187	187	17.98	By MS/MS	By MS/MS	By MS/MS	By MS/MS	By MS/MS	By MS/MS
Q9NZ45	Q9NZ45	3	3	3	CDGSH iron-sulfur domain-containing protein 1	CISD1	>sp|Q9NZ45|CISD1_HUMAN CDGSH iron-sulfur domain-containing protein 1 OS=Homo sapiens GN=CISD1 PE=1 SV=1	1	3	3	3	CDGSH iron-sulfur domain-containing protein 1	CISD1	28.5193	28.6197	27.8486	28.8316	28.5281	28.3575	0.432498	0.556261	-0.243172		14	9	18	11	15	13	3	3	3	3	3	3	3	34.3	34.3	34.3	12.199	108	108	65.872	By MS/MS	By MS/MS	By MS/MS	By MS/MS	By MS/MS	By MS/MS
Q2NL82	Q2NL82	12	12	12	Pre-rRNA-processing protein TSR1 homolog	TSR1	>sp|Q2NL82|TSR1_HUMAN Pre-rRNA-processing protein TSR1 homolog OS=Homo sapiens GN=TSR1 PE=1 SV=1	1	12	12	12	Pre-rRNA-processing protein TSR1 homolog	TSR1	24.5448	24.6029	24.4359	24.8099	24.6601	24.8429	0.031059	0.316161	-0.243109		12	10	12	17	10	11	11	10	9	11	11	11	11	20.5	20.5	20.5	91.809	804	804	34.096	By MS/MS	By MS/MS	By MS/MS	By MS/MS	By MS/MS	By MS/MS
P11216	P11216	35	29	28	Glycogen phosphorylase, brain form	PYGB	>sp|P11216|PYGB_HUMAN Glycogen phosphorylase, brain form OS=Homo sapiens GN=PYGB PE=1 SV=5	1	35	29	28	Glycogen phosphorylase, brain form	PYGB	28.2631	28.4351	28.5226	28.609	28.6859	28.6552	0.0376623	0.320243	-0.243089		70	59	56	64	61	63	26	25	25	26	26	25	24	46.4	39.3	38.2	96.695	843	843	130.54	By MS/MS	By MS/MS	By MS/MS	By MS/MS	By MS/MS	By MS/MS
Q14331;Q9BZ01	Q14331	4;1	4;1	4;1	Protein FRG1	FRG1	>sp|Q14331|FRG1_HUMAN Protein FRG1 OS=Homo sapiens GN=FRG1 PE=1 SV=1	2	4	4	4	Protein FRG1	FRG1	26.745	27.0109	27.0261	27.2604	27.2005	27.0502	0.093036	0.368439	-0.243032		8	3	9	11	9	6	4	4	4	4	4	4	4	19	19	19	29.172	258	258;182	26.831	By MS/MS	By MS/MS	By MS/MS	By MS/MS	By MS/MS	By MS/MS
Q12907	Q12907	16	16	16	Vesicular integral-membrane protein VIP36	LMAN2	>sp|Q12907|LMAN2_HUMAN Vesicular integral-membrane protein VIP36 OS=Homo sapiens GN=LMAN2 PE=1 SV=1	1	16	16	16	Vesicular integral-membrane protein VIP36	LMAN2	31.9011	32.0033	32.0295	31.8908	32.397	32.3752	0.225634	0.451766	-0.243024		73	80	76	62	73	74	16	16	16	16	16	16	16	51.7	51.7	51.7	40.228	356	356	178.23	By MS/MS	By MS/MS	By MS/MS	By MS/MS	By MS/MS	By MS/MS
Q9UHA4	Q9UHA4	4	4	4	Ragulator complex protein LAMTOR3	LAMTOR3	>sp|Q9UHA4|LTOR3_HUMAN Ragulator complex protein LAMTOR3 OS=Homo sapiens GN=LAMTOR3 PE=1 SV=1	1	4	4	4	Ragulator complex protein LAMTOR3	LAMTOR3	30.1279	29.9951	29.8259	30.385	30.2333	30.0588	0.131995	0.394618	-0.242719		18	16	16	14	19	18	4	4	4	4	4	4	4	49.2	49.2	49.2	13.623	124	124	25.1	By MS/MS	By MS/MS	By MS/MS	By MS/MS	By MS/MS	By MS/MS
Q6ZSJ8	Q6ZSJ8	1	1	1	Uncharacterized protein C1orf122	C1orf122	>sp|Q6ZSJ8|CA122_HUMAN Uncharacterized protein C1orf122 OS=Homo sapiens GN=C1orf122 PE=4 SV=2	1	1	1	1	Uncharacterized protein C1orf122	C1orf122	24.0004	24.2125	23.7248	24.2339	23.9848	24.4462	0.280044	0.478422	-0.24237		2	1	0	0	0	1	1	1	1	0	1	1	1	10	10	10	11.471	110	110	1.5101	By MS/MS	By MS/MS	By matching	By matching	By matching	By MS/MS
Q7RTS9	Q7RTS9	1	1	1	Dymeclin	DYM	>sp|Q7RTS9|DYM_HUMAN Dymeclin OS=Homo sapiens GN=DYM PE=1 SV=1	1	1	1	1	Dymeclin	DYM	22.2449	21.8169	21.7462	22.1376	21.9967	22.3997	0.283446	0.480244	-0.24197		6	6	8	5	6	4	1	1	1	1	1	1	1	1.5	1.5	1.5	75.935	669	669	5.0216	By MS/MS	By MS/MS	By MS/MS	By MS/MS	By MS/MS	By MS/MS
P28062	P28062	12	12	12	Proteasome subunit beta type-8	PSMB8	>sp|P28062|PSB8_HUMAN Proteasome subunit beta type-8 OS=Homo sapiens GN=PSMB8 PE=1 SV=3	1	12	12	12	Proteasome subunit beta type-8	PSMB8	30.365	30.3232	30.5612	30.9183	30.6722	30.3849	0.229247	0.457229	-0.24197		27	19	27	19	23	32	12	12	12	10	11	12	12	42.4	42.4	42.4	30.354	276	276	101.36	By MS/MS	By MS/MS	By MS/MS	By MS/MS	By MS/MS	By MS/MS
Q9Y6D9	Q9Y6D9	7	7	7	Mitotic spindle assembly checkpoint protein MAD1	MAD1L1	>sp|Q9Y6D9|MD1L1_HUMAN Mitotic spindle assembly checkpoint protein MAD1 OS=Homo sapiens GN=MAD1L1 PE=1 SV=2	1	7	7	7	Mitotic spindle assembly checkpoint protein MAD1	MAD1L1	24.2951	24.4319	24.2311	24.3949	24.7075	24.581	0.0895121	0.36806	-0.2418		1	3	3	1	3	4	4	6	4	4	6	4	4	8.9	8.9	8.9	83.066	718	718	1.309	By MS/MS	By MS/MS	By MS/MS	By MS/MS	By MS/MS	By MS/MS
Q7L8L6	Q7L8L6	4	4	4	FAST kinase domain-containing protein 5	FASTKD5	>sp|Q7L8L6|FAKD5_HUMAN FAST kinase domain-containing protein 5 OS=Homo sapiens GN=FASTKD5 PE=1 SV=1	1	4	4	4	FAST kinase domain-containing protein 5	FASTKD5	22.7966	22.8008	23.1356	23.3611	23.0245	23.0728	0.19097	0.43187	-0.241795		1	1	1	1	2	0	4	3	4	4	4	4	4	8.8	8.8	8.8	86.573	764	764	3.3195	By MS/MS	By MS/MS	By MS/MS	By MS/MS	By MS/MS	By matching
P19105	P19105	15	15	1	Myosin regulatory light chain 12A	MYL12A	>sp|P19105|ML12A_HUMAN Myosin regulatory light chain 12A OS=Homo sapiens GN=MYL12A PE=1 SV=2	1	15	15	1	Myosin regulatory light chain 12A	MYL12A	35.4087	35.107	35.0403	35.5341	35.5634	35.1833	0.220566	0.45092	-0.24161		149	140	152	122	157	161	14	15	15	14	15	15	1	84.2	84.2	17.5	19.794	171	171	323.31	By MS/MS	By MS/MS	By MS/MS	By MS/MS	By MS/MS	By MS/MS
P37235;P84074;P61601	P37235;P84074	12;7;4	12;7;4	12;7;4	Hippocalcin-like protein 1;Neuron-specific calcium-binding protein hippocalcin	HPCAL1;HPCA	>sp|P37235|HPCL1_HUMAN Hippocalcin-like protein 1 OS=Homo sapiens GN=HPCAL1 PE=1 SV=3;>sp|P84074|HPCA_HUMAN Neuron-specific calcium-binding protein hippocalcin OS=Homo sapiens GN=HPCA PE=1 SV=2	3	12	12	12	Hippocalcin-like protein 1;Neuron-specific calcium-binding protein hippocalcin	HPCAL1;HPCA	31.5244	31.374	31.6817	31.7492	31.8533	31.7008	0.0727368	0.356246	-0.240992		35	37	32	34	36	38	12	12	12	12	12	12	12	63.2	63.2	63.2	22.313	193	193;193;193	133.4	By MS/MS	By MS/MS	By MS/MS	By MS/MS	By MS/MS	By MS/MS
O95169	O95169	8	8	8	NADH dehydrogenase [ubiquinone] 1 beta subcomplex subunit 8, mitochondrial	NDUFB8	>sp|O95169|NDUB8_HUMAN NADH dehydrogenase [ubiquinone] 1 beta subcomplex subunit 8, mitochondrial OS=Homo sapiens GN=NDUFB8 PE=1 SV=1	1	8	8	8	NADH dehydrogenase [ubiquinone] 1 beta subcomplex subunit 8, mitochondrial	NDUFB8	30.544	30.1216	30.2935	30.7587	30.6564	30.267	0.281156	0.479569	-0.240976		27	21	27	28	25	23	8	8	8	8	8	8	8	43	43	43	21.766	186	186	45.871	By MS/MS	By MS/MS	By MS/MS	By MS/MS	By MS/MS	By MS/MS
Q9Y5P4	Q9Y5P4	6	6	6	Collagen type IV alpha-3-binding protein	COL4A3BP	>sp|Q9Y5P4|C43BP_HUMAN Collagen type IV alpha-3-binding protein OS=Homo sapiens GN=COL4A3BP PE=1 SV=1	1	6	6	6	Collagen type IV alpha-3-binding protein	COL4A3BP	26.3251	26.818	26.6238	26.577	27.1456	26.7665	0.335718	0.508286	-0.240728		3	0	2	2	3	0	5	4	5	5	6	5	5	15.2	15.2	15.2	70.834	624	624	2.2316	By MS/MS	By matching	By MS/MS	By MS/MS	By MS/MS	By matching
P00749	P00749	1	1	1	Urokinase-type plasminogen activator;Urokinase-type plasminogen activator long chain A;Urokinase-type plasminogen activator short chain A;Urokinase-type plasminogen activator chain B	PLAU	>sp|P00749|UROK_HUMAN Urokinase-type plasminogen activator OS=Homo sapiens GN=PLAU PE=1 SV=2	1	1	1	1	Urokinase-type plasminogen activator;Urokinase-type plasminogen activator long chain A;Urokinase-type plasminogen activator short chain A;Urokinase-type plasminogen activator chain B	PLAU	21.126	20.8579	21.352	21.3272	21.5883	21.142	0.280134	0.479366	-0.240539		0	3	2	3	0	0	0	1	1	1	1	1	1	2.1	2.1	2.1	48.507	431	431	1.2387	By matching	By MS/MS	By MS/MS	By MS/MS	By matching	By matching
P62253	P62253	7	7	7	Ubiquitin-conjugating enzyme E2 G1;Ubiquitin-conjugating enzyme E2 G1, N-terminally processed	UBE2G1	>sp|P62253|UB2G1_HUMAN Ubiquitin-conjugating enzyme E2 G1 OS=Homo sapiens GN=UBE2G1 PE=1 SV=3	1	7	7	7	Ubiquitin-conjugating enzyme E2 G1;Ubiquitin-conjugating enzyme E2 G1, N-terminally processed	UBE2G1	28.3945	28.3007	28.3967	28.4617	28.6528	28.6989	0.038521	0.322908	-0.240526		18	19	13	12	17	16	7	7	6	7	7	7	7	28.8	28.8	28.8	19.509	170	170	115.19	By MS/MS	By MS/MS	By MS/MS	By MS/MS	By MS/MS	By MS/MS
Q9GZQ8;A6NCE7	Q9GZQ8;A6NCE7	6;6	6;6	4;4	Microtubule-associated proteins 1A/1B light chain 3B;Microtubule-associated proteins 1A/1B light chain 3 beta 2	MAP1LC3B;MAP1LC3B2	>sp|Q9GZQ8|MLP3B_HUMAN Microtubule-associated proteins 1A/1B light chain 3B OS=Homo sapiens GN=MAP1LC3B PE=1 SV=3;>sp|A6NCE7|MP3B2_HUMAN Microtubule-associated proteins 1A/1B light chain 3 beta 2 OS=Homo sapiens GN=MAP1LC3B2 PE=2 SV=1	2	6	6	4	Microtubule-associated proteins 1A/1B light chain 3B;Microtubule-associated proteins 1A/1B light chain 3 beta 2	MAP1LC3B;MAP1LC3B2	31.1282	31.0809	30.7317	31.1492	31.3076	31.205	0.145862	0.408797	-0.240372		16	17	14	14	14	13	5	6	5	5	6	6	4	36.8	36.8	31.2	14.688	125	125;125	6.1048	By MS/MS	By MS/MS	By MS/MS	By MS/MS	By MS/MS	By MS/MS
Q9NV31	Q9NV31	8	8	8	U3 small nucleolar ribonucleoprotein protein IMP3	IMP3	>sp|Q9NV31|IMP3_HUMAN U3 small nucleolar ribonucleoprotein protein IMP3 OS=Homo sapiens GN=IMP3 PE=1 SV=1	1	8	8	8	U3 small nucleolar ribonucleoprotein protein IMP3	IMP3	29.4403	29.195	28.9501	29.3478	29.4583	29.4996	0.181392	0.426391	-0.240095		27	32	29	35	23	32	8	8	8	8	8	8	8	59.2	59.2	59.2	21.85	184	184	66.235	By MS/MS	By MS/MS	By MS/MS	By MS/MS	By MS/MS	By MS/MS
Q8IVL6	Q8IVL6	16	16	16	Prolyl 3-hydroxylase 3	LEPREL2	>sp|Q8IVL6|P3H3_HUMAN Prolyl 3-hydroxylase 3 OS=Homo sapiens GN=P3H3 PE=1 SV=1	1	16	16	16	Prolyl 3-hydroxylase 3	LEPREL2	26.9264	27.077	27.0485	27.1386	27.3631	27.27	0.0397746	0.323235	-0.23991		31	28	34	24	31	24	15	15	13	15	16	15	15	29.9	29.9	29.9	81.836	736	736	93.444	By MS/MS	By MS/MS	By MS/MS	By MS/MS	By MS/MS	By MS/MS
O60725	O60725	3	3	3	Protein-S-isoprenylcysteine O-methyltransferase	ICMT	>sp|O60725|ICMT_HUMAN Protein-S-isoprenylcysteine O-methyltransferase OS=Homo sapiens GN=ICMT PE=1 SV=1	1	3	3	3	Protein-S-isoprenylcysteine O-methyltransferase	ICMT	26.2864	26.2611	25.3641	26.4006	26.3815	25.8487	0.53451	0.619898	-0.239721		13	17	6	11	11	8	3	3	3	3	3	3	3	9.9	9.9	9.9	31.938	284	284	1.2772	By MS/MS	By MS/MS	By MS/MS	By MS/MS	By MS/MS	By MS/MS
Q8WWC4	Q8WWC4	2	2	2	Uncharacterized protein C2orf47, mitochondrial	C2orf47	>sp|Q8WWC4|CB047_HUMAN Uncharacterized protein C2orf47, mitochondrial OS=Homo sapiens GN=C2orf47 PE=1 SV=1	1	2	2	2	Uncharacterized protein C2orf47, mitochondrial	C2orf47	27.0315	26.8708	27.1166	27.1225	27.4695	27.1451	0.146866	0.41051	-0.239382		3	3	2	1	1	3	2	2	2	2	2	2	2	8.2	8.2	8.2	32.544	291	291	3.4232	By MS/MS	By MS/MS	By MS/MS	By MS/MS	By MS/MS	By MS/MS
Q8IY57	Q8IY57	1	1	1	YY1-associated factor 2	YAF2	>sp|Q8IY57|YAF2_HUMAN YY1-associated factor 2 OS=Homo sapiens GN=YAF2 PE=1 SV=3	1	1	1	1	YY1-associated factor 2	YAF2	26.2185	25.9681	26.0961	26.5279	26.2731	26.1995	0.123579	0.394761	-0.239276		1	1	0	0	2	1	1	1	1	1	1	1	1	13.3	13.3	13.3	19.901	180	180	1.3477	By MS/MS	By MS/MS	By matching	By matching	By MS/MS	By MS/MS
Q96GE9	Q96GE9	1	1	1	Transmembrane protein 261	TMEM261	>sp|Q96GE9|TM261_HUMAN Transmembrane protein 261 OS=Homo sapiens GN=TMEM261 PE=4 SV=1	1	1	1	1	Transmembrane protein 261	TMEM261	27.7311	27.8274	27.9176	27.9087	27.9029	28.3811	0.226586	0.458219	-0.238885		1	0	1	1	2	0	1	0	1	1	1	1	1	32.8	32.8	32.8	12.257	116	116	4.6549	By MS/MS	By matching	By MS/MS	By MS/MS	By MS/MS	By matching
P82914	P82914	8	8	8	28S ribosomal protein S15, mitochondrial	MRPS15	>sp|P82914|RT15_HUMAN 28S ribosomal protein S15, mitochondrial OS=Homo sapiens GN=MRPS15 PE=1 SV=1	1	8	8	8	28S ribosomal protein S15, mitochondrial	MRPS15	28.3644	28.1807	28.3514	28.8031	28.6829	28.1269	0.332009	0.508219	-0.238776		18	24	25	19	22	11	8	7	8	8	8	8	8	25.3	25.3	25.3	29.842	257	257	16.031	By MS/MS	By MS/MS	By MS/MS	By MS/MS	By MS/MS	By MS/MS
P42336	P42336	3	3	3	Phosphatidylinositol 4,5-bisphosphate 3-kinase catalytic subunit alpha isoform	PIK3CA	>sp|P42336|PK3CA_HUMAN Phosphatidylinositol 4,5-bisphosphate 3-kinase catalytic subunit alpha isoform OS=Homo sapiens GN=PIK3CA PE=1 SV=2	1	3	3	3	Phosphatidylinositol 4,5-bisphosphate 3-kinase catalytic subunit alpha isoform	PIK3CA	20.0543	20.1435	20.081	19.9553	20.4483	20.5909	0.286868	0.482844	-0.238612		7	5	5	3	3	3	2	1	1	2	1	1	1	3.3	3.3	3.3	124.28	1068	1068	1.5345	By MS/MS	By MS/MS	By MS/MS	By MS/MS	By MS/MS	By MS/MS
O95834	O95834	2	2	2	Echinoderm microtubule-associated protein-like 2	EML2	>sp|O95834|EMAL2_HUMAN Echinoderm microtubule-associated protein-like 2 OS=Homo sapiens GN=EML2 PE=1 SV=1	1	2	2	2	Echinoderm microtubule-associated protein-like 2	EML2	22.676	22.1187	22.5204	22.6932	22.9182	22.4191	0.339359	0.513689	-0.238438		1	0	1	1	1	1	1	1	2	1	2	2	2	4	4	4	70.678	649	649	1.7146	By MS/MS	By matching	By MS/MS	By MS/MS	By MS/MS	By MS/MS
Q99543	Q99543	8	8	8	DnaJ homolog subfamily C member 2;DnaJ homolog subfamily C member 2, N-terminally processed	DNAJC2	>sp|Q99543|DNJC2_HUMAN DnaJ homolog subfamily C member 2 OS=Homo sapiens GN=DNAJC2 PE=1 SV=4	1	8	8	8	DnaJ homolog subfamily C member 2;DnaJ homolog subfamily C member 2, N-terminally processed	DNAJC2	25.0514	25.2318	25.0792	25.229	25.2353	25.6125	0.161031	0.422166	-0.238096		1	3	4	4	4	5	5	7	8	8	7	6	6	17.1	17.1	17.1	71.996	621	621	8.86	By MS/MS	By MS/MS	By MS/MS	By MS/MS	By MS/MS	By MS/MS
Q9Y2R9	Q9Y2R9	13	13	13	28S ribosomal protein S7, mitochondrial	MRPS7	>sp|Q9Y2R9|RT07_HUMAN 28S ribosomal protein S7, mitochondrial OS=Homo sapiens GN=MRPS7 PE=1 SV=2	1	13	13	13	28S ribosomal protein S7, mitochondrial	MRPS7	30.7478	30.756	30.5592	31.2581	30.7867	30.7319	0.254376	0.471328	-0.23793		30	24	30	24	26	25	13	12	13	13	13	13	13	47.9	47.9	47.9	28.134	242	242	104.79	By MS/MS	By MS/MS	By MS/MS	By MS/MS	By MS/MS	By MS/MS
Q9NRR4	Q9NRR4	1	1	1	Ribonuclease 3	DROSHA	>sp|Q9NRR4|RNC_HUMAN Ribonuclease 3 OS=Homo sapiens GN=DROSHA PE=1 SV=2	1	1	1	1	Ribonuclease 3	DROSHA	18.1785	17.3946	18.1156	17.8489	18.3364	18.2159	0.460316	0.576882	-0.237503		0	1	0	0	0	0	1	1	1	1	1	1	1	1.2	1.2	1.2	159.31	1374	1374	1.9456	By matching	By MS/MS	By matching	By matching	By matching	By matching
Q8IUR7	Q8IUR7	3	3	3	Armadillo repeat-containing protein 8	ARMC8	>sp|Q8IUR7|ARMC8_HUMAN Armadillo repeat-containing protein 8 OS=Homo sapiens GN=ARMC8 PE=1 SV=2	1	3	3	3	Armadillo repeat-containing protein 8	ARMC8	28.4471	28.5983	28.4547	28.4015	28.8721	28.938	0.248879	0.471667	-0.2372		5	4	4	4	6	9	3	3	3	3	3	3	3	6.7	6.7	6.7	75.509	673	673	6.7771	By MS/MS	By MS/MS	By MS/MS	By MS/MS	By MS/MS	By MS/MS
Q9Y3B3	Q9Y3B3	7	7	7	Transmembrane emp24 domain-containing protein 7	TMED7	>sp|Q9Y3B3|TMED7_HUMAN Transmembrane emp24 domain-containing protein 7 OS=Homo sapiens GN=TMED7 PE=1 SV=2	1	7	7	7	Transmembrane emp24 domain-containing protein 7	TMED7	30.207	30.173	30.3453	30.8157	30.2806	30.3404	0.251961	0.471661	-0.237155		9	16	12	14	6	8	6	7	7	6	6	6	6	31.2	31.2	31.2	25.171	224	224	15.11	By MS/MS	By MS/MS	By MS/MS	By MS/MS	By MS/MS	By MS/MS
Q96CP2;Q4VC44	Q96CP2	3;1	3;1	3;1	FLYWCH family member 2	FLYWCH2	>sp|Q96CP2|FWCH2_HUMAN FLYWCH family member 2 OS=Homo sapiens GN=FLYWCH2 PE=1 SV=1	2	3	3	3	FLYWCH family member 2	FLYWCH2	26.1285	26.3938	26.1687	26.8083	26.3307	26.2628	0.281398	0.482673	-0.236954		7	6	4	2	2	6	3	3	3	3	3	3	3	32.1	32.1	32.1	14.563	140	140;716	5.4277	By MS/MS	By MS/MS	By MS/MS	By MS/MS	By MS/MS	By MS/MS
P49902	P49902	5	5	5	Cytosolic purine 5-nucleotidase	NT5C2	>sp|P49902|5NTC_HUMAN Cytosolic purine 5-nucleotidase OS=Homo sapiens GN=NT5C2 PE=1 SV=1	1	5	5	5	Cytosolic purine 5-nucleotidase	NT5C2	24.2147	23.9886	24.4207	24.4697	24.3108	24.5542	0.17463	0.426092	-0.23693		5	8	9	4	6	10	4	4	4	4	4	3	3	11.8	11.8	11.8	64.969	561	561	28.989	By MS/MS	By MS/MS	By MS/MS	By MS/MS	By MS/MS	By MS/MS
P35269	P35269	8	8	8	General transcription factor IIF subunit 1	GTF2F1	>sp|P35269|T2FA_HUMAN General transcription factor IIF subunit 1 OS=Homo sapiens GN=GTF2F1 PE=1 SV=2	1	8	8	8	General transcription factor IIF subunit 1	GTF2F1	24.4286	24.1379	24.3037	24.6347	24.6067	24.3391	0.134272	0.405709	-0.236748		8	9	6	8	9	9	6	7	8	7	7	6	6	20.1	20.1	20.1	58.24	517	517	36.642	By MS/MS	By MS/MS	By MS/MS	By MS/MS	By MS/MS	By MS/MS
P20042	P20042	16	16	16	Eukaryotic translation initiation factor 2 subunit 2	EIF2S2	>sp|P20042|IF2B_HUMAN Eukaryotic translation initiation factor 2 subunit 2 OS=Homo sapiens GN=EIF2S2 PE=1 SV=2	1	16	16	16	Eukaryotic translation initiation factor 2 subunit 2	EIF2S2	29.5424	29.519	29.3346	29.7094	29.5336	29.8614	0.109856	0.387598	-0.236177		47	44	35	50	44	48	16	16	16	16	13	16	16	48.3	48.3	48.3	38.388	333	333	202.92	By MS/MS	By MS/MS	By MS/MS	By MS/MS	By MS/MS	By MS/MS
Q9GZT6	Q9GZT6	13	13	13	Coiled-coil domain-containing protein 90B, mitochondrial	CCDC90B	>sp|Q9GZT6|CC90B_HUMAN Coiled-coil domain-containing protein 90B, mitochondrial OS=Homo sapiens GN=CCDC90B PE=1 SV=2	1	13	13	13	Coiled-coil domain-containing protein 90B, mitochondrial	CCDC90B	28.0713	27.8996	28.1913	28.4726	28.4546	27.9426	0.289297	0.486545	-0.235871		20	13	17	8	15	20	12	13	11	10	11	12	12	61.8	61.8	61.8	29.505	254	254	114.27	By MS/MS	By MS/MS	By MS/MS	By MS/MS	By MS/MS	By MS/MS
P35244	P35244	5	5	5	Replication protein A 14 kDa subunit	RPA3	>sp|P35244|RFA3_HUMAN Replication protein A 14 kDa subunit OS=Homo sapiens GN=RPA3 PE=1 SV=1	1	5	5	5	Replication protein A 14 kDa subunit	RPA3	29.3453	29.2911	29.0243	29.5406	29.4652	29.3617	0.103185	0.383959	-0.235554		9	10	12	9	15	16	5	5	5	5	4	4	4	69.4	69.4	69.4	13.569	121	121	42.796	By MS/MS	By MS/MS	By MS/MS	By MS/MS	By MS/MS	By MS/MS
Q9BRA0	Q9BRA0	4	4	4	N-alpha-acetyltransferase 38, NatC auxiliary subunit	NAA38	>sp|Q9BRA0|LSMD1_HUMAN N-alpha-acetyltransferase 38, NatC auxiliary subunit OS=Homo sapiens GN=NAA38 PE=1 SV=1	1	4	4	4	N-alpha-acetyltransferase 38, NatC auxiliary subunit	NAA38	25.8339	25.6018	25.1779	25.6477	26.3237	25.3485	0.53422	0.620978	-0.235392		3	3	1	2	1	4	3	4	4	2	3	4	4	43.2	43.2	43.2	13.514	125	125	1.9941	By MS/MS	By MS/MS	By MS/MS	By MS/MS	By MS/MS	By MS/MS
Q00577	Q00577	3	3	3	Transcriptional activator protein Pur-alpha	PURA	>sp|Q00577|PURA_HUMAN Transcriptional activator protein Pur-alpha OS=Homo sapiens GN=PURA PE=1 SV=2	1	3	3	3	Transcriptional activator protein Pur-alpha	PURA	26.8967	26.8259	26.7392	27.1385	27.0124	27.0164	0.0187381	0.31014	-0.235186		9	7	6	9	10	7	3	3	3	3	3	3	3	24.2	24.2	24.2	34.91	322	322	38.671	By MS/MS	By MS/MS	By MS/MS	By MS/MS	By MS/MS	By MS/MS
Q9Y3Q3	Q9Y3Q3	3	3	3	Transmembrane emp24 domain-containing protein 3	TMED3	>sp|Q9Y3Q3|TMED3_HUMAN Transmembrane emp24 domain-containing protein 3 OS=Homo sapiens GN=TMED3 PE=1 SV=1	1	3	3	3	Transmembrane emp24 domain-containing protein 3	TMED3	28.4787	28.6818	28.6341	28.9066	28.8241	28.769	0.032509	0.322323	-0.23506		3	3	4	0	3	3	3	3	3	3	3	3	3	8.8	8.8	8.8	24.777	217	217	2.9867	By MS/MS	By MS/MS	By MS/MS	By matching	By MS/MS	By MS/MS
O75832	O75832	12	12	12	26S proteasome non-ATPase regulatory subunit 10	PSMD10	>sp|O75832|PSD10_HUMAN 26S proteasome non-ATPase regulatory subunit 10 OS=Homo sapiens GN=PSMD10 PE=1 SV=1	1	12	12	12	26S proteasome non-ATPase regulatory subunit 10	PSMD10	30.7847	30.8211	30.9417	31.0957	31.1899	30.9668	0.0428224	0.333261	-0.234951		35	30	34	22	23	32	12	12	12	11	11	12	12	36.7	36.7	36.7	24.428	226	226	102.41	By MS/MS	By MS/MS	By MS/MS	By MS/MS	By MS/MS	By MS/MS
Q9BYD1	Q9BYD1	13	13	13	39S ribosomal protein L13, mitochondrial	MRPL13	>sp|Q9BYD1|RM13_HUMAN 39S ribosomal protein L13, mitochondrial OS=Homo sapiens GN=MRPL13 PE=1 SV=1	1	13	13	13	39S ribosomal protein L13, mitochondrial	MRPL13	31.1761	31.017	31.0094	31.3749	31.2878	31.2441	0.0242971	0.31632	-0.234768		25	21	30	28	27	24	13	13	13	13	13	13	13	71.3	71.3	71.3	20.692	178	178	60.8	By MS/MS	By MS/MS	By MS/MS	By MS/MS	By MS/MS	By MS/MS
O75955	O75955	22	22	22	Flotillin-1	FLOT1	>sp|O75955|FLOT1_HUMAN Flotillin-1 OS=Homo sapiens GN=FLOT1 PE=1 SV=3	1	22	22	22	Flotillin-1	FLOT1	29.1565	29.1496	29.2866	29.4347	29.4156	29.4462	0.00669934	0.284863	-0.234598		39	40	37	53	45	48	21	20	21	20	19	21	21	60.7	60.7	60.7	47.355	427	427	211.18	By MS/MS	By MS/MS	By MS/MS	By MS/MS	By MS/MS	By MS/MS
P30711	P30711	12	12	11	Glutathione S-transferase theta-1	GSTT1	>sp|P30711|GSTT1_HUMAN Glutathione S-transferase theta-1 OS=Homo sapiens GN=GSTT1 PE=1 SV=4	1	12	12	11	Glutathione S-transferase theta-1	GSTT1	27.8294	27.7851	27.9553	28.1155	28.1586	27.9984	0.0285843	0.319962	-0.23424		21	18	21	8	14	17	12	12	12	11	11	12	11	38.8	38.8	35.8	27.335	240	240	16.994	By MS/MS	By MS/MS	By MS/MS	By MS/MS	By MS/MS	By MS/MS
P10301	P10301	12	12	9	Ras-related protein R-Ras	RRAS	>sp|P10301|RRAS_HUMAN Ras-related protein R-Ras OS=Homo sapiens GN=RRAS PE=1 SV=1	1	12	12	9	Ras-related protein R-Ras	RRAS	31.1703	31.2636	31.2588	31.6372	31.4879	31.2691	0.103099	0.387198	-0.233832		44	38	33	35	32	43	11	11	12	10	12	12	9	55	55	40.4	23.48	218	218	183.36	By MS/MS	By MS/MS	By MS/MS	By MS/MS	By MS/MS	By MS/MS
Q8IV50;Q96S90	Q8IV50;Q96S90	4;2	4;2	4;2	LysM and putative peptidoglycan-binding domain-containing protein 2;LysM and putative peptidoglycan-binding domain-containing protein 1	LYSMD2;LYSMD1	>sp|Q8IV50|LYSM2_HUMAN LysM and putative peptidoglycan-binding domain-containing protein 2 OS=Homo sapiens GN=LYSMD2 PE=1 SV=1;>sp|Q96S90|LYSM1_HUMAN LysM and putative peptidoglycan-binding domain-containing protein 1 OS=Homo sapiens GN=LYSMD1 PE=1 SV=1	2	4	4	4	LysM and putative peptidoglycan-binding domain-containing protein 2;LysM and putative peptidoglycan-binding domain-containing protein 1	LYSMD2;LYSMD1	25.3506	25.1894	25.0964	25.1648	25.3451	25.8279	0.33086	0.513441	-0.233784		3	1	2	1	1	5	3	2	2	3	2	3	3	14.4	14.4	14.4	23.463	215	215;227	4.2163	By MS/MS	By MS/MS	By MS/MS	By MS/MS	By MS/MS	By MS/MS
Q5TFE4	Q5TFE4	7	7	7	5-nucleotidase domain-containing protein 1	NT5DC1	>sp|Q5TFE4|NT5D1_HUMAN 5-nucleotidase domain-containing protein 1 OS=Homo sapiens GN=NT5DC1 PE=1 SV=1	1	7	7	7	5-nucleotidase domain-containing protein 1	NT5DC1	25.8138	26.0541	26.0619	26.191	26.2588	26.179	0.0520828	0.345537	-0.233017		3	2	1	10	4	9	7	7	6	7	7	7	7	22.6	22.6	22.6	51.844	455	455	33.625	By MS/MS	By MS/MS	By MS/MS	By MS/MS	By MS/MS	By MS/MS
P61599	P61599	8	8	8	N-alpha-acetyltransferase 20	NAA20	>sp|P61599|NAA20_HUMAN N-alpha-acetyltransferase 20 OS=Homo sapiens GN=NAA20 PE=1 SV=1	1	8	8	8	N-alpha-acetyltransferase 20	NAA20	28.301	27.8442	27.7363	28.4415	28.2909	27.8479	0.401432	0.544075	-0.232925		8	7	7	7	5	10	7	7	7	7	7	7	7	47.8	47.8	47.8	20.368	178	178	29.276	By MS/MS	By MS/MS	By MS/MS	By MS/MS	By MS/MS	By MS/MS
Q9Y2R0	Q9Y2R0	3	3	3	Cytochrome c oxidase assembly factor 3 homolog, mitochondrial	COA3	>sp|Q9Y2R0|COA3_HUMAN Cytochrome c oxidase assembly factor 3 homolog, mitochondrial OS=Homo sapiens GN=COA3 PE=1 SV=1	1	3	3	3	Cytochrome c oxidase assembly factor 3 homolog, mitochondrial	COA3	27.5838	27.489	27.3725	27.8425	27.7807	27.5207	0.115137	0.39709	-0.232869		11	10	6	4	7	8	3	3	3	3	3	3	3	29.2	29.2	29.2	11.731	106	106	4.694	By MS/MS	By MS/MS	By MS/MS	By MS/MS	By MS/MS	By MS/MS
P16333	P16333	15	15	13	Cytoplasmic protein NCK1	NCK1	>sp|P16333|NCK1_HUMAN Cytoplasmic protein NCK1 OS=Homo sapiens GN=NCK1 PE=1 SV=1	1	15	15	13	Cytoplasmic protein NCK1	NCK1	27.4918	27.3146	27.5942	27.8272	27.6657	27.606	0.0910144	0.377361	-0.232802		12	7	11	13	15	18	15	14	15	12	14	15	13	50.9	50.9	46.2	42.864	377	377	66.048	By MS/MS	By MS/MS	By MS/MS	By MS/MS	By MS/MS	By MS/MS
P98172	P98172	4	4	4	Ephrin-B1	EFNB1	>sp|P98172|EFNB1_HUMAN Ephrin-B1 OS=Homo sapiens GN=EFNB1 PE=1 SV=1	1	4	4	4	Ephrin-B1	EFNB1	23.7928	23.9791	23.9544	24.459	23.8973	24.0674	0.257671	0.477055	-0.232464		2	4	5	2	0	3	4	4	4	3	4	4	4	18.2	18.2	18.2	38.006	346	346	5.4257	By MS/MS	By MS/MS	By MS/MS	By MS/MS	By matching	By MS/MS
P20908	P20908	13	13	13	Collagen alpha-1(V) chain	COL5A1	>sp|P20908|CO5A1_HUMAN Collagen alpha-1(V) chain OS=Homo sapiens GN=COL5A1 PE=1 SV=3	1	13	13	13	Collagen alpha-1(V) chain	COL5A1	27.4888	27.008	27.4991	27.503	27.6429	27.5459	0.237711	0.471227	-0.23197		19	19	19	19	25	21	13	12	12	11	13	12	12	11.9	11.9	11.9	183.56	1838	1838	93.349	By MS/MS	By MS/MS	By MS/MS	By MS/MS	By MS/MS	By MS/MS
Q8WZ82	Q8WZ82	4	4	4	Ovarian cancer-associated gene 2 protein	OVCA2	>sp|Q8WZ82|OVCA2_HUMAN Ovarian cancer-associated gene 2 protein OS=Homo sapiens GN=OVCA2 PE=1 SV=1	1	4	4	4	Ovarian cancer-associated gene 2 protein	OVCA2	27.9227	27.8585	28.0291	28.1533	27.9464	28.4063	0.177718	0.435468	-0.231928		7	9	8	9	11	6	3	3	3	4	3	3	3	34.8	34.8	34.8	24.418	227	227	31.523	By MS/MS	By MS/MS	By MS/MS	By MS/MS	By MS/MS	By MS/MS
O43491	O43491	20	17	17	Band 4.1-like protein 2	EPB41L2	>sp|O43491|E41L2_HUMAN Band 4.1-like protein 2 OS=Homo sapiens GN=EPB41L2 PE=1 SV=1	1	20	17	17	Band 4.1-like protein 2	EPB41L2	25.6601	25.4492	25.5999	26.0078	25.7039	25.6933	0.127029	0.407287	-0.231915		20	13	19	16	11	16	15	13	14	12	14	15	15	30	27.5	27.5	112.59	1005	1005	120.38	By MS/MS	By MS/MS	By MS/MS	By MS/MS	By MS/MS	By MS/MS
O14929	O14929	8	8	8	Histone acetyltransferase type B catalytic subunit	HAT1	>sp|O14929|HAT1_HUMAN Histone acetyltransferase type B catalytic subunit OS=Homo sapiens GN=HAT1 PE=1 SV=1	1	8	8	8	Histone acetyltransferase type B catalytic subunit	HAT1	27.6593	27.5147	27.8318	27.8159	27.9079	27.9777	0.0874023	0.376541	-0.231895		6	12	13	16	22	14	6	7	7	6	8	7	7	29.8	29.8	29.8	49.512	419	419	84.321	By MS/MS	By MS/MS	By MS/MS	By MS/MS	By MS/MS	By MS/MS
Q9P1T7	Q9P1T7	2	2	2	MyoD family inhibitor domain-containing protein	MDFIC	>sp|Q9P1T7|MDFIC_HUMAN MyoD family inhibitor domain-containing protein OS=Homo sapiens GN=MDFIC PE=1 SV=2	1	2	2	2	MyoD family inhibitor domain-containing protein	MDFIC	23.1696	23.2071	22.5353	23.0179	23.2099	23.3794	0.392009	0.540567	-0.231706		0	0	3	0	0	0	1	1	2	1	0	1	1	11.8	11.8	11.8	25.788	246	246	1.8287	By matching	By matching	By MS/MS	By matching	By matching	By matching
P51003	P51003	9	9	6	Poly(A) polymerase alpha	PAPOLA	>sp|P51003|PAPOA_HUMAN Poly(A) polymerase alpha OS=Homo sapiens GN=PAPOLA PE=1 SV=4	1	9	9	6	Poly(A) polymerase alpha	PAPOLA	23.8293	24.0554	24.0762	24.1873	24.1893	24.279	0.0521468	0.349213	-0.231566		9	9	7	10	9	10	8	8	6	8	8	9	6	17.6	17.6	11.4	82.842	745	745	13.632	By MS/MS	By MS/MS	By MS/MS	By MS/MS	By MS/MS	By MS/MS
Q9UKR5	Q9UKR5	2	2	2	Probable ergosterol biosynthetic protein 28	C14orf1	>sp|Q9UKR5|ERG28_HUMAN Probable ergosterol biosynthetic protein 28 OS=Homo sapiens GN=C14orf1 PE=1 SV=1	1	2	2	2	Probable ergosterol biosynthetic protein 28	C14orf1	25.8195	25.7669	26.0525	26.0573	26.1596	26.1154	0.0671141	0.367141	-0.231128		8	6	6	5	3	1	2	2	2	2	2	1	1	17.1	17.1	17.1	15.864	140	140	2.97	By MS/MS	By MS/MS	By MS/MS	By MS/MS	By MS/MS	By MS/MS
P11234	P11234	16	8	8	Ras-related protein Ral-B	RALB	>sp|P11234|RALB_HUMAN Ras-related protein Ral-B OS=Homo sapiens GN=RALB PE=1 SV=1	1	16	8	8	Ras-related protein Ral-B	RALB	32.4715	32.6988	32.5823	33.051	32.7548	32.64	0.171575	0.432851	-0.231084		36	31	30	22	28	27	8	8	8	8	8	8	8	60.2	25.2	25.2	23.408	206	206	134.74	By MS/MS	By MS/MS	By MS/MS	By MS/MS	By MS/MS	By MS/MS
Q15262;P28827	Q15262	3;1	3;1	3;1	Receptor-type tyrosine-protein phosphatase kappa	PTPRK	>sp|Q15262|PTPRK_HUMAN Receptor-type tyrosine-protein phosphatase kappa OS=Homo sapiens GN=PTPRK PE=1 SV=2	2	3	3	3	Receptor-type tyrosine-protein phosphatase kappa	PTPRK	21.9517	22.0206	21.4802	21.7454	22.3028	22.0969	0.381874	0.536013	-0.230872		4	3	3	4	2	6	2	3	2	2	1	3	3	2.4	2.4	2.4	162.1	1439	1439;1452	6.6069	By MS/MS	By MS/MS	By MS/MS	By MS/MS	By MS/MS	By MS/MS
Q6IN85	Q6IN85	8	8	8	Serine/threonine-protein phosphatase 4 regulatory subunit 3A	SMEK1	>sp|Q6IN85|P4R3A_HUMAN Serine/threonine-protein phosphatase 4 regulatory subunit 3A OS=Homo sapiens GN=PPP4R3A PE=1 SV=1	1	8	8	8	Serine/threonine-protein phosphatase 4 regulatory subunit 3A	SMEK1	23.6693	23.5175	23.9579	23.8095	24.0248	24.0026	0.189505	0.444669	-0.230757		9	3	13	7	9	8	6	6	6	8	7	8	8	11.4	11.4	11.4	95.367	833	833	13.239	By MS/MS	By MS/MS	By MS/MS	By MS/MS	By MS/MS	By MS/MS
Q8TAQ2	Q8TAQ2	16	16	10	SWI/SNF complex subunit SMARCC2	SMARCC2	>sp|Q8TAQ2|SMRC2_HUMAN SWI/SNF complex subunit SMARCC2 OS=Homo sapiens GN=SMARCC2 PE=1 SV=1	1	16	16	10	SWI/SNF complex subunit SMARCC2	SMARCC2	25.4204	25.561	25.6664	25.9006	25.9075	25.5318	0.182208	0.439926	-0.230705		24	36	27	31	19	31	14	14	15	11	10	13	8	15.7	15.7	11.4	132.88	1214	1214	110.62	By MS/MS	By MS/MS	By MS/MS	By MS/MS	By MS/MS	By MS/MS
Q9NZL4	Q9NZL4	7	7	7	Hsp70-binding protein 1	HSPBP1	>sp|Q9NZL4|HPBP1_HUMAN Hsp70-binding protein 1 OS=Homo sapiens GN=HSPBP1 PE=1 SV=1	1	7	7	7	Hsp70-binding protein 1	HSPBP1	26.3145	26.559	26.5063	26.5535	26.4285	27.0857	0.345695	0.525	-0.229334		18	11	12	9	15	16	5	6	6	6	7	5	5	25.4	25.4	25.4	39.474	362	362	23.278	By MS/MS	By MS/MS	By MS/MS	By MS/MS	By MS/MS	By MS/MS
Q96JB5	Q96JB5	8	8	8	CDK5 regulatory subunit-associated protein 3	CDK5RAP3	>sp|Q96JB5|CK5P3_HUMAN CDK5 regulatory subunit-associated protein 3 OS=Homo sapiens GN=CDK5RAP3 PE=1 SV=2	1	8	8	8	CDK5 regulatory subunit-associated protein 3	CDK5RAP3	24.2388	23.9547	24.1532	24.2851	24.1219	24.6259	0.251162	0.476804	-0.228757		8	3	8	10	9	12	6	6	6	8	7	5	5	20	20	20	56.92	506	506	23.184	By MS/MS	By MS/MS	By MS/MS	By MS/MS	By MS/MS	By MS/MS
Q9NX18	Q9NX18	3	3	3	Succinate dehydrogenase assembly factor 2, mitochondrial	SDHAF2	>sp|Q9NX18|SDHF2_HUMAN Succinate dehydrogenase assembly factor 2, mitochondrial OS=Homo sapiens GN=SDHAF2 PE=1 SV=1	1	3	3	3	Succinate dehydrogenase assembly factor 2, mitochondrial	SDHAF2	25.5001	25.0528	26.5188	25.775	25.9456	26.0365	0.63139	0.695042	-0.228454		2	1	6	4	7	7	3	3	3	3	3	3	3	28.9	28.9	28.9	19.599	166	166	11.401	By MS/MS	By MS/MS	By MS/MS	By MS/MS	By MS/MS	By MS/MS
O15321	O15321	2	2	2	Transmembrane 9 superfamily member 1	TM9SF1	>sp|O15321|TM9S1_HUMAN Transmembrane 9 superfamily member 1 OS=Homo sapiens GN=TM9SF1 PE=2 SV=2	1	2	2	2	Transmembrane 9 superfamily member 1	TM9SF1	23.3637	22.7931	22.5314	23.1474	23.3543	22.8717	0.464449	0.584057	-0.228392		1	0	0	1	5	0	2	2	2	1	2	2	2	3.8	3.8	3.8	68.86	606	606	4.5901	By MS/MS	By MS/MS	By matching	By MS/MS	By MS/MS	By matching
Q9Y6A4	Q9Y6A4	5	5	5	Cilia- and flagella-associated protein 20	CFAP20	>sp|Q9Y6A4|CFA20_HUMAN Cilia- and flagella-associated protein 20 OS=Homo sapiens GN=CFAP20 PE=1 SV=1	1	5	5	5	Cilia- and flagella-associated protein 20	CFAP20	28.9323	28.9777	29.2873	29.5319	29.2264	29.1235	0.240687	0.471953	-0.228159		13	14	15	11	14	16	5	5	5	5	5	5	5	30.1	30.1	30.1	22.774	193	193	40.859	By MS/MS	By MS/MS	By MS/MS	By MS/MS	By MS/MS	By MS/MS
O60884	O60884	14	14	14	DnaJ homolog subfamily A member 2	DNAJA2	>sp|O60884|DNJA2_HUMAN DnaJ homolog subfamily A member 2 OS=Homo sapiens GN=DNAJA2 PE=1 SV=1	1	14	14	14	DnaJ homolog subfamily A member 2	DNAJA2	28.2271	28.3469	27.9876	28.3456	28.4196	28.4799	0.112932	0.404062	-0.227836		10	10	9	21	22	22	12	12	11	14	14	14	14	46.8	46.8	46.8	45.745	412	412	54.12	By MS/MS	By MS/MS	By MS/MS	By MS/MS	By MS/MS	By MS/MS
P16949;Q93045;Q9H169	P16949	19;6;1	19;6;1	19;6;1	Stathmin	STMN1	>sp|P16949|STMN1_HUMAN Stathmin OS=Homo sapiens GN=STMN1 PE=1 SV=3	3	19	19	19	Stathmin	STMN1	33.8568	33.6433	33.4245	34.1725	33.7081	33.7276	0.310568	0.507178	-0.227826		61	56	56	56	76	64	19	19	19	19	19	19	19	72.5	72.5	72.5	17.302	149	149;179;189	125.05	By MS/MS	By MS/MS	By MS/MS	By MS/MS	By MS/MS	By MS/MS
Q9BY77	Q9BY77	8	8	8	Polymerase delta-interacting protein 3	POLDIP3	>sp|Q9BY77|PDIP3_HUMAN Polymerase delta-interacting protein 3 OS=Homo sapiens GN=POLDIP3 PE=1 SV=2	1	8	8	8	Polymerase delta-interacting protein 3	POLDIP3	26.6741	26.6435	26.4917	26.7117	26.901	26.8797	0.0503775	0.355323	-0.227732		22	20	15	25	15	19	8	8	8	8	8	8	8	30.2	30.2	30.2	46.089	421	421	41.481	By MS/MS	By MS/MS	By MS/MS	By MS/MS	By MS/MS	By MS/MS
P51149	P51149	18	18	18	Ras-related protein Rab-7a	RAB7A	>sp|P51149|RAB7A_HUMAN Ras-related protein Rab-7a OS=Homo sapiens GN=RAB7A PE=1 SV=1	1	18	18	18	Ras-related protein Rab-7a	RAB7A	33.2549	33.1899	33.2579	33.6303	33.5359	33.218	0.147319	0.422326	-0.227179		90	76	93	91	92	78	17	17	17	17	18	18	18	74.4	74.4	74.4	23.489	207	207	323.31	By MS/MS	By MS/MS	By MS/MS	By MS/MS	By MS/MS	By MS/MS
Q96S97	Q96S97	4	4	4	Myeloid-associated differentiation marker	MYADM	>sp|Q96S97|MYADM_HUMAN Myeloid-associated differentiation marker OS=Homo sapiens GN=MYADM PE=1 SV=2	1	4	4	4	Myeloid-associated differentiation marker	MYADM	29.7839	29.7206	28.9948	30.3358	29.6575	29.1875	0.616096	0.68289	-0.227175		22	32	25	26	29	24	4	4	4	4	4	4	4	17.7	17.7	17.7	35.273	322	322	36.832	By MS/MS	By MS/MS	By MS/MS	By MS/MS	By MS/MS	By MS/MS
O96019	O96019	10	10	10	Actin-like protein 6A	ACTL6A	>sp|O96019|ACL6A_HUMAN Actin-like protein 6A OS=Homo sapiens GN=ACTL6A PE=1 SV=1	1	10	10	10	Actin-like protein 6A	ACTL6A	28.1638	28.1514	28.0398	28.276	28.2579	28.501	0.0608544	0.367256	-0.226638		26	21	21	30	22	28	10	10	10	10	10	10	10	38.7	38.7	38.7	47.46	429	429	42.199	By MS/MS	By MS/MS	By MS/MS	By MS/MS	By MS/MS	By MS/MS
P21399;O00408	P21399	29;1	29;1	29;1	Cytoplasmic aconitate hydratase	ACO1	>sp|P21399|ACOC_HUMAN Cytoplasmic aconitate hydratase OS=Homo sapiens GN=ACO1 PE=1 SV=3	2	29	29	29	Cytoplasmic aconitate hydratase	ACO1	28.0928	28.0129	28.0898	28.2739	28.3156	28.2858	0.00143499	0.268958	-0.226587		75	58	70	74	63	86	27	28	29	28	28	29	29	43.3	43.3	43.3	98.398	889	889;941	137.75	By MS/MS	By MS/MS	By MS/MS	By MS/MS	By MS/MS	By MS/MS
Q9UGR2	Q9UGR2	8	8	8	Zinc finger CCCH domain-containing protein 7B	ZC3H7B	>sp|Q9UGR2|Z3H7B_HUMAN Zinc finger CCCH domain-containing protein 7B OS=Homo sapiens GN=ZC3H7B PE=1 SV=1	1	8	8	8	Zinc finger CCCH domain-containing protein 7B	ZC3H7B	25.5715	25.4626	25.4834	25.8206	25.7296	25.6466	0.0198969	0.320166	-0.226392		10	10	13	10	11	11	7	8	8	8	7	8	8	14.8	14.8	14.8	111.58	993	993	49.224	By MS/MS	By MS/MS	By MS/MS	By MS/MS	By MS/MS	By MS/MS
Q86Y07	Q86Y07	4	4	4	Serine/threonine-protein kinase VRK2	VRK2	>sp|Q86Y07|VRK2_HUMAN Serine/threonine-protein kinase VRK2 OS=Homo sapiens GN=VRK2 PE=1 SV=3	1	4	4	4	Serine/threonine-protein kinase VRK2	VRK2	24.0983	23.9864	24.0423	24.0775	24.2765	24.4514	0.115338	0.407232	-0.226118		0	1	1	0	1	1	2	3	3	2	3	2	2	10	10	10	58.14	508	508	5.118	By matching	By MS/MS	By MS/MS	By matching	By MS/MS	By MS/MS
P63000	P63000	10	4	3	Ras-related C3 botulinum toxin substrate 1	RAC1	>sp|P63000|RAC1_HUMAN Ras-related C3 botulinum toxin substrate 1 OS=Homo sapiens GN=RAC1 PE=1 SV=1	1	10	4	3	Ras-related C3 botulinum toxin substrate 1	RAC1	32.1673	32.1227	32.1105	32.5218	32.4089	32.1481	0.113667	0.406257	-0.226097		39	44	35	32	29	35	4	4	4	4	4	4	3	51	19.3	15.1	21.45	192	192	14.648	By MS/MS	By MS/MS	By MS/MS	By MS/MS	By MS/MS	By MS/MS
Q8WWV3	Q8WWV3	3	3	3	Reticulon-4-interacting protein 1, mitochondrial	RTN4IP1	>sp|Q8WWV3|RT4I1_HUMAN Reticulon-4-interacting protein 1, mitochondrial OS=Homo sapiens GN=RTN4IP1 PE=1 SV=2	1	3	3	3	Reticulon-4-interacting protein 1, mitochondrial	RTN4IP1	23.9822	24.2142	24.1269	24.17	24.6401	24.191	0.248945	0.478469	-0.225934		0	3	0	0	1	1	2	3	2	2	3	3	3	12.1	12.1	12.1	43.589	396	396	3.0562	By matching	By MS/MS	By matching	By matching	By MS/MS	By MS/MS
Q9UHB6	Q9UHB6	12	12	12	LIM domain and actin-binding protein 1	LIMA1	>sp|Q9UHB6|LIMA1_HUMAN LIM domain and actin-binding protein 1 OS=Homo sapiens GN=LIMA1 PE=1 SV=1	1	12	12	12	LIM domain and actin-binding protein 1	LIMA1	25.4022	25.2599	25.7744	25.7325	25.7316	25.65	0.220751	0.470607	-0.225852		9	8	10	16	8	11	9	10	8	12	10	10	10	23.8	23.8	23.8	85.225	759	759	30.833	By MS/MS	By MS/MS	By MS/MS	By MS/MS	By MS/MS	By MS/MS
O43760	O43760	4	4	4	Synaptogyrin-2	SYNGR2	>sp|O43760|SNG2_HUMAN Synaptogyrin-2 OS=Homo sapiens GN=SYNGR2 PE=1 SV=1	1	4	4	4	Synaptogyrin-2	SYNGR2	29.1408	29.169	28.867	29.6093	29.1548	29.0896	0.300068	0.503191	-0.225665		11	7	11	10	9	8	4	4	4	4	4	4	4	17	17	17	24.81	224	224	5.3375	By MS/MS	By MS/MS	By MS/MS	By MS/MS	By MS/MS	By MS/MS
Q5T9A4	Q5T9A4	15	4	4	ATPase family AAA domain-containing protein 3B	ATAD3B	>sp|Q5T9A4|ATD3B_HUMAN ATPase family AAA domain-containing protein 3B OS=Homo sapiens GN=ATAD3B PE=1 SV=1	1	15	4	4	ATPase family AAA domain-containing protein 3B	ATAD3B	25.7426	25.6308	25.4901	25.669	26.1727	25.6982	0.275997	0.489523	-0.225449		6	7	7	5	6	4	4	4	4	4	3	4	4	21.5	6	6	72.572	648	648	25.86	By MS/MS	By MS/MS	By MS/MS	By MS/MS	By MS/MS	By MS/MS
Q9H0N5	Q9H0N5	2	2	2	Pterin-4-alpha-carbinolamine dehydratase 2	PCBD2	>sp|Q9H0N5|PHS2_HUMAN Pterin-4-alpha-carbinolamine dehydratase 2 OS=Homo sapiens GN=PCBD2 PE=1 SV=4	1	2	2	2	Pterin-4-alpha-carbinolamine dehydratase 2	PCBD2	24.9585	25.4383	24.2743	25.3094	25.2589	24.7789	0.582822	0.661039	-0.225368		1	3	4	3	8	5	2	2	2	2	2	2	2	22.3	22.3	22.3	14.365	130	130	3.1818	By MS/MS	By MS/MS	By MS/MS	By MS/MS	By MS/MS	By MS/MS
Q86Y82	Q86Y82	11	11	11	Syntaxin-12	STX12	>sp|Q86Y82|STX12_HUMAN Syntaxin-12 OS=Homo sapiens GN=STX12 PE=1 SV=1	1	11	11	11	Syntaxin-12	STX12	29.6794	30.2719	29.7528	29.8907	30.3114	30.1766	0.372132	0.535527	-0.224874		25	32	27	16	29	31	10	11	11	10	11	11	11	49.3	49.3	49.3	31.642	276	276	170.09	By MS/MS	By MS/MS	By MS/MS	By MS/MS	By MS/MS	By MS/MS
P57740	P57740	21	21	21	Nuclear pore complex protein Nup107	NUP107	>sp|P57740|NU107_HUMAN Nuclear pore complex protein Nup107 OS=Homo sapiens GN=NUP107 PE=1 SV=1	1	21	21	21	Nuclear pore complex protein Nup107	NUP107	26.0381	25.9485	25.9433	26.2224	26.1367	26.2449	0.00757927	0.301725	-0.224681		27	19	27	39	30	39	18	19	16	20	18	20	20	30.6	30.6	30.6	106.37	925	925	108.99	By MS/MS	By MS/MS	By MS/MS	By MS/MS	By MS/MS	By MS/MS
P46779	P46779	15	15	15	60S ribosomal protein L28	RPL28	>sp|P46779|RL28_HUMAN 60S ribosomal protein L28 OS=Homo sapiens GN=RPL28 PE=1 SV=3	1	15	15	15	60S ribosomal protein L28	RPL28	34.6349	34.6803	34.3638	34.8825	34.7285	34.7416	0.111735	0.407121	-0.224542		41	47	52	39	52	61	15	15	15	14	15	15	15	53.3	53.3	53.3	15.747	137	137	100.19	By MS/MS	By MS/MS	By MS/MS	By MS/MS	By MS/MS	By MS/MS
P78362	P78362	6	6	6	SRSF protein kinase 2;SRSF protein kinase 2 N-terminal;SRSF protein kinase 2 C-terminal	SRPK2	>sp|P78362|SRPK2_HUMAN SRSF protein kinase 2 OS=Homo sapiens GN=SRPK2 PE=1 SV=3	1	6	6	6	SRSF protein kinase 2;SRSF protein kinase 2 N-terminal;SRSF protein kinase 2 C-terminal	SRPK2	24.2595	24.0903	24.0659	23.9789	24.6367	24.4733	0.339051	0.525398	-0.224403		4	5	3	5	3	4	3	4	3	3	4	3	3	10	10	10	77.526	688	688	4.9429	By MS/MS	By MS/MS	By MS/MS	By MS/MS	By MS/MS	By MS/MS
Q96SB4	Q96SB4	8	8	8	SRSF protein kinase 1	SRPK1	>sp|Q96SB4|SRPK1_HUMAN SRSF protein kinase 1 OS=Homo sapiens GN=SRPK1 PE=1 SV=2	1	8	8	8	SRSF protein kinase 1	SRPK1	27.7819	27.7461	27.7413	27.9018	28.0558	27.9848	0.00837258	0.304922	-0.224374		14	9	12	9	9	14	8	7	7	7	8	7	7	17.4	17.4	17.4	74.324	655	655	32.081	By MS/MS	By MS/MS	By MS/MS	By MS/MS	By MS/MS	By MS/MS
Q15648	Q15648	2	2	2	Mediator of RNA polymerase II transcription subunit 1	MED1	>sp|Q15648|MED1_HUMAN Mediator of RNA polymerase II transcription subunit 1 OS=Homo sapiens GN=MED1 PE=1 SV=4	1	2	2	2	Mediator of RNA polymerase II transcription subunit 1	MED1	20.2847	20.3703	19.9816	20.5897	20.5335	20.1846	0.265766	0.486433	-0.223714		10	6	12	10	1	8	2	2	2	1	1	2	2	2.1	2.1	2.1	168.48	1581	1581	4.0713	By MS/MS	By MS/MS	By MS/MS	By MS/MS	By MS/MS	By MS/MS
P24539	P24539	21	21	21	ATP synthase F(0) complex subunit B1, mitochondrial	ATP5F1	>sp|P24539|AT5F1_HUMAN ATP synthase F(0) complex subunit B1, mitochondrial OS=Homo sapiens GN=ATP5F1 PE=1 SV=2	1	21	21	21	ATP synthase F(0) complex subunit B1, mitochondrial	ATP5F1	33.0642	33.0871	33.153	33.5821	33.3279	33.0644	0.215075	0.470329	-0.223385		92	77	84	52	61	82	20	20	21	20	20	21	21	59	59	59	28.908	256	256	320.16	By MS/MS	By MS/MS	By MS/MS	By MS/MS	By MS/MS	By MS/MS
Q8N9N8	Q8N9N8	5	5	5	Probable RNA-binding protein EIF1AD	EIF1AD	>sp|Q8N9N8|EIF1A_HUMAN Probable RNA-binding protein EIF1AD OS=Homo sapiens GN=EIF1AD PE=1 SV=1	1	5	5	5	Probable RNA-binding protein EIF1AD	EIF1AD	27.7216	27.9242	27.9928	28.2965	28.1381	27.874	0.205022	0.463539	-0.223337		9	8	13	9	16	13	5	5	5	5	5	5	5	30.3	30.3	30.3	19.053	165	165	86.148	By MS/MS	By MS/MS	By MS/MS	By MS/MS	By MS/MS	By MS/MS
P49662;P51878	P49662	6;1	6;1	6;1	Caspase-4;Caspase-4 subunit 1;Caspase-4 subunit 2	CASP4	>sp|P49662|CASP4_HUMAN Caspase-4 OS=Homo sapiens GN=CASP4 PE=1 SV=1	2	6	6	6	Caspase-4;Caspase-4 subunit 1;Caspase-4 subunit 2	CASP4	25.9506	25.956	25.5479	25.7428	26.0089	26.3725	0.381209	0.541138	-0.223255		3	6	4	9	7	12	3	4	4	6	6	6	6	27.6	27.6	27.6	43.262	377	377;434	28.058	By MS/MS	By MS/MS	By MS/MS	By MS/MS	By MS/MS	By MS/MS
Q8N5G0	Q8N5G0	1	1	1	Small integral membrane protein 20	SMIM20	>sp|Q8N5G0|SMI20_HUMAN Small integral membrane protein 20 OS=Homo sapiens GN=SMIM20 PE=1 SV=2	1	1	1	1	Small integral membrane protein 20	SMIM20	25.5096	25.8505	25.3566	25.8913	25.716	25.7792	0.222451	0.472016	-0.223246		1	6	1	1	1	2	1	1	1	1	1	1	1	8.3	8.3	8.3	18.402	168	168	7.8667	By MS/MS	By MS/MS	By MS/MS	By MS/MS	By MS/MS	By MS/MS
Q9BPX6	Q9BPX6	1	1	1	Calcium uptake protein 1, mitochondrial	MICU1	>sp|Q9BPX6|MICU1_HUMAN Calcium uptake protein 1, mitochondrial OS=Homo sapiens GN=MICU1 PE=1 SV=1	1	1	1	1	Calcium uptake protein 1, mitochondrial	MICU1	21.5722	22.1826	21.9439	21.6084	22.2792	22.4806	0.521364	0.621066	-0.223166		3	3	3	1	2	2	1	1	1	1	1	1	1	3.2	3.2	3.2	54.351	476	476	58.584	By MS/MS	By MS/MS	By MS/MS	By MS/MS	By MS/MS	By MS/MS
Q8WZA0	Q8WZA0	11	11	11	Protein LZIC	LZIC	>sp|Q8WZA0|LZIC_HUMAN Protein LZIC OS=Homo sapiens GN=LZIC PE=1 SV=1	1	11	11	11	Protein LZIC	LZIC	28.9289	28.6684	28.8366	29.0913	29.0526	28.9587	0.0602017	0.369228	-0.222932		16	16	20	13	10	19	9	9	11	10	9	10	10	63.7	63.7	63.7	21.494	190	190	114.25	By MS/MS	By MS/MS	By MS/MS	By MS/MS	By MS/MS	By MS/MS
P47914	P47914	5	5	5	60S ribosomal protein L29	RPL29	>sp|P47914|RL29_HUMAN 60S ribosomal protein L29 OS=Homo sapiens GN=RPL29 PE=1 SV=2	1	5	5	5	60S ribosomal protein L29	RPL29	32.8844	32.909	32.8466	33.5737	32.7718	32.9624	0.410574	0.559831	-0.222666		17	14	17	15	14	10	5	5	5	5	5	5	5	23.3	23.3	23.3	17.752	159	159	13.096	By MS/MS	By MS/MS	By MS/MS	By MS/MS	By MS/MS	By MS/MS
Q15061	Q15061	7	7	7	WD repeat-containing protein 43	WDR43	>sp|Q15061|WDR43_HUMAN WD repeat-containing protein 43 OS=Homo sapiens GN=WDR43 PE=1 SV=3	1	7	7	7	WD repeat-containing protein 43	WDR43	24.7919	24.6476	24.7193	25.0841	24.654	25.0888	0.212017	0.468724	-0.222651		8	7	13	7	7	9	5	6	7	5	6	5	5	15.5	15.5	15.5	74.89	677	677	18.151	By MS/MS	By MS/MS	By MS/MS	By MS/MS	By MS/MS	By MS/MS
Q9HBL7	Q9HBL7	4	4	4	Plasminogen receptor (KT)	PLGRKT	>sp|Q9HBL7|PLRKT_HUMAN Plasminogen receptor (KT) OS=Homo sapiens GN=PLGRKT PE=1 SV=1	1	4	4	4	Plasminogen receptor (KT)	PLGRKT	27.0597	26.4631	26.769	27.0336	27.1042	26.8214	0.311211	0.514117	-0.222473		5	9	9	7	8	5	4	4	4	4	4	4	4	28.6	28.6	28.6	17.201	147	147	8.183	By MS/MS	By MS/MS	By MS/MS	By MS/MS	By MS/MS	By MS/MS
P30622	P30622	24	24	23	CAP-Gly domain-containing linker protein 1	CLIP1	>sp|P30622|CLIP1_HUMAN CAP-Gly domain-containing linker protein 1 OS=Homo sapiens GN=CLIP1 PE=1 SV=2	1	24	24	23	CAP-Gly domain-containing linker protein 1	CLIP1	26.0068	26.1079	26.0801	26.2788	26.4377	26.1455	0.0682342	0.374725	-0.222402		22	24	18	13	17	20	22	22	19	19	19	20	19	20.9	20.9	20.3	162.24	1438	1438	88.455	By MS/MS	By MS/MS	By MS/MS	By MS/MS	By MS/MS	By MS/MS
Q6PJT7	Q6PJT7	3	3	3	Zinc finger CCCH domain-containing protein 14	ZC3H14	>sp|Q6PJT7|ZC3HE_HUMAN Zinc finger CCCH domain-containing protein 14 OS=Homo sapiens GN=ZC3H14 PE=1 SV=1	1	3	3	3	Zinc finger CCCH domain-containing protein 14	ZC3H14	22.22	22.3325	22.2377	22.8971	22.4169	22.1429	0.37567	0.540442	-0.222245		1	0	1	2	0	0	3	3	1	3	3	3	3	6	6	6	82.875	736	736	1.7644	By MS/MS	By matching	By MS/MS	By MS/MS	By matching	By matching
Q9BVV7	Q9BVV7	3	3	3	Mitochondrial import inner membrane translocase subunit Tim21	TIMM21	>sp|Q9BVV7|TIM21_HUMAN Mitochondrial import inner membrane translocase subunit Tim21 OS=Homo sapiens GN=TIMM21 PE=1 SV=1	1	3	3	3	Mitochondrial import inner membrane translocase subunit Tim21	TIMM21	28.3248	28.192	27.967	28.5171	28.3926	28.2404	0.166563	0.44231	-0.222131		4	5	5	3	5	2	3	3	3	3	3	3	3	14.9	14.9	14.9	28.202	248	248	6.0209	By MS/MS	By MS/MS	By MS/MS	By MS/MS	By MS/MS	By MS/MS
Q8WUW1	Q8WUW1	3	3	3	Protein BRICK1	BRK1	>sp|Q8WUW1|BRK1_HUMAN Protein BRICK1 OS=Homo sapiens GN=BRK1 PE=1 SV=1	1	3	3	3	Protein BRICK1	BRK1	27.4878	27.606	27.6719	27.8341	27.8718	27.7261	0.032782	0.339053	-0.222066		3	4	6	4	5	3	3	3	3	3	3	3	3	40	40	40	8.7448	75	75	6.1978	By MS/MS	By MS/MS	By MS/MS	By MS/MS	By MS/MS	By MS/MS
Q9H3S4	Q9H3S4	3	3	3	Thiamin pyrophosphokinase 1	TPK1	>sp|Q9H3S4|TPK1_HUMAN Thiamin pyrophosphokinase 1 OS=Homo sapiens GN=TPK1 PE=1 SV=1	1	3	3	3	Thiamin pyrophosphokinase 1	TPK1	26.1451	26.2491	26.0654	26.5631	26.4046	26.158	0.161077	0.438892	-0.222034		5	2	9	7	8	3	3	3	3	3	3	3	3	19.3	19.3	19.3	27.265	243	243	14.929	By MS/MS	By MS/MS	By MS/MS	By MS/MS	By MS/MS	By MS/MS
O15230;Q16787	O15230	12;1	12;1	12;1	Laminin subunit alpha-5	LAMA5	>sp|O15230|LAMA5_HUMAN Laminin subunit alpha-5 OS=Homo sapiens GN=LAMA5 PE=1 SV=8	2	12	12	12	Laminin subunit alpha-5	LAMA5	23.5458	22.9449	23.4105	23.3999	23.5329	23.6338	0.317149	0.516101	-0.221795		2	5	12	13	4	10	8	9	11	11	11	11	11	4.6	4.6	4.6	399.73	3695	3695;3333	24.794	By MS/MS	By MS/MS	By MS/MS	By MS/MS	By MS/MS	By MS/MS
Q9UBB6	Q9UBB6	6	6	6	Neurochondrin	NCDN	>sp|Q9UBB6|NCDN_HUMAN Neurochondrin OS=Homo sapiens GN=NCDN PE=1 SV=1	1	6	6	6	Neurochondrin	NCDN	23.2577	23.4575	23.3292	23.5917	23.5693	23.5487	0.0206322	0.325394	-0.221781		6	5	8	7	4	4	6	3	5	5	5	4	4	10.7	10.7	10.7	78.863	729	729	28.947	By MS/MS	By MS/MS	By MS/MS	By MS/MS	By MS/MS	By MS/MS
P15559	P15559	17	17	17	NAD(P)H dehydrogenase [quinone] 1	NQO1	>sp|P15559|NQO1_HUMAN NAD(P)H dehydrogenase [quinone] 1 OS=Homo sapiens GN=NQO1 PE=1 SV=1	1	17	17	17	NAD(P)H dehydrogenase [quinone] 1	NQO1	32.9121	33.1456	33.1949	33.3279	33.3586	33.2312	0.0805472	0.387432	-0.221723		84	78	70	69	64	66	17	17	17	17	17	16	16	47.4	47.4	47.4	30.867	274	274	107.2	By MS/MS	By MS/MS	By MS/MS	By MS/MS	By MS/MS	By MS/MS
Q9Y3A6	Q9Y3A6	6	6	6	Transmembrane emp24 domain-containing protein 5	TMED5	>sp|Q9Y3A6|TMED5_HUMAN Transmembrane emp24 domain-containing protein 5 OS=Homo sapiens GN=TMED5 PE=1 SV=1	1	6	6	6	Transmembrane emp24 domain-containing protein 5	TMED5	27.655	27.7308	28.0786	28.0938	28.1725	27.8627	0.238739	0.478493	-0.221546		7	4	8	5	7	8	6	4	6	4	4	6	6	21.4	21.4	21.4	26.005	229	229	76.277	By MS/MS	By MS/MS	By MS/MS	By MS/MS	By MS/MS	By MS/MS
Q13907	Q13907	7	7	7	Isopentenyl-diphosphate Delta-isomerase 1	IDI1	>sp|Q13907|IDI1_HUMAN Isopentenyl-diphosphate Delta-isomerase 1 OS=Homo sapiens GN=IDI1 PE=1 SV=2	1	7	7	7	Isopentenyl-diphosphate Delta-isomerase 1	IDI1	28.6153	28.6688	28.562	28.949	28.8141	28.747	0.0297139	0.335906	-0.221361		21	19	23	16	17	14	7	7	7	7	7	7	7	31.7	31.7	31.7	26.319	227	227	46.962	By MS/MS	By MS/MS	By MS/MS	By MS/MS	By MS/MS	By MS/MS
Q96TC7	Q96TC7	9	9	9	Regulator of microtubule dynamics protein 3	RMDN3	>sp|Q96TC7|RMD3_HUMAN Regulator of microtubule dynamics protein 3 OS=Homo sapiens GN=RMDN3 PE=1 SV=2	1	9	9	9	Regulator of microtubule dynamics protein 3	RMDN3	26.9101	26.8945	27.0237	27.1711	27.2166	27.1029	0.0135828	0.31969	-0.220785		21	17	27	19	21	19	7	9	8	8	8	9	9	29.4	29.4	29.4	52.118	470	470	56.286	By MS/MS	By MS/MS	By MS/MS	By MS/MS	By MS/MS	By MS/MS
Q8N1B4	Q8N1B4	3	3	3	Vacuolar protein sorting-associated protein 52 homolog	VPS52	>sp|Q8N1B4|VPS52_HUMAN Vacuolar protein sorting-associated protein 52 homolog OS=Homo sapiens GN=VPS52 PE=1 SV=1	1	3	3	3	Vacuolar protein sorting-associated protein 52 homolog	VPS52	26.3241	26.3951	26.2991	26.067	27.6031	26.0106	0.694332	0.752685	-0.220783		4	1	3	1	2	0	2	2	3	2	2	2	2	4	4	4	82.22	723	723	3.4929	By MS/MS	By MS/MS	By MS/MS	By MS/MS	By MS/MS	By matching
[truncated: 4,392 more rows]
[truncated: 19 more columns]

## Sheet: siRNA2
Protein IDs	Majority protein IDs	Peptide counts (all)	Peptide counts (razor+unique)	Peptide counts (unique)	Protein names	Gene names	Fasta headers	Number of proteins	Peptides	Razor + unique peptides	Unique peptides	Protein names	Gene names	Log(LFQ intensity), MV imputed, CTsi2_A	Log(LFQ intensity), MV imputed, CTsi2_B	Log(LFQ intensity), MV imputed, CTsi2_C	Log(LFQ intensity), MV imputed, si2_A	Log(LFQ intensity), MV imputed, si2_B	Log(LFQ intensity), MV imputed, si2_C	Student's T-test p-value	Student's T-test q-value	Student's T-test Difference	Student's T-test Significant	MS/MS Count CTsi2_A	MS/MS Count CTsi2_B	MS/MS Count CTsi2_C	MS/MS Count si2_A	MS/MS Count si2_B	MS/MS Count si2_C	Razor + unique peptides CTsi2_A	Razor + unique peptides CTsi2_B	Razor + unique peptides CTsi2_C	Razor + unique peptides si2_A	Razor + unique peptides si2_B	Razor + unique peptides si2_C	Sequence coverage [%]	Unique + razor sequence coverage [%]	Unique sequence coverage [%]	Mol. weight [kDa]	Sequence length	Sequence lengths	Score	Identification type CTsi2_A	Identification type CTsi2_B	Identification type CTsi2_C	Identification type si2_A	Identification type si2_B	Identification type si2_C	Sequence coverage CTsi2_A [%]
[truncated: 4,603 more rows]
[truncated: 18 more columns]
